# Supplementary material for: Genome-Wide Analysis of Heteroduplex DNA in Mismatch Repair–Deficient Yeast Cells Reveals Novel Properties of Meiotic Recombination Pathways
Source: PLoS Genet. 2011 Sep 29;7(9):e1002305. doi: 10.1371/journal.pgen.1002305 (PMC3183076; doi:10.1371/journal.pgen.1002305)
Supplement: Table S4 — Marker coordinates and genotype calls for all spores. The index column indicates the index of the marker on the corresponding chromosome. The Ali_pos column indicates the position of the marker in the alignment of the two genomes. The S288C_pos indicates the position of the marker in the S288C genome. The type column contains S for single nucleotide polymorphism, I for insertions, D for deletions. A genotype call of 1 corresponds to S288c, and 0 corresponds to SK1. Genotype call column headers give tetrad type (wt and msh2), tetrad number, and spore letter. (TXT) [file pgen.1002305.s008.txt]

	Index	Ali_pos	S288c_pos	Type	msh2_1_A1	msh2_1_B1	msh2_1_C1	msh2_1_D1	msh2_1_A2	msh2_1_B2	msh2_1_C2	msh2_1_D2	msh2_2A	msh2_2B	msh2_2C	msh2_2D	msh2_3_A1	msh2_3_B1	msh2_3_C1	msh2_3_D1	msh2_3_A2	msh2_3_B2	msh2_3_C2	msh2_3_D2	WT5_A	WT5_B	WT5_C	WT5_D	WT1_A	WT1_B	WT1_C	WT1_D	WT2_A	WT2_B	WT2_C	WT2_D	WT3_A	WT3_B	WT3_C	WT3_D	WT4_A	WT4_B	WT4_C	WT4_D	WT6_A	WT6_B	WT6_C	WT6_D	WT7_A	WT7_B	WT7_C	WT7_D
s288c.chr01	1	2355	1502	S	1	0	0	1	1	0	0	1	1	1	0	0	1	0	0	1	1	0	0	1	1	1	0	0	0	1	0	1	1	1	0	0	0	1	0	1	0	1	1	0	0	1	1	0	0	1	0	1
s288c.chr01	2	2357	1504	S	1	0	0	1	1	0	0	1	1	1	0	0	1	0	0	1	1	0	0	1	1	1	0	0	0	1	0	1	1	1	0	0	0	1	0	1	0	1	1	0	0	1	1	0	0	1	0	1
s288c.chr01	3	2363	1510	S	1	0	0	1	1	0	0	1	1	1	0	0	1	0	0	1	1	0	0	1	1	1	0	0	0	1	0	1	1	1	0	0	0	1	0	1	0	1	1	0	0	1	1	0	0	1	0	1
s288c.chr01	4	2365	1512	S	1	0	0	1	1	0	0	1	1	1	0	0	1	0	0	1	1	0	0	1	1	1	0	0	0	1	0	1	1	1	0	0	0	1	0	1	0	1	1	0	0	1	1	0	0	1	0	1
s288c.chr01	5	2366	1513	S	1	0	0	1	1	0	0	1	1	1	0	0	1	0	0	1	1	0	0	1	1	1	0	0	0	1	0	1	1	1	0	0	0	1	0	1	0	1	1	0	0	1	1	0	0	1	0	1
s288c.chr01	6	2367	1514	S	1	0	0	1	1	0	0	1	1	1	0	0	1	0	0	1	1	0	0	1	1	1	0	0	0	1	0	1	1	1	0	0	0	1	0	1	0	1	1	0	0	1	1	0	0	1	0	1
s288c.chr01	7	2369	1516	I	1	0	0	1	1	0	0	1	1	1	0	0	1	0	0	1	1	0	0	1	1	1	0	0	0	1	0	1	1	1	0	0	0	1	0	1	0	1	1	0	0	1	1	0	0	1	0	1
s288c.chr01	8	2373	1519	S	1	0	0	1	1	0	0	1	1	1	0	0	1	0	0	1	1	0	0	1	1	1	0	0	0	1	0	1	1	1	0	0	0	1	0	1	0	1	1	0	0	1	1	0	0	1	0	1
s288c.chr01	9	2374	1520	S	1	0	0	1	1	0	0	1	1	1	0	0	1	0	0	1	1	0	0	1	1	1	0	0	0	1	0	1	1	1	0	0	0	1	0	1	0	1	1	0	0	1	1	0	0	1	0	1
s288c.chr01	10	2376	1522	S	1	0	0	1	1	0	0	1	1	1	0	0	1	0	0	1	1	0	0	1	1	1	0	0	0	1	0	1	1	1	0	0	0	1	0	1	0	1	1	0	0	1	1	0	0	1	0	1
s288c.chr01	11	2380	1526	D	1	0	0	1	1	0	0	1	1	1	0	0	1	0	0	1	1	0	0	1	1	1	0	0	0	1	0	1	1	1	0	0	0	1	0	1	0	1	1	0	0	1	1	0	0	1	0	1
s288c.chr01	12	2384	1530	S	1	0	0	1	1	0	0	1	1	1	0	0	1	0	0	1	1	0	0	1	1	1	0	0	0	1	0	1	1	1	0	0	0	1	0	1	0	1	1	0	0	1	1	0	0	1	0	1
s288c.chr01	13	2385	1531	S	1	0	0	1	1	0	0	1	1	1	0	0	1	0	0	1	1	0	0	1	1	1	0	0	0	1	0	1	1	1	0	0	0	1	0	1	0	1	1	0	0	1	1	0	0	1	0	1
s288c.chr01	14	2391	1537	S	1	0	0	1	1	0	0	1	1	1	0	0	1	0	0	1	1	0	0	1	NA	1	0	0	0	1	0	1	1	1	0	0	0	1	0	1	0	1	1	0	0	NA	1	0	0	1	0	NA
s288c.chr01	15	2392	1538	S	1	0	0	1	1	0	0	1	1	1	0	0	1	0	0	1	1	0	0	1	NA	1	0	0	0	1	0	1	1	1	0	0	0	1	0	1	0	1	1	0	0	NA	1	0	0	1	0	NA
s288c.chr01	16	2393	1539	S	1	0	0	1	1	0	0	1	1	1	0	0	1	0	0	1	1	0	0	1	NA	1	0	0	0	1	0	1	1	1	0	0	0	1	0	1	0	1	1	0	0	NA	1	0	0	1	0	NA
s288c.chr01	17	2396	1542	S	1	0	0	1	1	0	0	1	1	1	0	0	1	0	0	1	1	0	0	1	NA	1	0	0	0	1	0	1	1	1	0	0	0	1	0	1	0	1	1	0	0	NA	1	0	0	1	0	NA
s288c.chr01	18	2398	1544	S	1	0	0	1	1	0	0	1	1	1	0	0	1	0	0	1	1	0	0	1	NA	1	0	0	0	1	0	1	1	1	0	0	0	1	0	1	0	1	1	0	0	NA	1	0	0	1	0	NA
s288c.chr01	19	2400	1546	S	1	0	0	1	1	0	0	1	1	1	0	0	1	0	0	1	1	0	0	1	NA	1	0	0	0	1	0	1	1	1	0	0	0	1	0	1	0	1	1	0	0	NA	1	0	0	1	0	NA
s288c.chr01	20	2404	1550	S	1	0	0	1	1	0	0	1	1	1	0	0	1	0	0	1	1	0	0	1	NA	1	0	0	0	1	0	1	1	1	0	0	0	1	0	1	0	1	1	0	0	NA	1	0	0	1	0	NA
s288c.chr01	21	3921	3066	S	NA	0	0	NA	NA	0	0	NA	NA	NA	0	NA	NA	NA	0	NA	NA	NA	0	NA	NA	NA	NA	NA	0	NA	NA	NA	NA	NA	NA	0	NA	NA	0	NA	0	NA	NA	NA	0	NA	NA	0	0	NA	NA	NA
s288c.chr01	22	4975	4120	D	1	0	0	1	1	0	0	1	1	1	0	0	1	0	0	1	1	0	0	1	1	1	0	0	0	1	0	1	1	1	0	0	0	1	0	1	0	1	1	0	0	1	1	0	0	1	0	1
s288c.chr01	23	5078	4223	S	NA	0	0	NA	NA	0	0	NA	NA	NA	0	NA	NA	NA	0	NA	NA	NA	0	NA	NA	NA	NA	NA	0	NA	1	NA	NA	NA	1	0	NA	NA	0	NA	0	NA	1	NA	0	NA	NA	0	0	NA	NA	NA
s288c.chr01	24	5181	4326	S	1	0	0	1	1	0	0	1	1	1	0	0	1	0	0	1	1	0	0	1	1	1	0	0	0	1	0	1	1	1	0	0	0	1	0	1	0	1	1	0	0	1	1	0	0	1	0	1
s288c.chr01	25	5259	4404	S	1	0	0	1	1	0	0	1	1	1	0	0	1	0	0	1	1	0	0	1	1	1	0	0	0	1	0	1	1	1	0	0	0	1	0	1	0	1	1	0	0	1	1	0	0	1	0	1
s288c.chr01	26	7011	6156	S	1	0	0	1	1	0	0	1	1	1	0	0	1	0	0	1	1	0	0	1	1	1	0	0	0	1	0	1	1	1	0	0	0	1	0	1	0	1	1	0	0	1	1	0	0	1	1	1
s288c.chr01	27	7550	6695	D	1	0	0	1	1	0	0	1	1	1	0	0	1	0	0	1	1	0	0	1	1	1	0	0	0	1	0	1	1	1	0	0	0	1	0	1	0	1	1	0	0	1	1	0	0	1	1	1
s288c.chr01	28	14107	13008.5	I	1	0	0	1	1	0	0	1	1	1	0	0	1	0	0	1	1	0	0	1	1	1	0	0	0	1	0	1	1	1	0	0	0	1	0	1	0	1	1	0	0	1	1	0	0	1	1	0
s288c.chr01	29	16706	13413	S	1	0	0	1	1	0	0	1	1	1	0	0	1	0	0	1	1	0	0	1	1	1	0	0	0	1	0	1	1	1	0	0	0	1	0	1	0	1	1	0	0	1	1	0	0	1	1	0
s288c.chr01	30	16709	13416	S	1	0	0	1	1	0	0	1	1	1	0	0	1	0	0	1	1	0	0	1	1	1	0	0	0	1	0	1	1	1	0	0	0	1	0	1	0	1	1	0	0	1	1	0	0	1	1	0
s288c.chr01	31	16721	13428	S	1	0	0	1	1	0	0	1	1	1	0	0	1	0	0	1	1	0	0	1	1	1	0	0	0	1	0	1	1	1	0	0	0	1	0	1	0	1	1	0	0	1	1	0	0	1	1	0
s288c.chr01	32	16729	13436	S	1	0	0	1	1	0	0	1	1	1	0	0	1	0	0	1	1	0	0	1	1	1	0	0	0	1	0	1	1	1	0	0	0	1	0	1	0	1	1	0	0	1	1	0	0	1	1	0
s288c.chr01	33	16736	13443	S	1	0	0	1	1	0	0	1	1	1	0	0	1	0	0	1	1	0	0	1	1	1	0	0	0	1	0	1	1	1	0	0	0	1	0	1	0	1	1	0	0	1	1	0	0	1	1	0
s288c.chr01	34	16766	13473	S	1	0	0	1	1	0	0	1	1	1	0	0	1	0	0	1	1	0	0	1	1	1	0	0	0	1	0	1	1	1	0	0	0	1	0	1	0	1	1	0	0	1	1	0	0	1	1	0
s288c.chr01	35	16774	13481	S	1	0	0	1	1	0	0	1	1	1	0	0	1	0	0	1	1	0	0	1	1	1	0	0	0	1	0	1	1	1	0	0	0	1	0	1	0	1	1	0	0	1	1	0	0	1	1	0
s288c.chr01	36	16781	13488	S	1	0	0	1	1	0	0	1	1	1	0	0	1	0	0	1	1	0	0	1	1	1	0	0	0	1	0	1	1	1	0	0	0	1	0	1	0	1	1	0	0	1	1	0	0	1	1	0
s288c.chr01	37	16786	13493	S	1	0	0	1	1	0	0	1	1	1	0	0	1	0	0	1	1	0	0	1	1	1	0	0	0	1	0	1	1	1	0	0	0	1	0	1	0	1	1	0	0	1	1	0	0	1	1	0
s288c.chr01	38	16787	13494	S	1	0	0	1	1	0	0	1	1	1	0	0	1	0	0	1	1	0	0	1	1	1	0	0	0	1	0	1	1	1	0	0	0	1	0	1	0	1	1	0	0	1	1	0	0	1	1	0
s288c.chr01	39	16791	13498	S	1	0	0	1	1	0	0	1	1	1	0	0	1	0	0	1	1	0	0	1	1	1	0	0	0	1	0	1	1	1	0	0	0	1	0	1	0	1	1	0	0	1	1	0	0	1	1	0
s288c.chr01	40	16795	13502	S	1	0	0	1	1	0	0	1	1	1	0	0	1	0	0	1	1	0	0	1	1	1	0	0	0	1	0	1	1	1	0	0	0	1	0	1	0	1	1	0	0	1	1	0	0	1	1	0
s288c.chr01	41	16798	13505	S	1	0	0	1	1	0	0	1	1	1	0	0	1	0	0	1	1	0	0	1	1	1	0	0	0	1	0	1	1	1	0	0	0	1	0	1	0	1	1	0	0	1	1	0	0	1	1	0
s288c.chr01	42	16804	13511	S	1	0	0	1	1	0	0	1	1	1	0	0	1	0	0	1	1	0	0	1	1	1	0	0	0	1	0	1	1	1	0	0	0	1	0	1	0	1	1	0	0	1	1	0	0	1	1	0
s288c.chr01	43	16819	13526	S	1	0	0	1	1	0	0	1	1	1	0	0	1	0	0	1	1	0	0	1	1	1	0	0	0	1	0	1	1	1	0	0	0	1	0	1	0	1	1	0	0	1	1	0	0	1	1	0
s288c.chr01	44	16822	13529	S	1	0	0	1	1	0	0	1	1	1	0	0	1	0	0	1	1	0	0	1	1	1	0	0	0	1	0	1	1	1	0	0	0	1	0	1	0	1	1	0	0	1	1	0	0	1	1	0
s288c.chr01	45	16825	13532	S	1	0	0	1	1	0	0	1	1	1	0	0	1	0	0	1	1	0	0	1	1	1	0	0	0	1	0	1	1	1	0	0	0	1	0	1	0	1	1	0	0	1	1	0	0	1	1	0
s288c.chr01	46	16834	13541	S	1	0	0	1	1	0	0	1	1	1	0	0	1	0	0	1	1	0	0	1	1	1	0	0	0	1	0	1	1	1	0	0	0	1	0	1	0	1	1	0	0	1	1	0	0	1	1	0
s288c.chr01	47	16861	13568	D	1	0	0	1	1	0	0	1	1	1	0	0	1	0	0	1	1	0	0	1	1	1	0	0	0	1	0	1	1	1	0	0	0	1	0	1	0	1	1	0	0	1	1	0	0	1	1	0
s288c.chr01	48	48485	27191	S	NA	0	0	NA	NA	0	0	NA	NA	NA	0	0	NA	0	0	NA	NA	0	0	NA	NA	1	0	0	NA	NA	0	0	1	NA	0	0	0	NA	0	NA	0	NA	NA	0	0	NA	NA	0	0	NA	NA	0
s288c.chr01	49	49235	27941	S	1	0	0	1	1	0	0	1	1	1	0	0	0	0	1	1	1	0	0	1	1	1	0	0	1	1	0	0	1	1	0	0	0	1	0	1	0	1	1	0	0	1	1	0	0	1	NA	0
s288c.chr01	50	49238	27944	S	1	0	0	1	1	0	0	1	1	1	0	0	0	0	1	1	1	0	0	1	1	1	0	0	1	1	0	0	1	1	0	0	0	1	0	1	0	1	1	0	0	1	1	0	0	1	NA	0
s288c.chr01	51	49239	27945	S	1	0	0	1	1	0	0	1	1	1	0	0	0	0	1	1	1	0	0	1	1	1	0	0	1	1	0	0	1	1	0	0	0	1	0	1	0	1	1	0	0	1	1	0	0	1	NA	0
s288c.chr01	52	49252	27958	S	1	0	0	1	1	0	0	1	1	1	0	0	0	0	1	1	1	0	0	1	1	1	0	0	1	1	0	0	1	1	0	0	0	1	0	1	0	1	1	0	0	1	1	0	0	1	1	0
s288c.chr01	53	49259	27965	S	1	0	0	1	1	0	0	1	1	1	0	0	0	0	1	1	1	0	0	1	1	1	0	0	1	1	0	0	1	1	0	0	0	1	0	1	0	1	1	0	0	1	1	0	0	1	1	0
s288c.chr01	54	49261	27967	S	1	0	0	1	1	0	0	1	1	1	0	0	0	0	1	1	1	0	0	1	1	1	0	0	1	1	0	0	1	1	0	0	0	1	0	1	0	1	1	0	0	1	1	0	0	1	1	0
s288c.chr01	55	49262	27968	S	1	0	0	1	1	0	0	1	1	1	0	0	0	0	1	1	1	0	0	1	1	1	0	0	1	1	0	0	1	1	0	0	0	1	0	1	0	1	1	0	0	1	1	0	0	1	1	0
s288c.chr01	56	49265	27971	S	1	0	0	1	1	0	0	1	1	1	0	0	0	0	1	1	1	0	0	1	1	1	0	0	1	1	0	0	1	1	0	0	0	1	0	1	0	1	1	0	0	1	1	0	0	1	1	0
s288c.chr01	57	49268	27974	S	1	0	0	1	1	0	0	1	1	1	0	0	0	0	1	1	1	0	0	1	1	1	0	0	1	1	0	0	1	1	0	0	0	1	0	1	0	1	1	0	0	1	1	0	0	1	1	0
s288c.chr01	58	49274	27980	S	1	0	0	1	1	0	0	1	1	1	0	0	0	0	1	1	1	0	0	1	1	1	0	0	1	1	0	0	1	1	0	0	0	1	0	1	0	1	1	0	0	1	1	0	0	1	1	0
s288c.chr01	59	49280	27986	S	1	0	0	1	1	0	0	1	1	1	0	0	0	0	1	1	1	0	0	1	1	1	0	0	1	1	0	0	1	1	0	0	0	1	0	1	0	1	1	0	0	1	1	0	0	1	1	0
s288c.chr01	60	49283	27989	S	1	0	0	1	1	NA	0	1	1	1	0	0	0	0	1	1	1	0	0	1	1	1	0	0	NA	1	NA	0	1	1	0	0	0	1	0	NA	0	1	1	0	0	1	1	0	0	1	1	0
s288c.chr01	61	49285	27991	S	1	0	0	1	1	NA	0	1	1	1	0	0	0	0	1	1	1	0	0	1	1	1	0	0	NA	1	NA	0	1	1	0	0	0	1	0	NA	0	1	1	0	0	1	1	0	0	1	1	0
s288c.chr01	62	49286	27992	S	1	0	0	1	1	NA	0	1	1	1	0	0	0	0	1	1	1	0	0	1	1	1	0	0	NA	1	NA	0	1	1	0	0	0	1	0	NA	0	1	1	0	0	1	1	0	0	1	1	0
s288c.chr01	63	49292	27998	S	1	0	0	1	1	NA	0	1	1	1	0	0	0	0	1	1	1	0	0	1	1	1	0	0	1	1	0	0	1	1	0	0	0	1	0	NA	0	1	1	0	0	1	1	0	0	1	1	0
s288c.chr01	64	49297	28003	S	1	0	0	1	1	NA	0	1	1	1	0	0	0	0	1	1	1	0	0	1	1	1	0	0	1	1	0	0	1	1	0	0	0	1	0	0	0	1	1	0	0	1	1	0	0	1	1	0
s288c.chr01	65	49301	28007	S	1	0	0	1	1	0	0	1	1	1	0	0	0	0	1	1	1	0	0	1	1	1	0	0	1	1	0	0	1	1	0	0	0	1	0	1	0	1	1	0	0	1	1	0	0	1	1	0
s288c.chr01	66	49302	28008	S	1	0	0	1	1	0	0	1	1	1	0	0	0	0	1	1	1	0	0	1	1	1	0	0	1	1	0	0	1	1	0	0	0	1	0	1	0	1	1	0	0	1	1	0	0	1	1	0
s288c.chr01	67	49303	28009	S	1	0	0	1	1	0	0	1	1	1	0	0	0	0	1	1	1	0	0	1	1	1	0	0	1	1	0	0	1	1	0	0	0	1	0	1	0	1	1	0	0	1	1	0	0	1	1	0
s288c.chr01	68	49307	28012	S	1	0	0	1	1	0	0	1	1	1	0	0	0	0	1	1	1	0	0	1	1	1	0	0	1	1	0	0	1	1	0	0	0	1	0	1	0	1	1	0	0	1	1	0	0	1	1	0
s288c.chr01	69	49308	28013	S	1	0	0	1	1	0	0	1	1	1	0	0	0	0	1	1	1	0	0	1	1	1	0	0	1	1	0	0	1	1	0	0	0	1	0	1	0	1	1	0	0	1	1	0	0	1	1	0
s288c.chr01	70	49309	28014	S	1	0	0	1	1	0	0	1	1	1	0	0	0	0	1	1	1	0	0	1	1	1	0	0	1	1	0	0	1	1	0	0	0	1	0	1	0	1	1	0	0	1	1	0	0	1	1	0
s288c.chr01	71	49310	28015	S	1	0	0	1	1	0	0	1	1	1	0	0	0	0	1	1	1	0	0	1	1	1	0	0	1	1	0	0	1	1	0	0	0	1	0	1	0	1	1	0	0	1	1	0	0	1	1	0
s288c.chr01	72	49317	28022	S	1	0	0	1	1	0	0	1	1	1	0	0	0	0	1	1	1	0	0	1	1	1	0	0	1	1	0	0	1	1	0	0	0	1	0	1	0	1	1	0	0	1	1	0	0	1	1	0
s288c.chr01	73	49318	28023	S	1	0	0	1	1	0	0	1	1	1	0	0	0	0	1	1	1	0	0	1	1	1	0	0	1	1	0	0	1	1	0	0	0	1	0	1	0	1	1	0	0	1	1	0	0	1	1	0
s288c.chr01	74	49319	28024	S	1	0	0	1	1	0	0	1	1	1	0	0	0	0	1	1	1	0	0	1	1	1	0	0	1	1	0	0	1	1	0	0	0	1	0	1	0	1	1	0	0	1	1	0	0	1	1	0
s288c.chr01	75	49605	28310	D	1	0	0	1	1	0	0	1	1	1	0	0	0	0	1	1	0	0	0	1	1	1	0	0	1	1	0	0	1	1	0	0	0	NA	0	1	0	1	1	0	0	1	1	0	0	1	NA	0
s288c.chr01	76	49621	28326	S	1	0	0	1	1	0	0	1	1	1	0	0	0	0	1	1	0	0	0	1	1	1	0	0	1	1	0	0	1	1	0	0	0	1	0	1	0	1	1	0	0	1	1	0	0	1	1	0
s288c.chr01	77	49655	28360	S	1	0	0	1	1	0	0	1	1	1	0	0	0	0	1	1	0	0	0	1	1	1	0	0	1	1	0	0	1	1	0	0	0	1	0	1	0	1	1	0	0	1	1	0	0	1	1	0
s288c.chr01	78	49665	28370	S	1	0	0	1	1	0	0	1	1	1	0	0	0	0	1	1	0	0	0	1	1	1	0	0	1	1	0	0	1	1	0	0	0	1	0	1	0	NA	NA	0	0	1	1	0	0	1	1	0
s288c.chr01	79	49971	28665	S	1	0	0	1	1	0	0	1	1	1	0	0	0	0	1	1	0	0	0	1	1	1	0	0	1	1	0	0	1	1	0	0	0	1	0	1	0	1	1	0	0	1	1	0	0	1	1	0
s288c.chr01	80	49996	28690	S	1	0	0	1	1	0	0	1	1	1	0	0	0	0	0	1	0	0	0	1	1	1	0	0	1	1	0	0	1	1	0	0	0	1	0	1	0	1	1	0	0	1	1	0	0	1	1	0
s288c.chr01	81	50233	28927	S	1	0	0	1	1	0	0	NA	1	NA	0	0	0	0	0	1	1	0	0	1	1	1	0	0	1	1	0	0	1	1	0	0	0	1	0	1	0	1	1	0	0	1	1	0	0	1	NA	0
s288c.chr01	82	50245	28939	S	1	0	0	1	1	0	0	1	1	NA	0	0	0	0	0	1	1	0	0	1	1	1	0	0	1	1	0	0	1	1	0	0	0	1	0	1	0	1	1	0	0	1	1	0	0	1	NA	0
s288c.chr01	83	50393	29086	S	1	0	0	1	1	0	0	1	1	1	0	0	0	0	0	1	1	0	0	1	1	1	0	0	1	1	0	0	1	1	0	0	0	1	0	1	0	1	1	0	0	1	1	0	0	1	1	0
s288c.chr01	84	50501	29194	I	1	0	0	1	1	0	0	1	1	1	0	0	0	0	0	1	1	0	0	1	1	1	0	0	1	1	0	0	1	1	0	0	0	1	0	1	0	1	1	0	0	1	1	0	0	1	1	0
s288c.chr01	85	50524	29217	S	1	0	0	1	1	0	0	1	1	1	0	0	0	0	0	1	1	0	0	1	1	1	0	0	1	1	0	0	1	1	0	0	0	1	0	1	0	1	1	0	0	1	1	0	0	1	1	0
s288c.chr01	86	50551	29244	S	1	0	0	1	1	0	0	1	1	1	0	0	0	0	0	1	1	0	0	1	1	1	0	0	1	1	0	0	1	1	0	0	0	1	0	1	0	1	1	0	0	1	1	0	0	1	1	0
s288c.chr01	87	50553	29246	S	1	0	0	1	1	0	0	1	1	1	0	0	0	0	0	1	1	0	0	1	1	1	0	0	1	1	0	0	1	1	0	0	0	1	0	1	0	1	1	0	0	1	1	0	0	1	1	0
s288c.chr01	88	50555	29248	S	1	0	0	1	1	0	0	1	1	1	0	0	0	0	0	1	1	0	0	1	1	1	0	0	1	1	0	0	1	1	0	0	0	1	0	1	0	1	1	0	0	1	1	0	0	1	1	0
s288c.chr01	89	50559	29252	D	1	0	0	1	1	0	0	1	1	1	0	0	0	0	0	1	1	0	0	1	1	1	0	0	1	1	0	0	1	1	0	0	0	1	0	1	0	1	1	0	0	1	1	0	0	1	1	0
s288c.chr01	90	50642	29334	S	1	0	0	1	1	0	0	1	1	1	0	0	0	0	0	1	1	0	0	1	1	1	0	0	1	1	0	0	1	1	0	0	0	1	0	1	0	1	1	0	0	1	1	0	0	1	1	0
s288c.chr01	91	50658	29350	S	1	0	0	1	1	0	0	1	1	1	0	0	0	0	0	1	1	0	0	1	1	1	0	0	1	1	0	0	1	1	0	0	0	1	0	1	0	1	1	0	0	1	1	0	0	1	1	0
s288c.chr01	92	50667	29359	S	1	0	0	1	1	0	0	1	1	1	0	0	0	0	0	1	1	0	0	1	1	1	0	0	1	1	0	0	1	1	0	0	0	1	0	1	0	1	1	0	0	1	1	0	0	1	1	0
s288c.chr01	93	50675	29367	S	1	0	0	1	1	0	0	1	1	1	0	0	0	0	0	1	1	0	0	1	1	1	0	0	1	1	0	0	1	1	0	0	0	1	0	1	0	1	1	0	0	1	1	0	0	1	1	0
s288c.chr01	94	50680	29372	S	1	0	0	1	1	0	0	1	1	1	0	0	0	0	0	1	1	0	0	1	1	1	0	0	1	1	0	0	1	1	0	0	0	1	0	1	0	1	1	0	0	1	1	0	0	1	1	0
s288c.chr01	95	50703	29395	S	1	0	0	1	1	0	0	1	NA	NA	0	0	0	0	0	NA	NA	0	0	NA	NA	NA	0	0	1	1	0	0	1	1	0	0	0	1	0	1	0	1	1	0	0	NA	NA	0	0	NA	NA	0
s288c.chr01	96	50729	29421	S	1	0	0	1	1	0	0	1	1	1	0	0	0	0	0	1	1	0	0	1	1	1	0	0	1	1	0	0	1	1	0	0	0	1	0	1	0	1	1	0	0	1	1	0	0	1	1	0
s288c.chr01	97	50758	29450	S	1	0	0	1	1	0	0	1	1	1	0	0	0	0	0	1	1	0	0	1	1	1	0	0	1	1	0	0	1	1	0	0	0	1	0	1	0	1	1	0	0	1	1	0	0	1	1	0
s288c.chr01	98	50761	29453	D	1	0	0	1	1	0	0	1	1	1	0	0	0	0	0	1	1	0	0	1	1	1	0	0	1	1	0	0	1	1	0	0	0	1	0	1	0	1	1	0	0	1	1	0	0	1	1	0
s288c.chr01	99	50775	29467	S	1	0	0	1	1	0	0	1	1	1	0	0	0	0	0	1	1	0	0	1	1	1	0	0	1	1	0	0	1	1	0	0	0	1	0	1	0	1	1	0	0	1	1	0	0	1	1	0
s288c.chr01	100	50776	29468	S	1	0	0	1	1	0	0	1	1	1	0	0	0	0	0	1	1	0	0	1	1	1	0	0	1	1	0	0	1	1	0	0	0	1	0	1	0	1	1	0	0	1	1	0	0	1	1	0
s288c.chr01	101	50794	29486	S	1	0	0	1	1	0	0	1	1	1	0	0	0	0	0	1	1	0	0	1	1	1	0	0	1	1	0	0	1	1	0	0	0	1	0	1	0	1	1	0	0	1	1	0	0	1	1	0
s288c.chr01	102	50831	29523	S	1	0	0	1	1	0	0	1	1	1	0	0	0	0	0	1	0	0	0	1	1	1	0	0	1	1	0	0	1	1	0	0	0	1	0	1	0	1	1	0	0	1	1	0	0	1	1	0
s288c.chr01	103	50843	29535	I	1	0	0	1	1	0	0	1	1	1	0	0	0	0	0	1	0	0	0	1	1	1	0	0	1	1	0	0	1	1	0	0	0	1	0	1	0	1	1	0	0	1	1	0	0	1	1	0
s288c.chr01	104	50872	29563	S	1	0	0	1	1	0	0	1	1	1	0	0	0	0	0	1	0	0	0	1	1	1	0	0	1	1	0	0	1	1	0	0	0	1	0	1	0	1	1	0	0	1	1	0	0	1	1	0
s288c.chr01	105	50980	29670	D	1	0	0	1	1	0	0	1	1	1	0	0	0	0	0	1	1	0	0	1	1	1	0	0	1	1	0	0	1	1	0	0	0	1	0	1	0	1	1	0	0	1	1	0	0	1	1	0
s288c.chr01	106	50990	29680	S	1	0	0	1	1	0	0	1	1	1	0	0	0	0	0	1	1	0	0	1	1	1	0	0	1	1	0	0	1	1	0	0	0	1	0	1	0	1	1	0	0	1	1	0	0	1	1	0
s288c.chr01	107	50991	29681	S	1	0	0	1	1	0	0	1	1	1	0	0	0	0	0	1	1	0	0	1	1	1	0	0	1	1	0	0	1	1	0	0	0	1	0	1	0	1	1	0	0	1	1	0	0	1	1	0
s288c.chr01	108	50999	29689	S	1	0	0	1	1	0	0	1	1	1	0	0	0	0	0	1	1	0	0	1	1	1	0	0	1	1	0	0	1	1	0	0	0	1	0	1	0	1	1	0	0	1	1	0	0	1	1	0
s288c.chr01	109	51009	29699	S	1	0	0	1	1	0	0	1	1	1	0	0	0	0	0	1	1	0	0	1	1	1	0	0	1	1	0	0	1	1	0	0	0	1	0	1	0	1	1	0	0	1	1	0	0	1	1	0
s288c.chr01	110	51012	29702	S	1	0	0	1	1	0	0	1	1	1	0	0	0	0	0	1	1	0	0	1	1	1	0	0	1	1	0	0	1	1	0	0	0	1	0	1	0	1	1	0	0	1	1	0	0	1	1	0
s288c.chr01	111	51013	29703	S	1	0	0	1	1	0	0	1	1	1	0	0	0	0	0	1	1	0	0	1	1	1	0	0	1	1	0	0	1	1	0	0	0	1	0	1	0	1	1	0	0	1	1	0	0	1	1	0
s288c.chr01	112	51017	29707	D	1	0	0	1	1	0	0	1	1	1	0	0	0	0	0	1	1	0	0	1	1	1	0	0	1	1	0	0	1	1	0	0	0	1	0	1	0	1	1	0	0	1	1	0	0	1	1	0
s288c.chr01	113	51026	29716	S	1	0	0	1	1	0	0	1	1	1	0	0	0	0	0	1	1	0	0	1	1	1	0	0	1	1	0	0	1	1	0	0	0	1	0	1	0	1	1	0	0	1	1	0	0	1	1	0
s288c.chr01	114	51090	29780	I	1	0	0	1	1	0	0	1	1	1	0	0	1	0	0	1	1	0	0	1	1	1	0	0	1	1	0	0	1	1	0	0	0	1	0	1	0	1	1	0	0	1	1	0	0	1	1	0
s288c.chr01	115	51104	29794	S	1	0	0	1	1	0	0	1	1	1	0	0	1	0	0	1	1	0	0	1	1	1	0	0	1	1	0	0	1	1	0	0	0	1	0	1	0	1	1	0	0	1	1	0	0	1	1	0
s288c.chr01	116	51105	29795	D	1	0	0	1	1	0	0	1	1	1	0	0	1	0	0	1	1	0	0	1	1	1	0	0	1	1	0	0	1	1	0	0	0	1	0	1	0	1	1	0	0	1	1	0	0	1	1	0
s288c.chr01	117	51115	29805	S	1	0	0	1	1	0	0	1	1	1	0	0	1	0	0	1	1	0	0	1	1	1	0	0	1	1	0	0	1	1	0	0	0	1	0	1	0	1	1	0	0	1	1	0	0	1	1	0
s288c.chr01	118	51218	29904	S	1	0	0	1	1	0	0	1	1	1	0	0	1	0	0	1	1	0	0	1	1	1	0	0	1	1	0	0	1	1	0	0	0	1	0	1	0	1	1	0	0	1	1	0	0	1	1	0
s288c.chr01	119	51245	29931	S	1	0	0	1	1	0	0	1	1	1	0	0	1	0	0	1	1	0	0	1	1	1	0	0	1	1	0	0	1	1	0	0	0	1	0	1	0	1	1	0	0	1	1	0	0	1	1	0
s288c.chr01	120	51265	29951	S	1	0	0	1	1	0	0	1	1	1	0	0	1	0	0	1	1	0	0	1	1	1	0	0	1	1	0	0	1	1	0	0	0	1	0	1	0	1	1	0	0	1	1	0	0	1	1	0
s288c.chr01	121	51298	29984	S	1	0	0	1	1	0	0	1	1	1	0	0	1	0	0	1	1	0	0	1	1	1	0	0	1	1	0	0	1	1	0	0	0	1	0	1	0	1	1	0	0	1	1	0	0	1	1	0
s288c.chr01	122	51310	29996	S	1	0	0	1	1	0	0	1	1	1	0	0	1	0	0	1	1	0	0	1	1	1	0	0	1	1	0	0	1	1	0	0	0	1	0	1	0	1	1	0	0	1	1	0	0	1	1	0
s288c.chr01	123	51311	29997	S	1	0	0	1	1	0	0	1	1	1	0	0	1	0	0	1	1	0	0	1	1	1	0	0	1	1	0	0	1	1	0	0	0	1	0	1	0	1	1	0	0	1	1	0	0	1	1	0
s288c.chr01	124	51313	29999	S	1	0	0	1	1	0	0	1	1	1	0	0	1	0	0	1	1	0	0	1	1	1	0	0	1	1	0	0	1	1	0	0	0	1	0	1	0	1	1	0	0	1	1	0	0	1	1	0
s288c.chr01	125	51314	30000	S	1	0	0	1	1	0	0	1	1	1	0	0	1	0	0	1	1	0	0	1	1	1	0	0	1	1	0	0	1	1	0	0	0	1	0	1	0	1	1	0	0	1	1	0	0	1	1	0
s288c.chr01	126	51317	30003	S	1	0	0	1	1	0	0	1	1	1	0	0	1	0	0	1	1	0	0	1	1	1	0	0	1	1	0	0	1	1	0	0	0	1	0	1	0	1	1	0	0	1	1	0	0	1	1	0
s288c.chr01	127	51319	30005	S	1	0	0	1	1	0	0	1	1	1	0	0	1	0	0	1	1	0	0	1	1	1	0	0	1	1	0	0	1	1	0	0	0	1	0	1	0	1	1	0	0	1	1	0	0	1	1	0
s288c.chr01	128	51330	30016	S	1	0	0	1	1	0	0	1	1	1	0	0	1	0	0	1	1	0	0	1	1	1	0	0	1	1	0	0	1	1	0	0	0	1	0	1	0	1	1	0	0	1	1	0	0	1	1	0
s288c.chr01	129	51334	30020	S	1	0	0	1	1	0	0	1	1	1	0	0	1	0	0	1	1	0	0	1	1	1	0	0	1	1	0	0	1	1	0	0	0	1	0	1	0	1	1	0	0	1	1	0	0	1	1	0
s288c.chr01	130	51346	30032	D	1	0	0	1	1	0	0	1	1	1	0	0	1	0	0	1	1	0	0	1	1	1	0	0	1	1	0	0	1	1	0	0	0	1	0	1	0	1	1	0	0	1	1	0	0	1	NA	0
s288c.chr01	131	51369	30055	S	1	0	0	1	1	0	0	1	1	1	0	0	1	0	0	1	1	0	0	1	1	1	0	0	1	1	0	0	1	1	0	0	0	1	0	1	0	1	1	0	0	1	1	0	0	1	1	0
s288c.chr01	132	51400	30086	I	1	0	0	1	1	0	0	1	1	1	0	0	1	0	0	1	1	0	0	1	1	1	0	0	1	1	0	0	1	1	0	0	0	1	0	1	0	1	1	0	0	1	1	0	0	1	1	0
s288c.chr01	133	51404	30090	S	1	0	0	1	1	0	0	1	1	1	0	0	1	0	0	1	1	0	NA	1	1	1	0	0	1	1	0	0	1	1	0	0	0	1	0	1	0	1	1	0	0	1	1	0	0	1	1	0
s288c.chr01	134	51429	30111	I	1	0	0	1	1	0	0	1	1	1	0	0	1	0	0	1	1	0	0	1	1	1	0	0	1	1	0	0	1	1	0	0	0	1	0	1	0	1	1	0	0	1	1	0	0	1	1	0
s288c.chr01	135	51431	30113	S	1	0	0	1	1	0	0	1	1	1	0	0	1	0	0	1	1	0	0	1	1	1	0	0	1	1	0	0	1	1	0	0	0	1	0	1	0	1	1	0	0	1	1	0	0	1	1	0
s288c.chr01	136	51464	30146	S	1	0	0	1	1	0	0	1	1	1	0	0	1	0	0	1	1	0	0	1	1	1	0	0	1	1	0	0	1	1	0	0	0	1	0	1	0	1	1	0	0	1	1	0	0	1	1	0
s288c.chr01	137	51467	30149	S	1	0	0	1	1	0	0	1	1	1	0	0	1	0	0	1	1	0	0	1	1	1	0	0	1	1	0	0	1	1	0	0	0	1	0	1	0	1	1	0	0	1	1	0	0	1	1	0
s288c.chr01	138	51485	30167	S	1	0	0	1	1	0	0	1	1	1	0	0	1	0	0	1	1	0	0	1	1	1	0	0	1	1	0	0	1	1	0	0	0	1	0	1	0	1	1	0	0	1	1	0	0	1	1	0
s288c.chr01	139	51487	30169	S	1	0	0	1	1	0	0	1	1	1	0	0	1	0	0	1	1	0	0	1	1	1	0	0	1	1	0	0	1	1	0	0	0	1	0	1	0	1	1	0	0	1	1	0	0	1	1	0
s288c.chr01	140	51505	30187	D	1	0	0	1	1	0	0	1	1	1	0	0	1	0	0	1	1	0	0	1	1	1	0	0	1	1	0	0	1	1	0	0	0	1	0	1	0	1	1	0	0	1	1	0	0	1	1	0
s288c.chr01	141	51549	30231	D	1	0	0	1	1	0	0	1	1	1	0	0	1	0	0	1	1	0	0	1	1	1	0	0	1	1	0	0	1	1	0	0	0	1	0	1	0	1	1	0	0	1	1	0	0	1	1	0
s288c.chr01	142	51552	30234	S	1	0	0	1	1	0	0	1	1	1	0	0	1	0	0	1	1	0	0	1	1	1	0	0	1	1	0	0	1	1	0	0	0	1	0	1	0	1	1	0	0	1	1	0	0	1	1	0
s288c.chr01	143	51607	30288	S	1	0	0	1	1	0	0	1	1	1	0	0	1	0	0	1	1	0	0	1	1	1	0	0	1	1	0	0	1	1	0	0	0	1	0	1	0	1	1	0	0	1	1	0	0	1	1	0
s288c.chr01	144	51622	30302	S	1	0	0	1	1	0	0	1	1	1	0	0	1	0	0	1	1	0	0	1	1	1	0	0	1	1	0	0	1	1	0	0	0	1	0	1	0	1	1	0	0	1	1	0	0	1	1	0
s288c.chr01	145	51627	30307	S	1	0	0	1	1	0	0	1	1	1	0	0	1	0	0	1	1	0	0	1	1	1	0	0	1	1	0	0	1	1	0	0	0	1	0	1	0	1	1	0	0	1	1	0	0	1	1	0
s288c.chr01	146	51647	30325	S	1	0	0	1	1	0	0	1	1	1	0	0	1	0	0	1	1	0	0	1	1	1	0	0	1	1	0	0	1	1	0	0	0	1	0	1	0	1	1	0	0	1	1	0	0	1	1	0
s288c.chr01	147	51665	30343	I	1	0	0	1	1	0	0	1	1	1	0	0	1	0	0	1	1	0	0	1	1	1	0	0	1	1	0	0	1	1	0	0	0	1	0	1	0	1	1	0	0	1	1	0	0	1	1	0
s288c.chr01	148	51713	30391	S	1	0	0	1	1	0	0	1	1	1	0	0	1	0	0	1	1	0	0	1	1	1	0	0	1	1	0	0	1	1	0	0	0	1	0	1	0	1	1	0	0	1	1	0	0	1	1	0
s288c.chr01	149	51722	30400	D	1	0	0	1	1	0	0	1	1	1	0	0	1	0	0	1	1	0	0	1	1	1	0	0	1	1	0	0	1	1	0	0	0	1	0	1	0	1	1	0	0	1	1	0	0	1	1	0
s288c.chr01	150	51764	30442	S	1	0	0	1	1	0	0	1	1	1	0	0	1	0	0	1	1	0	0	1	1	1	0	0	1	1	0	0	1	1	0	0	0	1	0	1	0	1	1	0	0	1	1	0	0	1	1	0
s288c.chr01	151	51769	30447	S	1	0	0	1	1	0	0	1	1	1	0	0	1	0	0	1	1	0	0	1	1	1	0	0	1	1	0	0	1	1	0	0	0	1	0	1	0	1	1	0	0	1	1	0	0	1	1	0
s288c.chr01	152	51780	30458	S	1	0	0	1	1	0	0	1	1	1	0	0	1	0	0	1	1	0	0	1	1	1	0	0	1	1	0	0	1	1	0	0	0	1	0	1	0	1	1	0	0	1	1	0	0	1	1	0
s288c.chr01	153	51799	30477	S	1	0	0	1	1	0	0	1	1	1	0	0	1	0	0	1	1	0	0	1	1	1	0	0	1	1	0	0	1	1	0	0	0	1	0	1	0	1	1	0	0	1	1	0	0	1	1	0
s288c.chr01	154	51825	30503	S	1	0	0	1	1	0	0	1	1	1	0	0	1	0	0	1	1	0	0	1	1	1	0	0	1	1	0	0	1	1	0	0	0	1	0	1	0	1	1	0	0	1	1	0	0	1	1	0
s288c.chr01	155	51828	30506	S	1	0	0	1	1	0	0	1	1	1	0	0	1	0	0	1	1	0	0	1	1	1	0	0	1	1	0	0	1	1	0	0	0	1	0	1	0	1	1	0	0	1	1	0	0	1	1	0
s288c.chr01	156	51834	30512	S	1	0	0	1	1	0	0	1	1	1	0	0	1	0	0	1	1	0	0	1	1	1	0	0	1	1	0	0	1	1	0	0	0	1	0	1	0	1	1	0	0	1	1	0	0	1	1	0
s288c.chr01	157	51835	30513	S	1	0	0	1	1	0	0	1	1	1	0	0	1	0	0	1	1	0	0	1	1	1	0	0	1	1	0	0	1	1	0	0	0	1	0	1	0	1	1	0	0	1	1	0	0	1	1	0
s288c.chr01	158	51837	30515	S	1	0	0	1	1	0	0	1	1	1	0	0	1	0	0	1	1	0	0	1	1	1	0	0	1	1	0	0	1	1	0	0	0	1	0	1	0	1	1	0	0	1	1	0	0	1	1	0
s288c.chr01	159	51843	30521	I	1	0	0	1	1	0	0	1	1	1	0	0	1	0	0	1	1	0	0	1	1	1	0	0	1	1	0	0	1	1	0	0	0	1	0	1	0	1	1	0	0	1	1	0	0	1	1	0
s288c.chr01	160	51851	30529	S	1	0	0	1	1	0	0	1	1	1	0	0	1	0	0	1	1	0	0	1	1	1	0	0	1	1	0	0	1	1	0	0	0	1	0	1	0	1	1	0	0	1	1	0	0	1	1	0
s288c.chr01	161	51858	30536	I	1	0	0	1	1	0	0	1	1	1	0	0	1	0	0	1	1	0	0	1	1	1	0	0	1	1	0	0	1	1	0	0	0	1	0	1	0	1	1	0	0	1	1	0	0	1	1	0
s288c.chr01	162	51862	30540	S	1	0	0	1	1	0	0	1	1	1	0	0	1	0	0	1	1	0	0	1	1	1	0	0	1	1	0	0	1	1	0	0	0	1	0	1	0	1	1	0	0	1	1	0	0	1	1	0
s288c.chr01	163	51869	30547	S	1	0	0	1	1	0	0	1	1	1	0	0	1	0	0	1	1	0	0	1	1	1	0	0	1	1	0	0	1	1	0	0	0	1	0	1	0	1	1	0	0	1	1	0	0	1	1	0
s288c.chr01	164	51875	30553	S	1	0	0	1	1	0	0	1	1	1	0	0	1	0	0	1	1	0	0	1	1	1	0	0	1	1	0	0	1	1	0	0	0	1	0	1	0	1	1	0	0	1	1	0	0	1	1	0
s288c.chr01	165	51881	30559	I	1	0	0	1	1	0	0	1	1	1	0	0	1	0	0	1	1	0	0	1	1	1	0	0	1	1	0	0	1	1	0	0	0	1	0	1	0	1	1	0	0	1	1	0	0	1	1	0
s288c.chr01	166	51899	30577	S	1	0	0	1	1	0	0	1	1	1	0	0	1	0	0	1	1	0	0	1	1	1	0	0	1	1	0	0	1	1	0	0	0	1	0	1	0	1	1	0	0	1	1	0	0	1	1	0
s288c.chr01	167	51915	30593	S	1	0	0	1	1	0	0	1	1	1	0	0	1	0	0	1	1	0	0	1	1	1	0	0	1	1	0	0	1	1	0	0	0	1	0	1	0	1	1	0	0	1	1	0	0	1	1	0
s288c.chr01	168	51916	30594	S	1	0	0	1	1	0	0	1	1	1	0	0	1	0	0	1	1	0	0	1	1	1	0	0	1	1	0	0	1	1	0	0	0	1	0	1	0	1	1	0	0	1	1	0	0	1	1	0
s288c.chr01	169	51920	30598	S	1	0	0	1	1	0	0	1	1	1	0	0	1	0	0	1	1	0	0	1	1	1	0	0	1	1	0	0	1	1	0	0	0	1	0	1	0	1	1	0	0	1	1	0	0	1	1	0
s288c.chr01	170	51925	30603	S	1	0	0	1	1	0	0	1	1	1	0	0	1	0	0	1	1	0	0	1	1	1	0	0	1	1	0	0	1	1	0	0	0	1	0	1	0	1	1	0	0	1	1	0	0	1	1	0
s288c.chr01	171	51935	30613	S	1	0	0	1	1	0	0	1	1	1	0	0	1	0	0	1	1	0	0	1	1	1	0	0	1	1	0	0	1	1	0	0	0	1	0	1	0	1	1	0	0	1	1	0	0	1	1	0
s288c.chr01	172	51945	30623	S	1	0	0	1	1	0	0	1	1	1	0	0	1	0	0	1	1	0	0	1	1	1	0	0	1	1	0	0	1	1	0	0	0	1	0	1	0	1	1	0	0	1	1	0	0	1	1	0
s288c.chr01	173	51977	30653	S	1	0	0	1	1	0	0	1	1	1	0	0	1	0	0	1	1	0	0	1	1	1	0	0	1	1	0	0	1	1	0	0	0	1	0	1	0	1	1	0	0	1	1	0	0	1	1	0
s288c.chr01	174	51986	30662	S	1	0	0	1	1	0	0	1	1	1	0	0	1	0	0	1	1	0	0	1	1	1	0	0	1	1	0	0	1	1	0	0	0	1	0	1	0	1	1	0	0	1	1	0	0	1	1	0
s288c.chr01	175	51991	30667	S	1	0	0	1	1	0	0	1	1	1	0	0	1	0	0	1	1	0	0	1	1	1	0	0	1	1	0	0	1	1	0	0	0	1	0	1	0	1	1	0	0	1	1	0	0	1	1	0
s288c.chr01	176	51996	30672	S	1	0	0	1	1	0	0	1	1	1	0	0	1	0	0	1	1	0	0	1	1	1	0	0	1	1	0	0	1	1	0	0	0	1	0	1	0	1	1	0	0	1	1	0	0	1	1	0
s288c.chr01	177	51998	30674	S	1	0	0	1	1	0	0	1	1	1	0	0	1	0	0	1	1	0	0	1	1	1	0	0	1	1	0	0	1	1	0	0	0	1	0	1	0	1	1	0	0	1	1	0	0	1	1	0
s288c.chr01	178	52042	30718	S	1	0	0	1	1	0	0	1	1	1	0	0	1	0	0	1	1	0	0	1	1	1	0	0	1	1	0	0	1	1	0	0	0	1	0	1	0	1	1	0	0	1	1	0	0	1	1	0
s288c.chr01	179	52057	30733	S	1	0	0	1	1	0	0	1	1	1	0	0	1	0	0	1	1	0	0	1	1	1	0	0	1	1	0	0	1	1	0	0	0	1	0	1	0	1	1	0	0	1	1	0	0	1	1	0
s288c.chr01	180	52080	30756	S	1	0	0	1	1	0	0	1	1	1	0	0	1	0	0	1	1	0	0	1	1	1	0	0	1	1	0	0	1	1	0	0	0	1	0	1	0	1	1	0	0	1	1	0	0	1	1	0
s288c.chr01	181	52086	30762	S	1	0	0	1	1	0	0	1	1	1	0	0	1	0	0	1	1	0	0	1	1	1	0	0	1	1	0	0	1	1	0	0	0	1	0	1	0	1	1	0	0	1	1	0	0	1	1	0
s288c.chr01	182	52147	30822	S	1	0	0	1	NA	0	0	1	1	1	0	0	1	0	0	1	1	0	0	1	1	1	0	0	1	1	0	0	1	1	0	0	0	1	0	1	0	NA	NA	0	0	1	1	0	0	1	1	0
s288c.chr01	183	52153	30828	D	1	0	0	1	1	0	0	1	1	1	0	0	1	0	0	1	1	0	0	1	1	1	0	0	1	1	0	0	1	1	0	0	0	1	0	1	0	1	1	0	0	1	1	0	0	1	1	0
s288c.chr01	184	52165	30840	S	1	0	0	1	1	0	0	1	1	1	0	0	1	0	0	1	1	0	0	1	1	1	0	0	1	1	0	0	1	1	0	0	0	1	0	1	0	1	1	0	0	1	1	0	0	1	1	0
s288c.chr01	185	52166	30841	S	1	0	0	1	1	0	0	1	1	1	0	0	1	0	0	1	1	0	0	1	1	1	0	0	1	1	0	0	1	1	0	0	0	1	0	1	0	1	1	0	0	1	1	0	0	1	1	0
s288c.chr01	186	52177	30852	S	1	0	0	1	1	0	0	1	1	1	0	0	1	0	0	1	1	0	0	1	1	1	0	0	1	1	0	0	1	1	0	0	0	1	0	1	0	1	1	0	0	1	1	0	0	1	1	0
s288c.chr01	187	52178	30853	S	1	0	0	1	1	0	0	1	1	1	0	0	1	0	0	1	1	0	0	1	1	1	0	0	1	1	0	0	1	1	0	0	0	1	0	1	0	1	1	0	0	1	1	0	0	1	1	0
s288c.chr01	188	52188	30863	S	1	0	0	1	1	0	0	1	1	1	0	0	1	0	0	1	1	0	0	1	1	1	0	0	1	1	0	0	1	1	0	0	0	1	0	1	0	1	1	0	0	1	1	0	0	1	1	0
s288c.chr01	189	52313	30988	S	1	0	0	1	1	0	0	1	1	1	0	0	1	0	0	1	1	0	0	1	1	1	0	0	1	1	0	0	1	1	0	0	0	1	0	1	0	1	1	0	0	1	1	0	0	1	1	0
s288c.chr01	190	52315	30990	S	1	0	0	1	1	0	0	1	1	1	0	0	1	0	0	1	1	0	0	1	1	1	0	0	1	1	0	0	1	1	0	0	0	1	0	1	0	1	1	0	0	1	1	0	0	1	1	0
s288c.chr01	191	52321	30996	S	1	0	0	1	1	0	0	1	1	1	0	0	1	0	0	1	1	0	0	1	1	1	0	0	1	1	0	0	1	1	0	0	0	1	0	1	0	1	1	0	0	1	1	0	0	1	1	0
s288c.chr01	192	52339	31014	I	1	0	0	1	1	0	0	1	1	1	0	0	1	0	0	1	1	0	0	1	1	1	0	0	1	1	0	0	1	1	0	0	0	1	0	1	0	1	1	0	0	1	1	0	0	1	1	0
s288c.chr01	193	52349	31024	S	1	0	0	1	1	0	0	1	1	1	0	0	1	0	0	1	1	0	0	1	1	1	0	0	1	1	0	0	1	1	0	0	0	1	0	1	0	1	1	0	0	1	1	0	0	1	1	0
s288c.chr01	194	52354	31029	S	1	0	0	1	1	0	0	1	1	1	0	0	1	0	0	1	1	0	0	1	1	1	0	0	1	1	0	0	1	1	0	0	0	1	0	1	0	1	1	0	0	1	1	0	0	1	1	0
s288c.chr01	195	52384	31059	S	1	0	0	1	1	0	0	1	1	1	0	0	1	0	0	1	1	0	0	1	1	1	0	0	1	1	0	0	1	1	0	0	0	1	0	1	0	1	1	0	0	1	1	0	0	1	1	0
s288c.chr01	196	52530	31205	D	1	0	0	1	1	0	0	1	1	1	0	0	1	0	0	1	1	0	0	1	1	1	0	0	1	1	0	0	1	1	0	0	0	1	0	1	0	1	1	0	0	1	1	0	0	1	1	0
s288c.chr01	197	52547	31222	S	1	0	0	1	1	0	0	1	1	1	0	0	1	0	0	1	1	0	0	1	1	1	0	0	1	1	0	0	1	1	0	0	0	1	0	1	0	1	1	0	0	1	1	0	0	1	1	0
s288c.chr01	198	52689	31364	D	1	0	0	1	1	0	0	1	1	1	0	0	1	0	0	1	1	NA	0	1	1	1	0	0	1	1	0	0	1	1	0	0	0	1	0	1	0	1	1	0	0	1	1	0	0	1	1	0
s288c.chr01	199	52719	31394	S	1	0	0	1	1	0	0	1	1	1	0	0	1	0	0	1	1	0	0	1	1	1	0	0	1	1	0	0	1	1	0	0	0	1	0	1	0	1	1	0	0	1	1	0	0	1	1	0
s288c.chr01	200	52721	31396	S	1	0	0	1	1	0	0	1	1	1	0	0	1	0	0	1	1	0	0	1	1	1	0	0	1	1	0	0	1	1	0	0	0	1	0	1	0	1	1	0	0	1	1	0	0	1	1	0
s288c.chr01	201	53073	31730	I	1	0	0	1	1	0	0	1	1	1	0	0	1	0	0	1	1	0	0	1	1	1	0	0	1	1	0	0	1	1	0	0	0	1	0	1	0	1	1	0	0	1	1	0	0	1	1	0
s288c.chr01	202	54237	32894	S	1	0	0	1	1	0	0	1	1	1	0	0	1	0	0	1	1	0	0	1	1	1	0	0	1	1	0	0	1	1	0	0	0	1	0	1	0	1	1	0	0	1	1	0	0	1	1	0
s288c.chr01	203	54625	33282	S	1	0	0	1	1	0	0	1	1	1	0	0	1	0	0	1	1	0	0	1	1	1	0	0	1	1	0	0	1	1	0	0	0	1	0	1	0	1	1	0	0	1	1	0	0	1	1	0
s288c.chr01	204	54633	33290	S	1	0	0	1	1	0	0	1	1	1	0	0	1	0	0	1	1	0	0	1	1	1	0	0	1	1	0	0	1	1	0	0	0	1	0	1	0	1	1	0	0	1	1	0	0	1	1	0
s288c.chr01	205	54655	33312	S	1	0	0	1	1	0	0	1	1	1	0	0	1	0	0	1	1	0	0	1	1	1	0	0	1	1	0	0	1	1	0	0	0	1	0	1	0	NA	1	0	0	1	1	0	0	1	1	0
s288c.chr01	206	54662	33319	S	1	0	0	1	1	0	0	1	1	1	0	0	1	0	0	1	1	0	0	1	1	1	0	0	1	1	0	0	1	1	0	0	0	1	0	1	0	1	1	0	0	1	1	0	0	1	1	0
s288c.chr01	207	54940	33597	S	1	0	0	1	1	0	0	1	1	1	0	0	1	0	0	1	1	0	0	1	1	1	0	0	1	1	0	0	1	1	0	0	0	1	0	1	0	1	1	0	0	1	NA	0	0	1	NA	0
s288c.chr01	208	54943	33600	S	1	0	0	1	1	0	0	1	1	1	0	0	1	0	0	1	1	0	0	1	1	1	0	0	1	1	0	0	1	1	0	0	0	1	0	1	0	1	1	0	0	1	NA	0	0	1	NA	0
s288c.chr01	209	55133	33790	S	1	0	0	1	1	0	0	1	1	1	0	0	1	0	0	1	1	0	0	1	1	1	0	0	1	1	0	0	1	1	0	0	0	1	0	1	0	1	1	0	0	1	1	0	0	1	1	0
s288c.chr01	210	55755	34412	S	1	0	0	1	1	0	0	1	1	1	0	0	1	0	0	1	1	0	0	1	1	1	0	0	1	1	0	0	1	0	0	0	0	1	0	1	0	1	1	0	0	1	1	0	0	1	1	0
s288c.chr01	211	55893	34550	S	1	0	0	1	1	0	0	1	1	1	0	0	1	0	0	1	1	0	0	1	1	1	0	0	1	1	0	0	1	0	0	0	0	1	0	1	0	1	1	0	0	1	1	0	0	1	1	0
s288c.chr01	212	57093	35750	S	1	0	0	1	1	0	0	1	1	1	0	0	1	0	0	1	1	0	0	1	1	1	0	0	1	1	0	0	1	0	0	1	0	1	0	0	0	1	1	0	0	1	1	0	0	1	1	0
s288c.chr01	213	57099	35756	S	1	0	0	1	1	0	0	1	1	1	0	0	1	0	0	1	1	0	0	1	1	1	0	0	1	1	0	0	1	0	0	1	0	1	0	0	0	1	1	0	0	1	1	0	0	1	1	0
s288c.chr01	214	57150	35807	S	1	0	0	1	1	0	0	1	1	1	0	0	1	0	0	1	1	0	0	1	1	1	0	0	1	1	0	0	1	0	0	1	0	1	0	0	0	1	1	0	0	1	1	0	0	1	1	0
s288c.chr01	215	57153	35810	S	1	0	0	1	1	0	0	1	1	1	0	0	1	0	0	1	1	0	0	1	1	1	0	0	1	1	0	0	1	0	0	1	0	1	0	0	0	1	1	0	0	1	1	0	0	1	1	0
s288c.chr01	216	57381	36038	S	1	0	0	1	1	0	0	1	1	1	0	0	1	0	0	1	1	0	0	1	1	1	0	0	1	1	0	0	1	0	0	1	0	1	0	0	0	1	1	0	0	1	1	0	0	1	1	0
s288c.chr01	217	57403	36060	S	1	0	0	1	1	0	0	1	1	1	0	0	1	0	0	1	1	0	0	1	1	1	0	0	1	1	0	0	1	0	0	1	0	1	0	0	0	1	1	0	0	1	1	0	0	1	1	0
s288c.chr01	218	58879	37536	S	1	0	0	1	1	0	0	1	1	1	0	0	1	0	0	1	1	0	0	1	1	1	0	0	1	1	0	0	1	0	0	1	0	1	0	1	0	1	1	0	0	1	1	0	0	1	NA	0
s288c.chr01	219	58954	37611	S	1	0	0	1	1	0	0	1	1	1	0	0	1	0	0	1	1	0	0	1	1	1	0	0	1	1	0	0	1	0	0	1	0	1	0	1	0	1	1	0	0	1	1	0	0	1	NA	0
s288c.chr01	220	59705	38362	S	1	0	0	1	1	0	0	1	1	1	0	0	1	0	0	1	1	0	0	1	1	1	0	0	1	1	0	0	1	0	0	1	0	1	0	1	0	1	1	0	0	1	1	0	0	1	1	0
s288c.chr01	221	60242	38899	S	NA	0	0	NA	NA	0	0	NA	1	1	0	0	1	0	0	1	1	0	0	1	1	1	0	0	1	1	0	0	1	0	0	1	0	1	0	NA	0	1	NA	0	0	NA	1	0	0	1	NA	0
s288c.chr01	222	60473	39130	S	1	0	0	1	1	0	0	1	1	1	0	0	1	0	0	1	1	0	0	1	1	1	0	0	1	1	0	0	1	0	0	1	0	1	0	1	0	1	1	0	0	1	1	0	0	1	1	0
s288c.chr01	223	62264	40921	S	1	0	0	1	1	0	0	1	1	1	0	0	1	0	0	1	1	0	0	1	1	1	0	0	1	1	0	0	1	0	0	1	0	1	0	1	0	1	1	0	0	1	1	0	0	1	1	0
s288c.chr01	224	62824	41481	S	1	0	0	1	1	0	0	1	1	1	0	0	1	0	0	1	1	0	0	1	1	1	0	0	1	1	0	0	1	0	0	1	0	1	0	1	0	1	1	0	0	1	1	0	0	1	1	0
s288c.chr01	225	63066	41723	S	1	0	0	1	1	0	0	1	1	1	0	0	1	0	0	1	1	0	0	1	1	1	0	0	1	1	0	0	1	0	0	1	0	1	0	1	0	1	1	0	0	1	1	0	0	1	1	0
s288c.chr01	226	63248	41905	S	1	0	0	1	1	0	0	1	1	1	0	0	1	0	0	1	1	0	0	1	1	1	0	0	1	1	0	0	1	0	0	1	0	1	0	1	0	1	1	0	0	1	1	0	0	1	1	0
s288c.chr01	227	63321	41978	S	1	0	0	1	1	0	0	1	1	1	0	0	1	0	0	1	1	0	0	1	1	1	0	0	1	1	0	0	1	0	0	1	0	1	0	1	0	1	1	0	0	1	1	0	0	1	1	0
s288c.chr01	228	63324	41981	S	1	0	0	1	1	0	0	1	1	1	0	0	1	0	0	1	1	0	0	1	1	1	0	0	1	1	0	0	1	0	0	1	0	1	0	1	0	1	1	0	0	1	1	0	0	1	1	0
s288c.chr01	229	63337	41994	S	1	0	0	1	1	0	0	1	1	1	0	0	1	0	0	1	1	0	0	1	1	1	0	0	1	1	0	0	1	0	0	1	0	1	0	1	0	1	1	0	0	1	1	0	0	1	1	0
s288c.chr01	230	63468	42125	S	1	0	0	1	1	0	0	1	1	1	0	0	1	0	0	1	1	0	0	1	1	1	0	0	1	1	0	0	1	0	0	1	0	1	0	1	0	1	1	0	0	1	1	0	0	1	1	0
s288c.chr01	231	65735	44392	S	1	0	0	1	1	0	0	1	1	1	0	0	1	0	0	1	1	0	0	1	1	1	0	0	1	1	0	0	1	0	0	1	0	1	0	NA	0	1	NA	0	0	1	1	0	0	1	1	0
s288c.chr01	232	68554	47208	S	1	0	0	1	1	0	0	1	1	1	0	0	1	0	0	1	1	0	0	1	1	1	0	0	1	1	0	0	1	0	0	1	0	1	0	1	0	1	1	0	0	1	1	0	0	1	1	0
s288c.chr01	233	69248	47902	S	1	0	0	1	1	0	0	1	1	1	0	0	1	0	0	1	1	0	0	1	1	1	0	0	1	1	0	0	1	0	0	1	0	1	0	1	0	1	1	0	0	1	1	0	0	1	1	0
s288c.chr01	234	70835	49489	S	1	0	0	1	1	0	0	1	1	1	0	0	1	0	0	1	1	0	0	1	1	1	0	0	1	1	0	0	1	0	0	1	0	1	0	1	0	1	1	0	0	1	1	0	0	1	NA	0
s288c.chr01	235	72428	51082	S	1	0	0	1	1	0	0	1	1	1	0	0	1	0	0	1	1	0	0	1	1	1	0	0	1	1	0	0	1	0	0	1	0	1	0	1	0	1	1	0	0	1	1	0	0	1	1	0
s288c.chr01	236	72683	51337	S	1	0	0	1	1	0	0	1	1	1	0	0	1	0	0	1	1	0	0	1	1	1	0	0	1	1	0	0	1	0	0	1	0	1	0	1	0	1	1	0	0	1	1	0	0	1	1	0
s288c.chr01	237	72875	51529	S	NA	0	0	NA	NA	0	0	1	NA	NA	0	0	NA	0	0	NA	NA	0	0	NA	NA	NA	0	0	NA	NA	0	0	NA	0	0	NA	0	NA	0	NA	0	NA	NA	0	0	NA	NA	0	0	NA	NA	0
s288c.chr01	238	73110	51764	S	NA	0	0	1	1	0	0	1	1	NA	0	0	1	0	0	1	1	0	0	1	NA	1	0	0	1	1	0	0	1	0	0	1	0	1	0	NA	0	1	NA	0	0	1	1	0	0	1	NA	0
s288c.chr01	239	74201	52855	S	1	0	0	1	1	0	0	1	1	1	0	0	1	0	0	1	1	0	0	1	1	1	0	0	1	1	0	0	1	0	0	1	0	1	0	1	0	1	1	0	0	1	1	0	0	1	1	0
s288c.chr01	240	74210	52864	S	1	0	0	1	1	0	0	1	1	1	0	0	1	0	0	1	1	0	0	1	1	1	0	0	1	1	0	0	1	0	0	1	0	1	0	1	0	1	1	0	0	1	1	0	0	1	1	0
s288c.chr01	241	74220	52874	S	1	0	0	1	1	0	0	1	1	1	0	0	1	0	0	1	1	0	0	1	1	1	0	0	1	1	0	0	1	0	0	1	0	1	0	1	0	1	NA	0	0	1	1	0	0	1	NA	0
s288c.chr01	242	74527	53181	S	1	0	0	1	1	0	0	1	1	1	0	0	1	0	0	1	1	0	0	1	1	1	0	0	1	1	0	0	1	0	0	1	0	1	0	1	0	1	1	0	0	1	1	0	0	1	1	0
s288c.chr01	243	75523	54177	S	1	0	0	1	1	0	0	1	1	1	0	0	1	0	0	1	1	0	0	1	1	1	0	0	1	1	0	0	1	0	0	1	0	1	0	1	0	1	1	0	0	1	1	0	0	1	1	0
s288c.chr01	244	75832	54486	S	1	0	0	1	1	0	0	1	1	1	0	0	1	0	0	1	1	0	0	1	1	1	0	0	1	1	0	0	1	0	0	1	0	1	0	1	0	1	1	0	0	1	1	0	0	1	1	0
s288c.chr01	245	77541	56195	S	1	0	0	1	1	0	0	1	1	1	0	0	1	0	0	1	1	0	0	1	1	1	0	0	1	1	0	0	1	0	0	1	0	1	0	1	0	1	1	0	0	1	1	0	0	1	1	0
s288c.chr01	246	77732	56386	S	1	0	0	1	1	0	0	1	1	1	0	0	1	0	0	1	1	0	0	1	1	1	0	0	1	1	0	0	1	0	0	1	0	1	0	1	0	1	1	0	0	1	1	0	0	1	1	0
s288c.chr01	247	82752	61406	S	1	0	0	1	1	0	0	1	1	1	0	0	1	0	0	1	1	0	0	1	1	1	0	0	1	1	0	0	1	0	0	1	0	1	0	1	0	1	1	0	0	1	1	0	1	1	0	1
s288c.chr01	248	84342	62996	S	1	0	0	1	1	0	0	1	1	1	0	0	1	0	0	1	1	0	0	1	1	1	0	0	1	1	0	0	1	0	0	1	0	1	0	1	0	1	1	0	0	1	1	0	1	1	0	1
s288c.chr01	249	84354	63008	S	1	0	0	1	1	0	0	1	1	1	0	0	1	0	0	1	1	0	0	1	1	1	0	0	1	1	0	0	1	0	0	1	0	1	0	1	0	1	1	0	0	1	NA	0	NA	1	0	NA
s288c.chr01	250	87361	66013	I	1	0	0	1	1	0	0	1	1	1	0	0	1	0	0	1	1	0	0	1	1	1	0	0	1	1	0	0	1	0	0	1	0	1	0	1	0	1	1	0	0	1	1	0	1	1	0	0
s288c.chr01	251	89066	67718	S	1	0	0	1	1	0	0	1	1	1	0	0	1	0	0	1	1	0	0	1	1	1	0	0	1	1	0	0	1	0	0	1	0	1	0	1	0	0	1	1	0	1	1	0	1	1	0	0
s288c.chr01	252	90212	68864	D	1	0	0	1	1	0	0	1	1	1	0	0	1	0	0	1	1	0	0	1	1	1	0	0	1	1	0	0	1	0	0	1	0	1	0	0	0	0	1	1	0	1	1	0	0	1	0	0
s288c.chr01	253	90315	68967	S	1	0	0	1	1	0	0	1	1	1	0	0	1	0	0	1	1	0	0	1	1	1	0	0	1	1	0	0	1	0	0	1	0	1	0	0	0	0	1	1	0	1	1	0	0	1	0	0
s288c.chr01	254	90329	68981	S	NA	0	0	NA	NA	0	0	NA	NA	NA	0	0	NA	0	0	NA	NA	0	0	NA	NA	NA	0	0	NA	NA	0	0	NA	0	0	NA	0	NA	0	0	0	0	NA	NA	0	NA	NA	0	0	NA	0	0
s288c.chr01	255	91418	70070	D	1	0	0	1	1	0	0	1	1	1	0	0	0	1	0	1	0	0	0	1	1	1	0	0	1	1	0	0	1	0	0	1	0	1	0	0	0	0	1	1	0	1	1	0	1	1	0	0
s288c.chr01	256	91588	70237	S	1	0	0	1	1	0	0	1	1	1	0	0	0	1	0	1	0	1	0	1	1	1	0	0	1	1	0	0	1	0	0	1	0	1	0	0	0	0	1	1	0	1	1	0	NA	1	0	0
s288c.chr01	257	91821	70470	S	1	0	0	1	1	0	0	1	1	1	0	0	0	1	0	1	0	1	0	1	1	1	0	0	1	1	0	0	1	0	0	1	0	1	0	0	0	0	1	1	0	1	1	0	1	1	0	0
s288c.chr01	258	95084	73732	S	1	0	0	1	1	0	0	1	1	1	0	0	0	1	0	1	0	1	0	1	1	1	0	0	1	1	0	0	1	0	0	1	0	1	0	1	0	0	1	1	0	1	1	0	1	1	0	0
s288c.chr01	259	95314	73962	S	1	0	0	1	1	0	0	1	1	1	0	0	0	1	0	1	0	1	0	1	1	1	0	0	1	1	0	0	1	0	0	1	0	1	0	1	0	0	1	1	0	1	1	0	1	1	0	0
s288c.chr01	260	95327	73975	S	1	0	0	1	1	0	0	1	1	1	0	0	0	1	0	1	0	1	0	1	1	1	0	0	1	1	0	0	1	0	0	1	0	1	0	1	0	0	1	1	0	1	1	0	1	1	0	0
s288c.chr01	261	96132	74780	S	1	0	0	1	1	0	0	1	1	1	0	0	0	1	0	1	0	1	0	1	1	1	0	0	1	1	0	0	1	0	0	1	0	1	0	NA	0	0	1	1	0	1	1	0	1	1	0	0
s288c.chr01	262	100154	78802	S	1	0	0	1	1	0	0	1	1	1	0	0	0	1	0	1	0	1	0	1	1	0	0	1	1	1	0	0	1	0	0	1	0	NA	0	1	0	0	1	NA	0	1	1	0	1	1	0	0
s288c.chr01	263	100294	78942	S	1	0	0	1	1	0	0	1	1	1	0	0	0	1	0	1	0	1	0	1	1	0	0	1	1	1	0	0	1	0	0	1	0	1	0	1	0	0	1	1	0	1	1	0	NA	1	0	0
s288c.chr01	264	101043	79689	S	1	0	0	1	1	0	0	1	1	1	0	0	0	1	0	1	0	1	0	1	1	0	0	1	1	1	0	0	1	0	0	1	0	1	0	1	0	0	1	1	0	1	1	0	1	1	0	0
s288c.chr01	265	101185	79831	D	1	0	0	1	1	0	0	1	NA	NA	0	0	0	1	0	1	0	1	0	1	1	0	0	1	1	1	0	0	1	0	0	1	0	1	0	1	0	0	1	1	0	1	1	0	NA	1	0	0
s288c.chr01	266	101276	79922	S	1	0	0	1	1	0	0	1	1	1	0	0	0	1	0	1	0	1	0	1	1	0	0	1	1	1	0	0	1	0	0	1	0	1	0	1	0	0	1	0	0	1	1	0	1	1	0	0
s288c.chr01	267	101442	80088	S	1	0	0	1	1	0	0	1	1	1	0	0	0	1	0	1	0	1	0	1	1	0	0	1	1	1	0	0	1	0	0	1	0	1	0	1	0	0	1	1	0	1	1	0	1	1	0	0
s288c.chr01	268	103200	81846	S	1	0	0	1	1	0	0	1	1	1	0	0	0	1	0	1	0	1	0	1	1	0	0	1	1	1	0	0	1	0	0	1	0	1	0	1	0	0	1	1	0	1	1	0	1	1	0	0
s288c.chr01	269	103672	82318	S	1	0	0	1	1	0	0	1	1	1	0	0	0	1	0	1	0	1	0	1	1	0	0	1	1	0	0	0	1	0	0	1	0	1	0	1	0	0	1	1	0	1	1	0	1	1	0	0
s288c.chr01	270	103695	82341	S	1	0	0	1	1	0	0	1	1	1	0	0	0	1	0	1	0	1	0	1	1	0	0	1	1	0	0	0	1	0	0	1	0	1	0	1	0	0	1	1	0	1	1	0	1	1	0	0
s288c.chr01	271	109145	87790	S	1	0	0	1	1	0	0	1	1	1	0	0	0	1	0	1	0	1	0	1	1	0	0	1	1	0	0	1	1	0	0	1	0	1	0	1	0	0	1	1	0	1	1	0	1	1	0	0
s288c.chr01	272	109377	88022	S	1	0	0	1	1	0	0	1	1	1	0	0	0	1	0	1	0	1	0	1	1	0	0	1	1	0	0	1	1	0	0	1	0	1	0	1	0	0	1	1	0	1	1	0	1	1	0	0
s288c.chr01	273	116280	94924	S	1	0	0	1	1	0	0	1	1	1	0	0	0	1	0	1	0	1	0	1	1	0	0	1	1	0	0	1	1	0	0	1	1	0	0	1	0	0	1	1	0	1	1	0	1	1	0	0
s288c.chr01	274	116513	95157	S	1	0	0	1	1	0	0	1	1	1	0	0	0	1	0	1	0	1	0	1	1	0	0	1	1	0	0	1	1	0	0	1	1	0	0	1	0	0	1	1	0	1	1	0	1	1	0	0
s288c.chr01	275	116714	95358	S	1	0	0	1	1	0	0	1	1	1	0	0	0	1	0	1	0	1	0	1	1	0	0	1	1	0	0	1	1	0	0	1	1	0	0	1	0	0	1	1	0	1	1	0	1	1	0	0
s288c.chr01	276	116737	95381	S	1	0	0	1	1	0	0	1	1	1	0	0	0	1	0	1	0	1	0	1	1	0	0	1	1	0	0	1	1	0	0	1	1	0	0	1	0	0	1	1	0	1	1	0	1	1	0	0
s288c.chr01	277	116767	95411	S	1	0	0	1	1	0	0	1	1	1	0	0	0	1	0	1	0	1	0	1	1	0	0	1	1	0	0	1	1	0	0	1	1	0	0	1	0	0	1	1	0	1	1	0	1	1	0	0
s288c.chr01	278	116788	95432	S	1	0	0	1	1	0	0	1	1	1	0	0	0	1	0	1	0	1	0	1	1	0	0	1	1	0	0	1	1	0	0	1	1	0	0	1	0	0	1	1	0	1	1	0	1	1	0	0
s288c.chr01	279	120234	98878	S	1	0	0	1	1	0	0	1	1	1	0	0	0	1	0	1	0	1	0	1	1	0	0	1	1	0	0	1	1	0	0	1	1	0	0	1	0	0	1	1	0	1	1	0	1	1	0	0
s288c.chr01	280	120842	99486	S	1	0	0	1	1	0	0	NA	1	NA	0	0	0	1	0	1	0	1	0	1	1	0	0	NA	1	0	0	1	1	0	0	1	1	0	0	1	0	0	NA	1	0	1	1	0	NA	1	0	0
s288c.chr01	281	120972	99616	S	1	0	0	1	1	0	0	1	1	1	0	0	0	1	0	1	0	1	0	1	1	0	0	1	1	0	0	1	1	0	0	1	1	0	0	1	0	0	1	1	0	1	1	0	1	1	0	0
s288c.chr01	282	121619	100263	D	NA	0	0	1	1	0	0	1	1	1	0	NA	0	1	0	1	0	1	0	1	1	0	0	1	1	0	0	1	1	0	0	1	NA	0	0	1	0	0	1	NA	0	1	1	0	1	1	0	0
s288c.chr01	283	122828	101471	S	1	0	0	1	NA	0	0	1	1	0	1	0	0	1	0	1	0	1	0	1	1	0	0	1	1	0	0	1	1	0	0	1	1	0	0	1	0	0	1	NA	0	1	1	0	1	1	0	0
s288c.chr01	284	122970	101613	S	1	0	0	1	1	0	0	1	1	0	1	0	0	1	0	1	0	1	0	1	1	0	0	1	1	0	0	1	1	0	0	1	1	0	0	1	0	0	1	1	0	1	1	0	1	1	0	0
s288c.chr01	285	123062	101705	D	1	0	0	1	1	0	0	1	1	0	1	0	0	1	0	1	0	1	0	1	1	0	0	1	1	0	0	1	1	0	0	1	1	0	0	1	0	0	1	1	0	1	1	0	1	1	0	0
s288c.chr01	286	123070	101713	S	1	0	0	1	1	0	0	1	1	0	1	0	0	1	0	1	0	1	0	1	1	0	0	1	1	0	0	1	1	0	0	1	1	0	0	1	0	0	1	1	0	1	1	0	1	1	0	0
s288c.chr01	287	124463	103106	S	1	0	0	1	1	0	0	1	1	0	1	0	0	1	0	1	0	1	0	1	1	0	0	1	1	0	0	1	1	0	0	1	1	0	0	1	0	0	1	1	0	1	1	0	1	1	0	0
s288c.chr01	288	124667	103310	S	1	0	0	1	1	0	0	1	1	0	1	0	0	1	0	1	0	1	0	1	1	0	0	NA	1	0	0	1	1	0	0	1	NA	0	0	1	0	0	1	1	0	1	1	0	1	1	0	0
s288c.chr01	289	169020	147657	S	0	0	1	1	0	0	1	1	1	0	1	0	1	0	0	1	1	0	0	1	1	1	0	0	1	0	0	1	1	0	1	0	1	0	0	1	1	0	1	0	1	0	1	0	1	1	0	0
s288c.chr01	290	169113	147750	S	0	0	1	1	0	0	1	1	1	0	1	0	1	0	0	1	1	0	0	1	1	1	0	0	1	0	0	1	1	0	1	0	NA	0	0	1	1	0	1	0	1	0	1	0	1	1	0	0
s288c.chr01	291	173132	151769	S	0	0	1	1	0	0	1	1	1	0	1	0	1	0	0	1	1	0	0	1	1	1	0	0	1	0	0	1	1	0	1	0	1	0	0	1	1	0	1	0	1	0	1	0	1	1	0	0
s288c.chr01	292	173525	152161	S	0	NA	1	1	0	0	1	1	1	0	1	0	1	0	0	1	1	0	0	1	1	1	0	0	1	0	0	1	1	0	1	0	1	0	0	1	1	0	1	0	1	0	1	0	1	1	0	0
s288c.chr01	293	181685	160239.5	D	0	0	1	1	0	0	1	1	1	0	1	0	1	0	0	1	1	0	0	1	1	1	0	0	1	0	0	1	1	0	1	0	1	0	0	1	1	0	1	0	1	0	0	1	1	1	0	0
s288c.chr01	294	181778	160239.5	I	0	0	1	1	0	0	1	1	1	0	1	0	1	0	0	1	1	0	0	1	1	1	0	0	1	0	0	1	1	0	1	0	1	0	0	1	1	0	1	0	1	0	0	1	1	1	0	0
s288c.chr01	295	181842	160239.5	S	0	0	1	1	0	0	1	1	1	0	1	0	1	0	0	1	1	0	0	1	1	1	0	0	1	0	0	1	1	0	1	0	1	0	0	1	1	0	1	0	1	0	0	1	1	1	0	0
s288c.chr01	296	181843	160239.5	S	0	0	1	1	0	0	1	1	1	0	1	0	1	0	0	1	1	0	0	1	1	1	0	0	1	0	0	1	1	0	1	0	1	0	0	1	1	0	1	0	1	0	0	1	1	1	0	0
s288c.chr01	297	181847	160239.5	I	0	0	1	1	0	0	1	1	1	0	1	0	1	0	0	1	1	0	0	1	1	1	0	0	1	0	0	1	1	0	1	0	1	0	0	1	1	0	1	0	1	0	0	1	1	1	0	0
s288c.chr01	298	188186	166177.5	D	0	0	1	1	0	0	1	1	1	0	1	0	1	0	0	1	1	0	0	1	1	1	0	0	1	0	0	1	1	0	1	0	1	0	0	1	1	0	1	0	1	0	0	1	1	1	0	0
s288c.chr01	299	188200	166177.5	I	0	0	1	1	0	0	1	1	1	0	1	0	1	0	0	1	1	0	0	1	1	1	0	0	1	0	0	1	1	0	1	0	1	0	0	1	1	0	1	0	1	0	0	1	1	1	0	0
s288c.chr01	300	189609	166813	S	0	0	1	1	0	0	1	1	1	0	1	0	1	0	0	1	1	0	0	1	1	1	0	0	1	0	0	1	1	0	1	0	1	0	0	1	1	0	1	0	1	0	0	1	1	1	0	0
s288c.chr01	301	189858	167062	S	0	0	1	1	0	0	1	1	1	0	1	0	1	0	0	1	1	0	0	1	1	1	0	0	1	0	0	1	1	0	1	0	1	0	0	1	1	0	1	0	1	0	0	1	1	1	0	0
s288c.chr01	302	189969	167167	S	0	0	1	1	0	0	1	1	1	0	1	0	1	0	0	1	1	0	0	1	1	1	0	0	1	0	0	1	1	0	1	0	1	0	0	1	1	0	1	0	1	0	0	1	1	1	0	0
s288c.chr01	303	194927	172122	I	0	0	1	1	0	0	1	1	1	0	1	0	1	0	0	1	1	0	0	1	1	1	0	0	1	0	0	1	1	0	0	1	0	0	1	1	1	0	1	0	1	0	0	1	1	1	0	0
s288c.chr01	304	195086	172280	S	0	0	1	1	0	0	1	1	1	0	1	0	1	0	0	1	1	0	0	1	1	1	0	0	1	0	0	1	1	0	0	1	0	0	1	1	1	0	1	0	1	0	0	1	1	1	0	0
s288c.chr01	305	195087	172281	I	0	0	1	1	0	0	1	1	1	0	1	0	1	0	0	1	1	0	0	1	1	1	0	0	1	0	0	1	1	0	0	1	0	0	1	1	1	0	1	0	1	0	0	1	1	1	0	0
s288c.chr01	306	196016	173209	S	0	0	1	1	0	0	1	1	1	0	1	0	1	0	0	1	1	0	NA	1	1	1	0	0	1	0	0	1	1	0	0	1	0	0	1	1	1	0	1	0	1	0	0	1	NA	1	0	0
s288c.chr01	307	199011	176202	S	0	0	1	1	0	0	1	1	1	0	1	0	1	0	0	1	1	0	0	1	1	1	0	0	1	0	0	1	1	0	0	1	0	0	1	1	1	0	1	0	1	0	0	1	1	1	0	0
s288c.chr01	308	202040	179226	S	0	0	1	1	0	0	1	1	1	0	1	0	1	0	1	0	1	0	1	0	1	1	0	0	1	0	0	1	1	0	0	1	0	0	1	1	1	0	1	0	1	0	0	1	1	1	0	0
s288c.chr01	309	202816	180001	S	0	0	1	1	0	0	1	1	1	0	1	0	1	0	1	0	1	0	1	0	1	1	0	0	1	0	0	1	1	0	0	1	0	0	1	1	1	0	1	0	1	0	0	1	1	1	0	0
s288c.chr01	310	202825	180010	S	0	0	1	1	0	0	1	1	1	0	1	0	1	0	1	0	1	0	1	0	1	1	0	0	1	0	0	1	1	0	0	1	0	0	1	1	1	0	1	0	1	0	0	1	1	1	0	0
s288c.chr01	311	202849	180034	S	0	0	1	1	0	NA	1	1	1	0	1	0	1	0	1	0	1	0	1	0	1	1	0	0	1	0	0	1	1	0	0	1	0	0	1	1	1	0	1	0	1	0	0	1	1	1	0	0
s288c.chr01	312	203025	180207	S	0	0	1	1	0	0	1	1	1	0	1	0	1	0	1	0	1	0	1	0	1	1	0	0	1	0	0	1	1	0	0	1	0	0	1	1	1	0	1	0	1	0	0	1	1	1	0	0
s288c.chr01	313	203042	180224	I	0	0	1	1	0	0	1	1	1	0	1	0	1	0	1	0	1	0	1	0	1	1	0	0	1	0	0	1	1	0	0	1	0	0	1	1	1	0	1	0	1	0	0	1	1	1	0	0
s288c.chr01	314	203067	180249	S	0	0	1	1	0	0	1	1	1	0	1	0	1	0	1	0	1	0	1	0	1	1	0	0	1	0	0	1	1	0	0	1	0	0	1	1	1	0	1	0	1	0	0	1	1	1	0	0
s288c.chr01	315	203179	180361	I	0	0	1	1	0	0	1	1	1	0	1	0	1	0	1	0	1	0	1	0	1	1	0	0	1	0	0	1	1	0	0	1	0	0	1	1	1	0	1	0	1	0	0	1	1	1	0	0
s288c.chr01	316	203190	180372	S	0	0	1	1	0	0	1	1	1	0	1	0	1	0	1	0	1	0	1	0	1	1	0	0	1	0	0	1	1	0	0	1	0	0	1	1	1	0	1	0	1	0	0	1	1	1	0	0
s288c.chr01	317	203194	180376	D	0	0	1	1	0	0	1	1	1	0	1	0	1	0	1	0	1	0	1	0	1	1	0	0	1	0	0	1	1	0	0	1	0	0	1	1	1	0	1	0	1	0	0	1	1	1	0	0
s288c.chr01	318	203313	180495	S	0	0	1	1	0	0	1	1	1	0	1	0	1	0	1	0	1	0	1	0	1	1	0	0	1	0	0	1	1	0	0	1	0	0	1	1	1	0	1	0	1	0	0	1	1	1	0	0
s288c.chr01	319	203321	180503	S	0	0	1	1	0	0	1	1	1	0	1	0	1	0	1	0	1	0	1	0	1	1	0	0	1	0	0	1	1	0	0	1	0	0	1	1	1	0	1	0	1	0	0	1	1	1	0	0
s288c.chr01	320	203333	180515	S	0	0	1	1	0	0	1	1	1	0	1	0	1	0	1	0	1	0	1	0	1	1	0	0	1	0	0	1	1	0	0	1	0	0	1	1	1	0	1	0	1	0	0	1	1	1	0	0
s288c.chr01	321	203341	180523	D	0	0	1	1	0	0	1	1	1	0	1	0	1	0	1	0	1	0	1	0	1	1	0	0	1	0	0	1	1	0	0	1	0	0	1	1	1	0	1	0	1	0	0	1	1	1	0	0
s288c.chr01	322	203418	180600	S	0	0	1	1	0	0	1	1	1	0	1	0	1	0	1	0	1	0	1	0	1	1	0	0	1	0	0	1	1	0	0	1	0	0	1	1	1	0	1	0	1	0	0	1	1	1	0	0
s288c.chr01	323	203450	180632	S	0	0	1	1	0	0	1	1	1	0	1	0	1	0	1	0	1	0	1	0	1	1	0	0	1	0	0	1	1	0	0	1	0	0	1	1	1	0	1	0	1	0	0	1	1	1	0	0
s288c.chr01	324	203566	180748	S	0	0	1	1	0	0	1	1	1	0	1	0	1	0	1	0	1	0	1	0	1	1	0	0	1	0	0	1	1	0	0	1	0	0	1	1	1	0	1	0	1	0	0	1	1	1	0	0
s288c.chr01	325	203640	180822	S	0	0	1	1	0	0	1	1	1	0	1	0	1	0	1	0	1	0	1	0	1	1	0	0	1	0	0	1	1	0	0	1	0	0	1	1	1	0	1	0	1	0	0	1	1	1	0	0
s288c.chr01	326	203649	180830	S	0	0	1	1	0	0	1	1	1	0	1	0	1	0	1	0	1	0	1	0	1	1	0	0	1	0	0	1	1	0	0	1	0	0	1	1	1	0	1	0	1	0	0	1	1	1	0	0
s288c.chr01	327	203660	180841	S	0	0	1	1	0	0	1	1	1	0	1	0	1	0	1	0	1	0	1	0	1	1	0	0	1	0	0	1	1	0	0	1	0	0	1	1	1	0	1	0	1	0	0	1	1	1	0	0
s288c.chr01	328	203677	180849.5	S	0	0	1	1	0	0	1	1	1	0	1	0	1	0	1	0	1	0	1	0	1	1	0	0	1	0	0	1	1	0	0	1	0	0	1	1	1	0	1	0	1	0	0	1	1	1	0	0
s288c.chr01	329	203703	180849.5	S	0	0	1	1	0	0	1	1	1	0	1	0	1	0	1	0	1	0	1	0	1	1	0	0	1	0	0	1	1	0	0	1	0	0	1	1	1	0	1	0	1	0	0	1	1	1	0	0
s288c.chr01	330	203709	180849.5	S	0	0	1	1	0	0	1	1	1	0	1	0	1	0	1	0	1	0	1	0	1	1	0	0	1	0	0	1	1	0	0	1	0	0	1	1	1	0	1	0	1	0	0	1	1	1	0	0
s288c.chr01	331	203754	180849.5	S	0	0	1	1	0	0	1	1	1	0	1	0	1	0	1	0	1	0	1	0	1	1	0	0	1	0	0	1	1	0	0	1	0	0	1	1	1	0	1	0	1	0	0	1	1	1	0	0
s288c.chr01	332	203783	180849.5	S	0	0	1	1	0	0	1	1	1	0	1	0	1	0	1	0	1	0	1	0	1	1	0	0	1	0	0	1	1	0	0	1	0	0	1	1	1	0	1	0	1	0	0	1	1	1	0	0
s288c.chr01	333	203804	180849.5	S	0	0	1	1	0	0	1	1	1	0	1	0	1	0	1	0	1	0	1	0	1	1	0	0	1	0	0	1	1	0	0	1	0	0	1	1	1	0	1	0	1	0	0	1	1	1	0	0
s288c.chr01	334	203844	180849.5	S	0	0	1	1	0	0	1	1	1	0	1	0	1	0	1	0	1	0	1	0	1	1	0	0	1	0	0	1	1	0	0	1	0	0	1	1	1	0	1	0	1	0	0	1	1	1	0	0
s288c.chr01	335	203851	180849.5	S	0	0	1	1	0	0	1	1	1	0	1	0	1	0	1	0	1	0	1	0	1	1	0	0	1	0	0	1	1	0	0	1	0	0	1	1	1	0	1	0	1	0	0	1	1	1	0	0
s288c.chr01	336	203875	180849.5	S	0	0	1	1	0	0	1	1	1	0	1	0	1	0	1	0	1	0	1	0	1	1	0	0	1	0	0	1	1	0	0	1	0	0	1	1	1	0	1	0	1	0	0	1	1	1	0	0
s288c.chr01	337	203879	180849.5	S	0	0	1	1	0	0	1	1	1	0	1	0	1	0	1	0	1	0	1	0	1	1	0	0	1	0	0	1	1	0	0	1	0	0	1	1	1	0	1	0	1	0	0	1	1	1	0	0
s288c.chr01	338	203887	180849.5	S	0	0	1	1	0	0	1	1	1	0	1	0	1	0	1	0	1	0	1	0	1	1	0	0	1	0	0	1	1	0	0	1	0	0	1	1	1	0	1	0	1	0	0	1	1	1	0	0
s288c.chr01	339	203889	180849.5	I	0	0	1	1	0	0	1	1	1	0	1	0	1	0	1	0	1	0	1	0	1	1	0	0	1	0	0	1	1	0	0	1	0	0	1	1	1	0	1	0	1	0	0	1	1	1	0	0
s288c.chr01	340	203893	180849.5	S	0	0	1	1	0	0	1	1	1	0	1	0	1	0	1	0	1	0	1	0	1	1	0	0	1	0	0	1	1	0	0	1	0	0	1	1	1	0	1	0	1	0	0	1	1	1	0	0
s288c.chr01	341	203900	180855	S	0	0	1	1	0	0	1	1	1	0	1	0	1	0	1	0	1	0	1	0	1	1	0	0	1	0	0	1	1	0	0	1	0	0	1	1	1	0	1	0	1	0	0	1	1	1	0	0
s288c.chr01	342	203902	180857	S	0	0	1	1	0	0	1	1	1	0	1	0	1	0	1	0	1	0	1	0	1	1	0	0	1	0	0	1	1	0	0	1	0	0	1	1	1	0	1	0	1	0	0	1	1	1	0	0
s288c.chr01	343	203910	180859.5	I	0	0	1	1	0	0	1	1	1	0	1	0	1	0	1	0	1	0	1	0	1	1	0	0	1	0	0	1	1	0	0	1	0	0	1	1	1	0	1	0	1	0	0	1	1	1	0	0
s288c.chr01	344	204146	180898.5	I	0	0	1	1	0	0	1	1	1	0	1	0	1	0	1	0	1	0	1	0	1	1	0	0	1	0	0	1	1	0	0	1	0	0	1	1	1	0	1	0	1	0	0	1	1	1	0	0
s288c.chr01	345	204202	180903.5	S	0	0	1	1	0	0	1	1	1	0	1	0	1	0	1	0	1	0	1	0	1	1	0	0	1	0	0	1	1	0	0	1	0	0	1	1	1	0	1	0	1	0	0	1	1	1	0	0
s288c.chr01	346	204203	180903.5	S	0	0	1	1	0	0	1	1	1	0	1	0	1	0	1	0	1	0	1	0	1	1	0	0	1	0	0	1	1	0	0	1	0	0	1	1	1	0	1	0	1	0	0	1	1	1	0	0
s288c.chr01	347	204208	180903.5	S	0	0	1	1	0	0	1	1	1	0	1	0	1	0	1	0	1	0	1	0	1	1	0	0	1	0	0	1	1	0	0	1	0	0	1	1	1	0	1	0	1	0	0	1	1	1	0	0
s288c.chr01	348	204212	180903.5	S	0	0	1	1	0	0	1	1	1	0	1	0	1	0	1	0	1	0	1	0	1	1	0	0	1	0	0	1	1	0	0	1	0	0	1	1	1	0	1	0	1	0	0	1	1	1	0	0
s288c.chr01	349	204213	180903.5	S	0	0	1	1	0	0	1	1	1	0	1	0	1	0	1	0	1	0	1	0	1	1	0	0	1	0	0	1	1	0	0	1	0	0	1	1	1	0	1	0	1	0	0	1	1	1	0	0
s288c.chr01	350	204216	180903.5	I	0	0	1	1	0	0	1	1	1	0	1	0	1	0	1	0	1	0	1	0	1	1	0	0	1	0	0	1	1	0	0	1	0	0	1	1	1	0	1	0	1	0	0	1	1	1	0	0
s288c.chr01	351	204227	180903.5	I	0	0	1	1	0	0	1	1	1	0	1	0	1	0	1	0	1	0	1	0	1	1	0	0	1	0	0	1	1	0	0	1	0	0	1	1	1	0	1	0	1	0	0	1	1	1	0	0
s288c.chr01	352	204253	180903.5	S	0	0	1	1	0	0	1	1	1	0	1	0	1	0	1	0	1	0	1	0	1	1	0	0	1	0	0	1	1	0	0	1	0	0	1	1	1	0	1	0	1	0	0	1	1	1	0	0
s288c.chr01	353	204254	180903.5	S	0	0	1	1	0	0	1	1	1	0	1	0	1	0	1	0	1	0	1	0	1	1	0	0	1	0	0	1	1	0	0	1	0	0	1	1	1	0	1	0	1	0	0	1	1	1	0	0
s288c.chr01	354	204257	180903.5	S	0	0	1	1	0	0	1	1	1	0	1	0	1	0	1	0	1	0	1	0	1	1	0	0	1	0	0	1	1	0	0	1	0	0	1	1	1	0	1	0	1	0	0	1	1	1	0	0
s288c.chr01	355	204260	180903.5	S	0	0	1	1	0	0	1	1	1	0	1	0	1	0	1	0	1	0	1	0	1	1	0	0	1	0	0	1	1	0	0	1	0	0	1	1	1	0	1	0	1	0	0	1	1	1	0	0
s288c.chr01	356	204263	180903.5	S	0	0	1	1	0	0	1	1	1	0	1	0	1	0	1	0	1	0	1	0	1	1	0	0	1	0	0	1	1	0	0	1	0	0	1	1	1	0	1	0	1	0	0	1	1	1	0	0
s288c.chr01	357	204267	180903.5	S	0	0	1	1	0	0	1	1	1	0	1	0	1	0	1	0	1	0	1	0	1	1	0	0	1	0	0	1	1	0	0	1	0	0	1	1	1	0	1	0	1	0	0	1	1	1	0	0
s288c.chr01	358	204269	180903.5	I	0	0	1	1	0	0	1	1	1	0	1	0	1	0	1	0	1	0	1	0	1	1	0	0	1	0	0	1	1	0	0	1	0	0	1	1	1	0	1	0	1	0	0	1	1	1	0	0
s288c.chr01	359	204415	180922.5	I	0	0	1	1	0	0	1	1	1	0	1	0	1	0	1	0	1	0	1	0	1	1	0	0	1	0	0	1	1	0	0	1	0	0	1	1	1	0	1	0	1	0	0	1	1	1	0	0
s288c.chr01	360	204590	180951.5	S	0	0	1	1	0	0	1	1	1	0	1	0	1	0	1	0	1	0	1	0	1	1	0	0	1	0	0	1	1	0	0	1	0	0	1	1	1	0	1	0	1	0	0	1	1	1	0	0
s288c.chr01	361	204591	180951.5	S	0	0	1	1	0	0	1	1	1	0	1	0	1	0	1	0	1	0	1	0	1	1	0	0	1	0	0	1	1	0	0	1	0	0	1	1	1	0	1	0	1	0	0	1	1	1	0	0
s288c.chr01	362	204593	180951.5	S	0	0	1	1	0	0	1	1	1	0	1	0	1	0	1	0	1	0	1	0	1	1	0	0	1	0	0	1	1	0	0	1	0	0	1	1	1	0	1	0	1	0	0	1	1	1	0	0
s288c.chr01	363	204600	180951.5	I	0	0	1	1	0	0	1	1	1	0	1	0	1	0	1	0	1	0	1	0	1	1	0	0	1	0	0	1	1	0	0	1	0	0	1	1	1	0	1	0	1	0	0	1	1	1	0	0
s288c.chr01	364	204613	180960	S	0	0	1	1	0	0	1	1	1	0	1	0	1	0	1	0	1	0	1	0	1	1	0	0	1	0	0	1	1	0	0	1	0	0	1	1	1	0	1	0	1	0	0	1	1	1	0	0
s288c.chr01	365	204614	180961	S	0	0	1	1	0	0	1	1	1	0	1	0	1	0	1	0	1	0	1	0	1	1	0	0	1	0	0	1	1	0	0	1	0	0	1	1	1	0	1	0	1	0	0	1	1	1	0	0
s288c.chr01	366	204617	180963.5	I	0	0	1	1	0	0	1	1	1	0	1	0	1	0	1	0	1	0	1	0	1	1	0	0	1	0	0	1	1	0	0	1	0	0	1	1	1	0	1	0	1	0	0	1	1	1	0	0
s288c.chr01	367	204691	180979.5	S	0	0	1	1	0	0	1	1	1	0	1	0	1	0	1	0	1	0	1	0	1	1	0	0	1	0	0	1	1	0	0	1	0	0	1	1	1	0	1	0	1	0	0	1	1	1	0	0
s288c.chr01	368	204693	180979.5	S	0	0	1	1	0	0	1	1	1	0	1	0	1	0	1	0	1	0	1	0	1	1	0	0	1	0	0	1	1	0	0	1	0	0	1	1	1	0	1	0	1	0	0	1	1	1	0	0
s288c.chr01	369	204694	180979.5	S	0	0	1	1	0	0	1	1	1	0	1	0	1	0	1	0	1	0	1	0	1	1	0	0	1	0	0	1	1	0	0	1	0	0	1	1	1	0	1	0	1	0	0	1	1	1	0	0
s288c.chr01	370	204698	180979.5	I	0	0	1	1	0	0	1	1	1	0	1	0	1	0	1	0	1	0	1	0	1	1	0	0	1	0	0	1	1	0	0	1	0	0	1	1	1	0	1	0	1	0	0	1	1	1	0	0
s288c.chr01	371	204705	180979.5	S	0	0	1	1	0	0	1	1	1	0	1	0	1	0	1	0	1	0	1	0	1	1	0	0	1	0	0	1	1	0	0	1	0	0	1	1	1	0	1	0	1	0	0	1	1	1	0	0
s288c.chr01	372	204709	180979.5	S	0	0	1	1	0	0	1	1	1	0	1	0	1	0	1	0	1	0	1	0	1	1	0	0	1	0	0	1	1	0	0	1	0	0	1	1	1	0	1	0	1	0	0	1	1	1	0	0
s288c.chr01	373	204710	180979.5	S	0	0	1	1	0	0	1	1	1	0	1	0	1	0	1	0	1	0	1	0	1	1	0	0	1	0	0	1	1	0	0	1	0	0	1	1	1	0	1	0	1	0	0	1	1	1	0	0
s288c.chr01	374	204712	180979.5	S	0	0	1	1	0	0	1	1	1	0	1	0	1	0	1	0	1	0	1	0	1	1	0	0	1	0	0	1	1	0	0	1	0	0	1	1	1	0	1	0	1	0	0	1	1	1	0	0
s288c.chr01	375	204713	180979.5	S	0	0	1	1	0	0	1	1	1	0	1	0	1	0	1	0	1	0	1	0	1	1	0	0	1	0	0	1	1	0	0	1	0	0	1	1	1	0	1	0	1	0	0	1	1	1	0	0
s288c.chr01	376	204717	180979.5	S	0	0	1	1	0	0	1	1	1	0	1	0	1	0	1	0	1	0	1	0	1	1	0	0	1	0	0	1	1	0	0	1	0	0	1	1	1	0	1	0	1	0	0	1	1	1	0	0
s288c.chr01	377	204719	180979.5	S	0	0	1	1	0	0	1	1	1	0	1	0	1	0	1	0	1	0	1	0	1	1	0	0	1	0	0	1	1	0	0	1	0	0	1	1	1	0	1	0	1	0	0	1	1	1	0	0
s288c.chr01	378	204721	180979.5	I	0	0	1	1	0	0	1	1	1	0	1	0	1	0	1	0	1	0	1	0	1	1	0	0	1	0	0	1	1	0	0	1	0	0	1	1	1	0	1	0	1	0	0	1	1	1	0	0
s288c.chr01	379	204848	180979.5	S	0	0	1	1	0	0	1	1	1	0	1	0	1	0	1	0	1	0	1	0	1	1	0	0	1	0	0	1	1	0	0	1	0	0	1	1	1	0	1	0	1	0	0	1	1	1	0	0
s288c.chr01	380	204849	180979.5	S	0	0	1	1	0	0	1	1	1	0	1	0	1	0	1	0	1	0	1	0	1	1	0	0	1	0	0	1	1	0	0	1	0	0	1	1	1	0	1	0	1	0	0	1	1	1	0	0
s288c.chr01	381	204852	180979.5	S	0	0	1	1	0	0	1	1	1	0	1	0	1	0	1	0	1	0	1	0	1	1	0	0	1	0	0	1	1	0	0	1	0	0	1	1	1	0	1	0	1	0	0	1	1	1	0	0
s288c.chr01	382	204853	180979.5	S	0	0	1	1	0	0	1	1	1	0	1	0	1	0	1	0	1	0	1	0	1	1	0	0	1	0	0	1	1	0	0	1	0	0	1	1	1	0	1	0	1	0	0	1	1	1	0	0
s288c.chr01	383	204855	180979.5	S	0	0	1	1	0	0	1	1	1	0	1	0	1	0	1	0	1	0	1	0	1	1	0	0	1	0	0	1	1	0	0	1	0	0	1	1	1	0	1	0	1	0	0	1	1	1	0	0
s288c.chr01	384	204856	180979.5	S	0	0	1	1	0	0	1	1	1	0	1	0	1	0	1	0	1	0	1	0	1	1	0	0	1	0	0	1	1	0	0	1	0	0	1	1	1	0	1	0	1	0	0	1	1	1	0	0
s288c.chr01	385	204858	180979.5	I	0	0	1	1	0	0	1	1	1	0	1	0	1	0	1	0	1	0	1	0	1	1	0	0	1	0	0	1	1	0	0	1	0	0	1	1	1	0	1	0	1	0	0	1	1	1	0	0
s288c.chr01	386	204872	180979.5	S	0	0	1	1	0	0	1	1	1	0	1	0	1	0	1	0	1	0	1	0	1	1	0	0	1	0	0	1	1	0	0	1	0	0	1	1	1	0	1	0	1	0	0	1	1	1	0	0
s288c.chr01	387	204874	180979.5	S	0	0	1	1	0	0	1	1	1	0	1	0	1	0	1	0	1	0	1	0	1	1	0	0	1	0	0	1	1	0	0	1	0	0	1	1	1	0	1	0	1	0	0	1	1	1	0	0
s288c.chr01	388	204875	180979.5	S	0	0	1	1	0	0	1	1	1	0	1	0	1	0	1	0	1	0	1	0	1	1	0	0	1	0	0	1	1	0	0	1	0	0	1	1	1	0	1	0	1	0	0	1	1	1	0	0
s288c.chr01	389	204877	180979.5	S	0	0	1	1	0	0	1	1	1	0	1	0	1	0	1	0	1	0	1	0	1	1	0	0	1	0	0	1	1	0	0	1	0	0	1	1	1	0	1	0	1	0	0	1	1	1	0	0
s288c.chr01	390	204880	180979.5	I	0	0	1	1	0	0	1	1	1	0	1	0	1	0	1	0	1	0	1	0	1	1	0	0	1	0	0	1	1	0	0	1	0	0	1	1	1	0	1	0	1	0	0	1	1	1	0	0
s288c.chr01	391	205410	181033.5	I	0	0	1	1	0	0	1	1	1	0	1	0	1	0	1	0	1	0	1	0	1	1	0	0	1	0	0	1	1	0	0	1	0	0	1	1	1	0	1	0	1	0	0	1	1	1	0	0
s288c.chr01	392	208595	181332.5	I	0	0	1	1	0	0	1	1	1	0	1	0	1	0	1	0	1	0	1	0	1	1	0	0	NA	0	0	1	NA	0	0	1	0	0	NA	NA	NA	0	1	0	1	0	0	1	NA	1	0	0
s288c.chr01	393	208641	181332.5	S	0	0	1	1	0	0	1	1	1	0	1	0	1	0	1	0	1	0	1	0	1	1	0	0	NA	0	0	1	NA	0	0	1	0	0	NA	NA	NA	0	1	0	1	0	0	1	NA	1	0	0
s288c.chr01	394	208649	181333	I	0	0	1	1	0	0	1	1	1	0	1	0	1	0	1	0	1	0	1	0	1	1	0	0	NA	0	0	1	1	0	0	1	0	0	NA	NA	NA	0	1	0	1	0	0	1	NA	1	0	0
s288c.chr01	395	209207	181428.5	I	0	0	1	1	0	0	1	1	1	0	1	0	1	0	1	0	1	0	1	0	1	1	0	0	1	0	0	1	1	0	0	1	0	0	1	1	1	0	1	0	1	0	0	1	1	1	0	0
s288c.chr01	396	213950	182199	D	0	0	1	1	0	0	1	1	1	0	NA	0	1	0	1	0	1	0	1	0	1	1	0	0	1	0	0	1	1	0	0	1	0	0	1	1	1	0	1	0	1	0	0	1	1	1	0	0
s288c.chr01	397	214196	182445	S	0	0	1	1	0	0	1	1	1	0	1	0	1	0	1	0	1	0	1	0	1	1	0	0	1	0	0	1	1	0	0	1	0	0	1	1	1	0	1	0	1	0	0	1	1	1	0	0
s288c.chr01	398	214366	182615	S	0	0	1	1	0	0	1	1	1	0	1	0	1	0	1	0	1	0	1	0	1	1	0	0	1	0	0	1	1	0	0	1	0	0	1	1	1	0	1	0	1	0	0	1	1	1	0	0
s288c.chr01	399	214603	182852	D	0	0	1	1	0	0	1	1	1	0	1	0	1	0	1	0	1	0	1	0	1	1	0	0	1	0	0	1	1	0	0	1	0	0	1	1	1	0	1	0	1	0	0	1	1	1	0	0
s288c.chr01	400	215317	183565	S	0	0	1	0	0	0	1	0	NA	0	1	0	1	0	1	0	1	0	1	0	1	1	0	0	1	0	0	1	1	0	0	1	0	0	1	1	1	0	1	0	1	0	0	1	1	1	0	0
s288c.chr01	401	215339	183587	S	0	0	1	0	0	1	1	0	1	0	1	0	1	0	1	0	1	0	1	0	1	1	0	0	1	0	0	1	1	0	0	1	0	0	1	1	1	0	1	0	1	0	0	1	1	1	0	0
s288c.chr01	402	215612	183858	S	0	0	1	0	0	1	1	0	1	0	1	0	1	0	1	0	1	0	1	0	1	1	0	0	1	0	NA	1	1	0	0	1	0	0	1	1	NA	0	1	0	1	0	0	1	NA	1	0	0
s288c.chr01	403	215639	183885	S	0	0	1	0	0	1	1	0	1	0	1	0	1	0	1	0	1	0	1	0	1	1	0	0	1	0	0	1	1	0	0	1	0	0	1	1	1	0	1	0	1	0	0	1	1	1	0	0
s288c.chr01	404	216072	184318	S	0	0	1	0	0	1	1	0	1	0	1	0	1	0	1	0	1	0	1	0	1	1	0	0	1	0	0	1	1	0	0	1	0	0	1	1	1	0	1	0	1	0	0	1	1	1	0	0
s288c.chr01	405	216910	185156	S	0	1	1	0	0	1	1	0	1	0	1	0	1	0	1	0	1	0	1	0	1	1	0	0	1	0	0	1	1	0	0	1	0	0	1	1	1	0	1	0	1	0	0	1	1	1	0	0
s288c.chr01	406	217868	186114	S	0	1	1	0	0	1	1	0	1	0	1	0	1	0	1	0	1	0	1	0	1	1	0	0	1	0	0	1	1	0	0	1	0	0	1	1	1	0	1	0	1	0	0	1	1	1	0	0
s288c.chr01	407	217905	186151	S	0	1	1	0	0	1	1	0	1	0	1	0	1	0	1	0	1	0	1	0	1	1	0	0	1	0	0	1	1	0	0	1	0	0	1	1	1	0	1	0	1	0	0	1	1	1	0	0
s288c.chr01	408	218044	186290	S	0	1	1	0	0	1	1	0	1	0	1	0	1	0	1	0	1	0	1	0	1	1	0	0	1	0	0	1	1	0	0	1	0	0	1	1	1	0	1	0	1	0	0	1	1	1	0	0
s288c.chr01	409	218245	186491	S	0	1	1	0	0	1	1	0	1	0	1	0	1	0	1	0	1	0	1	0	1	1	0	0	1	0	0	1	1	0	0	1	0	0	1	1	1	0	1	0	1	0	0	1	1	1	0	0
s288c.chr01	410	218493	186738	S	0	1	1	0	0	1	1	0	1	0	1	0	1	0	1	0	1	0	1	0	1	NA	0	0	1	0	0	1	1	0	0	1	0	0	1	1	1	0	1	0	1	0	0	1	1	1	0	0
s288c.chr01	411	218586	186831	S	0	1	1	0	0	1	1	0	1	0	1	0	1	0	1	0	1	0	1	0	1	1	0	0	1	0	0	1	1	0	0	1	0	0	1	1	1	0	1	0	1	0	0	1	1	1	0	0
s288c.chr01	412	218609	186853	S	0	1	1	0	0	1	1	0	1	0	1	0	1	0	1	0	1	0	1	0	1	1	0	0	1	0	0	1	1	0	0	1	0	0	1	1	1	0	1	0	1	0	0	1	1	1	0	0
s288c.chr01	413	218704	186947	S	0	1	1	0	0	1	1	0	1	0	1	0	1	0	1	0	1	0	1	0	1	1	0	0	1	0	0	1	1	0	0	1	0	0	1	1	1	0	1	0	1	0	0	1	1	1	0	0
s288c.chr01	414	218744	186987	S	0	1	1	0	0	1	1	0	1	0	1	0	1	0	1	0	1	0	1	0	1	1	0	0	1	0	0	1	1	0	0	1	0	0	1	1	1	0	1	0	1	0	0	1	1	1	0	0
s288c.chr01	415	219516	187759	S	0	1	1	0	0	1	1	0	1	0	1	0	1	0	1	0	1	0	1	0	1	1	0	0	1	0	0	1	1	0	0	1	0	0	1	1	1	0	1	0	1	0	0	1	1	1	0	0
s288c.chr01	416	219520	187763	S	0	1	1	0	0	1	1	0	1	0	1	0	1	0	1	0	1	0	1	0	1	1	0	0	1	0	0	1	1	0	0	1	0	0	1	1	1	0	1	0	1	0	0	1	1	1	0	0
s288c.chr01	417	219522	187765	S	0	1	1	0	0	1	1	0	1	0	1	0	1	0	1	0	1	0	1	0	1	1	0	0	1	0	0	1	1	0	0	1	0	0	1	1	1	0	1	0	1	0	0	1	1	1	0	0
s288c.chr01	418	219524	187767	S	0	1	1	0	0	1	1	0	1	0	1	0	1	0	1	0	1	0	1	0	1	1	0	0	1	0	0	1	1	0	0	1	0	0	1	1	1	0	1	0	1	0	0	1	1	1	0	0
s288c.chr01	419	219527	187770	S	0	1	1	0	0	1	1	0	1	0	1	0	1	0	1	0	1	0	1	0	1	1	0	0	1	0	0	1	1	0	0	1	0	0	1	1	1	0	1	0	1	0	0	1	1	1	0	0
s288c.chr01	420	219529	187772	S	0	1	1	0	0	1	1	0	1	0	1	0	1	0	1	0	1	0	1	0	1	1	0	0	1	0	0	1	1	0	0	1	0	0	1	1	1	0	1	0	1	0	0	1	1	1	0	0
s288c.chr01	421	219531	187774	S	0	1	1	0	0	1	1	0	1	0	1	0	1	0	1	0	1	0	1	0	1	1	0	0	1	0	0	1	1	0	0	1	0	0	1	1	1	0	1	0	1	0	0	1	1	1	0	0
s288c.chr01	422	219535	187778	S	0	1	1	0	0	1	1	0	1	0	1	0	1	0	1	0	1	0	1	0	1	1	0	0	1	0	0	1	1	0	0	1	0	0	1	1	1	0	1	0	1	0	0	1	1	1	0	0
s288c.chr01	423	219536	187779	D	0	1	1	0	0	1	1	0	1	0	1	0	1	0	1	0	1	0	1	0	1	1	0	0	1	0	0	1	1	0	0	1	0	0	1	1	1	0	1	0	1	0	0	1	1	1	0	0
s288c.chr01	424	219547	187790	S	0	1	1	0	0	1	1	0	1	0	1	0	1	0	1	0	1	0	1	0	1	1	0	0	1	0	0	1	1	0	0	1	0	0	1	1	1	0	1	0	1	0	0	1	1	1	0	0
s288c.chr01	425	219549	187792	S	0	1	1	0	0	1	1	0	1	0	1	0	1	0	1	0	1	0	1	0	1	1	0	0	1	0	0	1	1	0	0	1	0	0	1	1	1	0	1	0	1	0	0	1	1	1	0	0
s288c.chr01	426	219550	187793	S	0	1	1	0	0	1	1	0	1	0	1	0	1	0	1	0	1	0	1	0	1	1	0	0	1	0	0	1	1	0	0	1	0	0	1	1	1	0	1	0	1	0	0	1	1	1	0	0
s288c.chr01	427	219553	187796	S	0	1	1	0	0	1	1	0	1	0	1	0	1	0	1	0	1	0	1	0	1	1	0	0	1	0	0	1	1	0	0	1	0	0	1	1	1	0	1	0	1	0	0	1	1	1	0	0
s288c.chr01	428	219555	187798	S	0	1	1	0	0	1	1	0	1	0	1	0	1	0	1	0	1	0	1	0	1	1	0	0	1	0	0	1	1	0	0	1	0	0	1	1	1	0	1	0	1	0	0	1	1	1	0	0
s288c.chr01	429	219560	187803	S	0	1	1	0	0	1	1	0	1	0	1	0	1	0	1	0	1	0	1	0	1	1	0	0	1	0	0	1	1	0	0	1	0	0	1	1	1	0	1	0	1	0	0	1	1	1	0	0
s288c.chr01	430	219561	187804	S	0	1	1	0	0	1	1	0	1	0	1	0	1	0	1	0	1	0	1	0	1	1	0	0	1	0	0	1	1	0	0	1	0	0	1	1	1	0	1	0	1	0	0	1	1	1	0	0
s288c.chr01	431	223466	191707	S	0	1	1	0	0	1	1	0	1	0	1	0	NA	0	1	0	1	0	NA	0	1	1	0	0	1	0	0	1	1	0	0	1	0	0	1	1	1	0	1	0	1	1	0	1	1	1	0	0
s288c.chr01	432	224279	192509	S	0	1	1	0	0	1	1	0	1	0	1	0	1	0	1	0	1	0	1	0	1	1	0	0	1	0	0	1	1	0	0	1	0	0	1	1	1	0	1	0	1	0	0	1	1	1	0	0
s288c.chr01	433	224282	192512	S	0	1	1	0	0	1	1	0	1	0	1	0	1	0	1	0	1	0	1	0	1	1	0	0	1	0	0	1	1	0	0	1	0	0	1	1	1	0	1	0	1	0	0	1	1	1	0	0
s288c.chr01	434	224284	192514	S	0	1	1	0	0	1	1	0	1	0	1	0	1	0	1	0	1	0	1	0	1	1	0	0	1	0	0	1	1	0	0	1	0	0	1	1	1	0	1	0	1	0	0	1	1	1	0	0
s288c.chr01	435	224285	192515	S	0	1	1	0	0	1	1	0	1	0	1	0	1	0	1	0	1	0	1	0	1	1	0	0	1	0	0	1	1	0	0	1	0	0	1	1	1	0	1	0	1	0	0	1	1	1	0	0
s288c.chr01	436	224300	192530	S	0	1	1	0	0	1	1	0	1	0	1	0	1	0	1	0	1	0	1	0	1	1	0	0	1	0	0	1	1	0	0	1	0	0	1	1	1	0	1	0	1	0	0	1	1	1	0	0
s288c.chr01	437	224303	192533	S	0	1	1	0	0	1	1	0	1	0	1	0	1	0	1	0	1	0	1	0	1	1	0	0	1	0	0	1	1	0	0	1	0	0	1	1	1	0	0	0	1	0	0	1	1	1	0	0
s288c.chr01	438	224306	192536	S	0	1	1	0	0	1	1	0	1	0	1	0	1	0	1	0	1	0	1	0	1	1	0	0	1	0	0	1	1	0	0	1	0	0	1	1	1	0	0	0	1	0	0	1	1	1	0	0
s288c.chr01	439	224309	192539	I	0	1	1	0	0	1	1	0	1	0	1	0	1	0	1	0	1	0	1	0	1	1	0	0	1	0	0	1	1	0	0	1	0	0	1	1	1	0	0	0	1	0	0	1	1	1	0	0
s288c.chr01	440	224474	192702	S	0	1	1	0	0	1	1	0	1	0	1	0	1	0	1	0	1	0	1	0	1	1	0	0	1	0	0	1	1	0	0	1	0	0	1	0	1	0	1	0	1	0	0	1	1	1	0	0
s288c.chr01	441	224498	192726	D	0	1	1	0	0	1	1	0	1	0	1	0	1	0	1	0	1	0	1	0	1	1	0	0	1	0	0	1	1	0	0	1	0	0	1	0	1	0	1	0	1	0	0	1	1	1	0	0
s288c.chr01	442	226012	194240	D	0	1	1	0	0	1	1	0	1	0	1	0	1	0	1	0	1	0	1	0	1	1	0	0	0	0	0	1	1	0	0	1	0	0	1	1	1	0	1	0	1	0	0	1	1	1	0	0
s288c.chr01	443	226173	194401	S	0	1	1	0	0	1	1	0	1	0	1	0	1	0	1	0	1	0	1	0	1	1	0	0	0	0	0	1	1	0	0	1	0	0	1	1	1	0	1	0	1	0	0	1	1	1	0	0
s288c.chr01	444	226176	194404	S	0	1	1	0	0	1	1	0	1	0	1	0	1	0	1	0	1	0	1	0	1	1	0	0	0	0	0	1	1	0	0	1	0	0	1	1	1	0	1	0	1	0	0	1	1	1	0	0
s288c.chr01	445	226248	194476	S	0	1	1	0	0	1	1	0	1	0	1	0	1	0	1	0	1	0	1	0	1	1	0	0	0	0	0	1	1	0	0	1	0	0	1	1	1	0	1	0	1	0	0	1	1	1	0	0
s288c.chr01	446	226626	194854	S	0	1	1	0	0	1	1	0	1	0	1	0	1	0	1	0	1	0	1	0	1	1	0	0	0	0	0	1	1	0	0	1	0	0	1	1	1	0	1	0	1	0	0	1	1	1	0	0
s288c.chr01	447	226632	194860	S	0	1	1	0	0	1	1	0	1	0	1	0	1	0	1	0	1	0	1	0	1	1	0	0	0	0	0	1	1	0	0	1	0	0	1	1	1	0	1	0	1	0	0	1	1	1	0	0
s288c.chr01	448	227529	195757	S	0	1	1	0	0	1	1	0	1	0	1	0	1	0	1	0	1	0	1	0	1	1	0	0	0	0	0	1	1	0	0	1	0	0	1	1	1	0	1	0	1	0	0	1	NA	1	0	0
s288c.chr01	449	227679	195907	S	0	1	1	0	0	1	1	0	1	0	1	0	1	0	1	0	1	0	1	0	1	1	0	0	1	0	0	1	1	0	0	1	0	0	1	1	1	0	1	0	1	0	0	1	1	1	0	0
s288c.chr01	450	228205	196432	S	0	1	1	0	0	1	1	0	1	0	1	0	1	0	1	0	1	0	1	0	1	1	0	0	1	0	0	1	1	0	0	1	0	0	1	1	1	0	1	0	1	0	0	1	1	1	0	0
s288c.chr01	451	228247	196474	S	0	1	1	0	0	1	1	0	1	0	1	0	1	0	NA	0	1	0	1	0	1	NA	0	0	1	0	0	1	1	0	0	1	0	0	1	1	NA	0	1	0	1	0	0	1	NA	1	0	0
s288c.chr01	452	228255	196482	S	0	1	1	0	0	1	1	0	1	0	1	0	1	0	1	0	1	0	1	0	1	1	0	0	1	0	0	1	1	0	0	1	0	0	1	1	1	0	1	0	1	0	0	1	1	1	0	0
s288c.chr01	453	228291	196518	S	0	1	1	0	0	1	1	0	1	0	1	0	1	0	1	0	1	0	1	0	1	1	0	0	1	0	0	1	1	0	0	1	0	0	1	1	1	0	1	0	1	0	0	1	1	1	0	0
s288c.chr01	454	228376	196603	I	0	NA	NA	0	0	NA	1	0	NA	0	NA	0	NA	0	NA	NA	NA	0	1	0	1	NA	0	0	1	0	0	1	1	0	0	1	0	0	1	1	1	0	1	0	NA	0	0	NA	NA	1	0	0
s288c.chr01	455	228460	196687	S	0	1	1	0	0	1	1	0	1	0	1	0	1	0	1	0	1	0	1	0	1	1	0	0	1	0	0	1	1	0	0	1	0	0	1	1	1	0	1	0	1	0	0	1	1	1	0	0
s288c.chr01	456	228479	196706	D	0	1	1	0	0	1	1	0	1	0	1	0	1	0	1	0	1	0	1	0	1	1	0	0	1	0	0	1	1	0	0	1	0	0	1	1	1	0	1	0	1	0	0	1	1	1	0	0
s288c.chr01	457	228485	196712	S	0	1	1	0	0	1	1	0	1	0	1	0	1	0	1	0	1	0	1	0	1	1	0	0	1	0	0	1	1	0	0	1	0	0	1	1	1	0	1	0	1	0	0	1	1	1	0	0
s288c.chr01	458	228508	196735	S	0	1	1	0	0	1	1	0	1	0	1	0	1	0	1	0	1	0	1	0	1	1	0	0	1	0	0	1	1	0	0	1	0	0	1	1	1	0	1	0	1	0	0	1	1	1	0	0
s288c.chr01	459	228531	196758	S	0	1	1	0	0	1	1	0	1	0	1	0	1	0	1	0	1	0	1	0	1	1	0	0	1	0	0	1	1	0	0	1	0	0	1	1	1	0	1	0	1	0	0	1	1	1	0	0
s288c.chr01	460	228566	196793	S	0	1	1	0	0	1	1	0	1	0	1	0	1	0	1	0	1	0	1	0	1	1	0	0	1	0	0	1	1	0	0	1	0	0	1	1	1	0	1	0	1	0	0	1	1	1	0	0
s288c.chr01	461	228631	196858	S	0	1	1	0	0	1	1	0	1	0	1	0	1	0	1	0	1	0	1	0	1	1	0	0	1	0	0	1	1	0	0	1	0	0	1	1	1	0	1	0	1	0	0	1	1	1	0	0
s288c.chr01	462	228703	196930	D	0	1	1	0	0	1	1	0	1	0	1	0	1	0	1	0	1	0	1	0	1	1	0	0	1	0	0	1	1	0	0	1	0	0	1	1	1	0	1	0	1	0	0	1	1	1	0	0
s288c.chr01	463	228781	197008	S	0	1	1	0	0	1	1	0	1	0	1	0	1	0	1	0	1	0	1	0	1	1	0	0	1	0	0	1	1	0	0	1	0	0	1	1	1	0	1	0	1	0	0	1	1	1	0	0
s288c.chr01	464	228787	197014	S	0	1	1	0	0	1	1	0	1	0	1	0	1	0	1	0	1	0	1	0	1	1	0	0	1	0	0	1	1	0	0	1	0	0	1	1	1	0	1	0	1	0	0	1	1	1	0	0
s288c.chr01	465	228809	197036	S	0	1	1	0	0	1	1	0	1	0	1	0	1	0	1	0	1	0	1	0	1	1	0	0	1	0	0	1	1	0	0	1	0	0	1	1	1	0	1	0	1	0	0	1	1	1	0	0
s288c.chr01	466	228892	197119	S	0	1	1	0	0	1	1	0	1	0	1	0	1	0	1	0	1	0	1	0	1	1	0	0	1	0	0	1	1	0	0	1	0	0	1	1	1	0	1	0	1	0	0	1	1	1	0	0
s288c.chr01	467	228899	197126	S	0	1	1	0	0	1	1	0	1	0	1	0	1	0	1	0	1	0	1	0	1	1	0	0	1	0	0	1	1	0	0	1	0	0	1	1	1	0	1	0	1	0	0	1	1	1	0	0
s288c.chr01	468	228904	197131	S	0	1	1	0	0	1	1	0	1	0	1	0	1	0	1	0	1	0	1	0	1	1	0	0	1	0	0	1	1	0	0	1	0	0	1	1	1	0	1	0	1	0	0	1	1	1	0	0
s288c.chr01	469	228920	197147	D	0	1	1	0	0	1	1	0	1	0	1	0	1	0	1	0	1	0	1	0	1	1	0	0	1	0	0	1	1	0	0	1	0	0	1	1	1	0	1	0	1	0	0	1	1	1	0	0
s288c.chr01	470	229032	197259	S	0	1	1	0	0	1	1	0	1	0	1	0	1	0	1	0	1	0	1	0	1	1	0	0	1	0	0	1	1	0	0	1	0	0	1	1	1	0	1	0	1	0	0	1	1	1	0	0
s288c.chr01	471	229050	197277	S	0	1	1	0	0	1	NA	0	NA	0	NA	0	1	0	NA	0	NA	0	NA	0	1	NA	0	0	1	0	0	1	1	0	0	1	0	0	1	1	1	0	1	0	NA	0	0	NA	NA	1	0	0
s288c.chr01	472	229128	197355	S	0	1	1	0	0	1	1	0	1	0	1	0	1	0	1	0	1	0	1	0	1	1	0	0	1	0	0	1	1	0	0	1	0	0	1	1	1	0	1	0	1	0	0	1	1	1	0	0
s288c.chr01	473	229244	197471	S	0	1	1	0	0	1	1	0	1	0	1	0	1	0	1	0	1	0	1	0	1	1	0	0	1	0	0	1	1	0	0	1	0	0	1	1	1	0	1	0	1	0	0	1	1	1	0	0
s288c.chr01	474	229352	197579	S	0	1	1	0	0	1	1	0	1	0	1	0	1	0	1	0	1	0	1	0	1	1	0	0	1	0	0	1	1	0	0	1	0	0	1	1	1	0	1	0	1	0	0	1	1	1	0	0
s288c.chr01	475	229455	197681	D	0	1	1	0	0	1	1	0	1	0	1	0	1	0	1	0	1	0	1	0	1	1	0	0	1	0	0	1	1	0	0	1	0	0	1	1	1	0	1	0	1	0	0	1	1	1	0	0
s288c.chr01	476	229595	197821	S	0	1	1	0	0	1	1	0	1	0	1	0	1	0	1	0	1	0	1	0	1	1	0	0	1	0	0	1	1	0	0	1	0	0	1	1	1	0	1	0	1	0	0	1	1	1	0	0
s288c.chr01	477	229624	197850	I	0	1	1	0	0	1	1	0	1	0	1	0	1	0	1	0	1	0	1	0	1	1	0	0	1	0	0	1	1	0	0	1	0	0	1	1	1	0	1	0	1	0	0	1	1	1	0	0
s288c.chr01	478	229630	197856	S	0	1	1	0	0	1	1	0	1	0	1	0	1	0	1	0	1	0	1	0	1	1	0	0	1	0	0	1	1	0	0	1	0	0	1	1	1	0	1	0	1	0	0	1	1	1	0	0
s288c.chr01	479	229632	197858	S	0	1	1	0	0	1	1	0	1	0	1	0	1	0	1	0	1	0	1	0	1	1	0	0	1	0	0	1	1	0	0	1	0	0	1	1	1	0	1	0	1	0	0	1	1	1	0	0
s288c.chr01	480	229638	197864	S	0	1	1	0	0	1	1	0	1	0	1	0	1	0	1	0	1	0	1	0	1	1	0	0	1	0	0	1	1	0	0	1	0	0	1	1	1	0	1	0	1	0	0	1	1	1	0	0
s288c.chr01	481	229640	197866	D	0	1	1	0	0	1	1	0	1	0	1	0	1	0	1	0	1	0	1	0	1	1	0	0	1	0	0	1	1	0	0	1	0	0	1	1	1	0	1	0	1	0	0	1	1	1	0	0
s288c.chr01	482	229650	197876	S	0	1	1	0	0	1	1	0	1	0	1	0	1	0	1	0	1	0	1	0	1	1	0	0	1	0	0	1	1	0	0	1	0	0	1	1	1	0	1	0	1	0	0	1	1	1	0	0
s288c.chr01	483	229655	197881	S	0	1	1	0	0	1	1	0	1	0	1	0	1	0	1	0	1	0	1	0	1	1	0	0	1	0	0	1	1	0	0	1	0	0	1	1	1	0	1	0	1	0	0	1	1	1	0	0
s288c.chr01	484	229781	198007	S	0	1	1	0	0	1	1	0	1	0	1	0	1	0	1	0	1	0	1	0	1	1	0	0	1	0	0	1	1	0	0	1	0	0	1	1	1	0	1	0	1	0	0	1	1	1	0	0
s288c.chr01	485	229876	198102	S	0	1	1	0	0	1	1	0	1	0	1	0	1	0	1	0	1	0	1	0	1	1	0	0	1	0	0	1	1	0	0	1	0	0	1	1	1	0	1	0	1	0	0	1	1	1	0	0
s288c.chr01	486	229882	198108	S	0	1	1	0	0	1	1	0	1	0	1	0	1	0	1	0	1	0	1	0	1	1	0	0	1	0	0	1	1	0	0	1	0	0	1	1	1	0	1	0	NA	0	0	1	1	1	0	0
s288c.chr01	487	229992	198218	S	0	1	1	0	0	1	1	0	1	0	1	0	1	0	1	0	1	0	1	0	1	1	0	0	1	0	0	1	1	0	0	1	0	0	1	1	1	0	1	0	1	0	0	1	1	1	0	0
s288c.chr01	488	230022	198248	S	0	1	1	0	0	1	1	0	1	0	1	0	1	0	1	0	1	0	1	0	1	1	0	0	1	0	0	1	1	0	0	1	0	0	1	1	1	0	1	0	1	0	0	1	1	1	0	0
s288c.chr01	489	230100	198326	S	0	1	1	0	0	1	1	0	1	0	1	0	1	0	1	0	1	0	1	0	1	1	0	0	1	0	0	1	1	0	0	1	0	0	1	1	1	0	1	0	1	0	0	1	1	1	0	0
s288c.chr01	490	230122	198348	S	0	1	1	0	0	1	1	0	1	0	1	0	1	0	1	0	1	0	1	0	1	1	0	0	1	0	0	1	1	0	0	1	0	0	1	1	1	0	1	0	1	0	0	1	1	1	0	0
s288c.chr01	491	230166	198392	S	0	1	1	0	0	1	1	0	1	0	1	0	1	0	1	0	1	0	1	0	1	1	0	0	1	0	0	1	1	0	0	1	0	0	1	1	1	0	1	0	1	0	0	1	1	1	0	0
s288c.chr01	492	230177	198403	S	0	1	1	0	0	1	1	0	1	0	1	0	1	0	1	0	1	0	1	0	1	1	0	0	1	0	0	1	1	0	0	1	0	0	1	1	1	0	1	0	1	0	0	1	1	1	0	0
s288c.chr01	493	230224	198450	S	0	1	1	0	0	1	1	0	1	0	1	0	1	0	1	0	1	0	1	0	1	1	0	0	1	0	0	1	1	0	0	1	0	0	1	1	1	0	1	0	1	0	0	1	1	1	0	0
s288c.chr01	494	230241	198466	S	0	1	1	0	0	1	1	0	1	0	1	0	1	0	1	0	1	0	1	0	1	1	0	0	1	0	0	1	1	0	0	1	0	0	1	1	1	0	1	0	1	0	0	1	1	1	0	0
s288c.chr01	495	230253	198478	S	0	1	1	0	0	1	1	0	1	0	1	0	1	0	1	0	1	0	1	0	1	1	0	0	1	0	0	1	1	0	0	1	0	0	1	1	1	0	1	0	1	0	0	1	1	1	0	0
s288c.chr01	496	230261	198486	S	0	1	1	0	0	1	1	0	1	0	1	0	1	0	1	0	1	0	1	0	1	1	0	0	1	0	0	1	1	0	0	1	0	0	1	1	1	0	1	0	1	0	0	1	1	1	0	0
s288c.chr01	497	230262	198487	S	0	1	1	0	0	1	1	0	1	0	1	0	1	0	1	0	1	0	1	0	1	1	0	0	1	0	0	1	1	0	0	1	0	0	1	1	1	0	1	0	1	0	0	1	1	1	0	0
s288c.chr01	498	230268	198493	S	0	1	1	0	0	1	1	0	1	0	1	0	1	0	1	0	1	0	1	0	1	1	0	0	1	0	0	1	1	0	0	1	0	0	1	1	1	0	1	0	1	0	0	1	1	1	0	0
s288c.chr01	499	230288	198513	S	0	1	1	0	0	1	1	0	0	0	1	0	1	0	1	0	1	0	1	0	1	1	0	0	1	0	0	1	1	0	0	1	0	0	1	1	1	0	1	0	1	0	0	1	NA	NA	0	0
s288c.chr01	500	230296	198521	S	0	1	1	0	0	1	1	0	0	0	1	0	1	0	1	0	1	0	1	0	1	1	0	0	1	0	0	1	1	0	0	1	0	0	1	1	1	0	1	0	1	0	0	1	NA	1	0	0
s288c.chr01	501	230308	198533	S	0	1	1	0	0	1	1	0	0	0	1	0	1	0	1	0	1	0	1	0	1	1	0	0	1	0	0	1	1	0	0	1	0	0	1	1	1	0	1	0	1	0	0	1	1	1	0	0
s288c.chr01	502	230340	198565	S	0	1	1	0	0	1	1	0	0	0	1	0	1	0	1	0	1	0	1	0	1	1	0	0	1	0	0	1	1	0	0	1	0	0	1	1	1	0	1	0	1	0	0	1	1	1	0	0
s288c.chr01	503	230427	198651	S	0	1	1	0	0	1	1	0	0	0	1	0	1	0	1	0	1	0	1	0	1	1	0	0	1	0	0	1	1	0	0	1	0	0	1	1	1	0	1	0	1	0	0	1	1	1	0	0
s288c.chr01	504	230431	198655	S	0	1	1	0	0	1	1	0	0	0	1	0	1	0	1	0	1	0	1	0	1	1	0	0	1	0	0	1	1	0	0	1	0	0	1	1	1	0	1	0	1	0	0	1	1	1	0	0
s288c.chr01	505	230465	198689	S	0	1	1	0	0	1	1	0	0	0	1	0	1	0	1	0	1	0	1	0	1	1	0	0	1	0	0	1	1	0	0	1	0	0	1	1	1	0	1	0	1	0	0	1	1	1	0	0
s288c.chr01	506	230476	198699	S	0	1	1	0	0	1	1	0	0	0	1	0	1	0	1	0	1	0	1	0	1	1	0	0	1	0	0	1	1	0	0	1	0	0	1	1	1	0	1	0	1	0	0	1	1	1	0	0
s288c.chr01	507	230477	198700	S	0	1	1	0	0	1	1	0	0	0	1	0	1	0	1	0	1	0	1	0	1	1	0	0	1	0	0	1	1	0	0	1	0	0	1	1	1	0	1	0	1	0	0	1	1	1	0	0
s288c.chr01	508	230478	198701	I	0	1	1	0	0	1	1	0	0	0	1	0	1	0	1	0	1	0	1	0	1	1	0	0	1	0	0	1	1	0	0	1	0	0	1	1	1	0	1	0	1	0	0	1	1	1	0	0
s288c.chr01	509	230570	198793	S	0	1	1	0	0	1	1	0	1	0	1	0	1	0	1	0	1	0	1	0	1	1	0	0	1	0	0	1	1	0	0	1	0	0	1	1	1	0	1	0	1	0	0	1	1	1	0	0
s288c.chr01	510	230572	198795	S	0	1	1	0	0	1	1	0	1	0	1	0	1	0	1	0	1	0	1	0	1	1	0	0	1	0	0	1	1	0	0	1	0	0	1	1	1	0	1	0	1	0	0	1	1	1	0	0
s288c.chr01	511	230592	198815	S	0	1	1	0	0	1	1	0	1	0	1	0	1	0	1	0	1	0	1	0	1	1	0	0	1	0	0	1	1	0	0	1	0	0	1	1	1	0	1	0	1	0	0	1	1	1	0	0
s288c.chr01	512	230596	198819	S	0	1	1	0	0	1	1	0	1	0	1	0	1	0	1	0	1	0	1	0	1	1	0	0	1	0	0	1	1	0	0	1	0	0	1	1	1	0	1	0	1	0	0	1	1	1	0	0
s288c.chr01	513	230599	198822	S	0	1	1	0	0	1	1	0	1	0	1	0	1	0	1	0	1	0	1	0	1	1	0	0	1	0	0	1	1	0	0	1	0	0	1	1	1	0	1	0	1	0	0	1	1	1	0	0
s288c.chr01	514	230653	198876	S	0	1	1	0	0	1	1	0	1	0	1	0	1	0	1	0	1	0	1	0	1	1	0	0	1	0	0	1	1	0	0	1	0	0	1	1	1	0	1	0	1	0	0	1	1	1	0	0
s288c.chr01	515	230659	198882	S	0	1	1	0	0	1	1	0	1	0	1	0	1	0	1	0	1	0	1	0	1	1	0	0	1	0	0	1	1	0	0	1	0	0	1	1	1	0	1	0	1	0	0	1	1	1	0	0
s288c.chr01	516	230663	198886	S	0	1	1	0	0	1	1	0	1	0	1	0	1	0	1	0	1	0	1	0	1	1	0	0	1	0	0	1	1	0	0	1	0	0	1	1	1	0	1	0	1	0	0	1	1	1	0	0
s288c.chr01	517	230668	198891	S	0	1	1	0	0	1	1	0	1	0	1	0	1	0	1	0	1	0	1	0	1	1	0	0	1	0	0	1	1	0	0	1	0	0	1	1	1	0	1	0	1	0	0	1	1	1	0	0
s288c.chr01	518	230675	198898	S	0	1	1	0	0	1	1	0	1	0	1	0	1	0	1	0	1	0	1	0	1	1	0	0	1	0	0	1	1	0	0	1	0	0	1	1	1	0	1	0	1	0	0	1	1	1	0	0
s288c.chr01	519	230686	198909	S	0	1	1	0	0	1	1	0	1	0	1	0	1	0	1	0	1	0	1	0	1	1	0	0	1	0	0	1	1	0	0	1	0	0	1	1	1	0	1	0	1	0	0	1	1	1	0	0
s288c.chr01	520	230687	198909.5	S	0	1	1	0	0	1	1	0	1	0	1	0	1	0	1	0	1	0	1	0	1	1	0	0	1	0	0	1	1	0	0	1	0	0	1	1	1	0	1	0	1	0	0	1	1	1	0	0
s288c.chr01	521	230688	198910	S	0	1	1	0	0	1	1	0	1	0	1	0	1	0	1	0	1	0	1	0	1	1	0	0	1	0	0	1	1	0	0	1	0	0	1	1	1	0	1	0	1	0	0	1	1	1	0	0
s288c.chr01	522	230711	198933	I	0	1	1	0	0	1	1	0	1	0	1	0	1	0	1	0	1	0	1	0	1	1	0	0	1	0	0	1	1	0	0	1	0	0	1	1	1	0	1	0	1	0	0	1	1	1	0	0
s288c.chr01	523	230719	198941	S	0	1	1	0	0	1	1	0	1	0	1	0	1	0	1	0	1	0	1	0	1	1	0	0	1	0	0	1	1	0	0	1	0	0	1	1	1	0	1	0	1	0	0	1	1	1	0	0
s288c.chr01	524	230723	198945	D	0	1	1	0	0	1	1	0	1	0	1	0	1	0	1	0	1	0	1	0	1	1	0	0	1	0	0	1	1	0	0	1	0	0	1	1	1	0	1	0	1	0	0	1	1	1	0	0
s288c.chr01	525	230725	198947	S	0	1	1	0	0	1	1	0	1	0	1	0	1	0	1	0	1	0	1	0	1	1	0	0	1	0	0	1	1	0	0	1	0	0	1	1	1	0	1	0	1	0	0	1	1	1	0	0
s288c.chr01	526	230863	199071	S	0	1	1	0	0	1	1	0	1	0	1	0	1	0	1	0	1	0	1	0	1	1	0	0	1	0	0	1	1	0	0	1	0	0	1	1	1	0	1	0	1	0	0	1	1	1	0	0
s288c.chr01	527	230868	199076	S	0	1	1	0	0	1	1	0	1	0	1	0	1	0	1	0	1	0	1	0	1	1	0	0	1	0	0	1	1	0	0	1	0	0	1	1	1	0	1	0	1	0	0	1	1	1	0	0
s288c.chr01	528	230873	199081	S	0	1	1	0	0	1	1	0	1	0	1	0	1	0	1	0	1	0	1	0	1	1	0	0	1	0	0	1	1	0	0	1	0	0	1	1	1	0	1	0	1	0	0	1	1	1	0	0
s288c.chr01	529	230875	199083	S	0	1	1	0	0	1	1	0	1	0	1	0	1	0	1	0	1	0	1	0	1	1	0	0	1	0	0	1	1	0	0	1	0	0	1	1	1	0	1	0	1	0	0	1	1	1	0	0
s288c.chr01	530	230876	199084	S	0	1	1	0	0	1	1	0	1	0	1	0	1	0	1	0	1	0	1	0	1	1	0	0	1	0	0	1	1	0	0	1	0	0	1	1	1	0	1	0	1	0	0	1	1	1	0	0
s288c.chr01	531	230877	199085	S	0	1	1	0	0	1	1	0	1	0	1	0	1	0	1	0	1	0	1	0	1	1	0	0	1	0	0	1	1	0	0	1	0	0	1	1	1	0	1	0	1	0	0	1	1	1	0	0
s288c.chr01	532	230879	199087	S	0	1	1	0	0	1	1	0	1	0	1	0	1	0	1	0	1	0	1	0	1	1	0	0	1	0	0	1	1	0	0	1	0	0	1	1	1	0	1	0	1	0	0	1	1	1	0	0
s288c.chr01	533	230886	199094	S	0	1	1	0	0	1	1	0	1	0	1	0	1	0	1	0	1	0	1	0	1	1	0	0	1	0	0	1	1	0	0	1	0	0	1	1	1	0	1	0	1	0	0	1	1	1	0	0
s288c.chr01	534	230889	199097	S	0	1	1	0	0	1	1	0	1	0	1	0	1	0	1	0	1	0	1	0	1	1	0	0	1	0	0	1	1	0	0	1	0	0	1	1	1	0	1	0	1	0	0	1	1	1	0	0
s288c.chr01	535	230892	199100	S	0	1	1	0	0	1	1	0	1	0	1	0	1	0	1	0	1	0	1	0	1	1	0	0	1	0	0	1	1	0	0	1	0	0	1	1	1	0	1	0	1	0	0	1	1	1	0	0
s288c.chr01	536	230895	199103	S	0	1	1	0	0	1	1	0	1	0	1	0	1	0	1	0	1	0	1	0	1	1	0	0	1	0	0	1	1	0	0	1	0	0	1	1	1	0	1	0	1	0	0	1	1	1	0	0
s288c.chr01	537	230899	199107	S	0	1	1	0	0	1	1	0	1	0	1	0	1	0	1	0	1	0	1	0	1	1	0	0	1	0	0	1	1	0	0	1	0	0	1	1	1	0	1	0	1	0	0	1	1	1	0	0
s288c.chr01	538	230901	199109	S	0	1	1	0	0	1	1	0	1	0	1	0	1	0	1	0	1	0	1	0	1	1	0	0	1	0	0	1	1	0	0	1	0	0	1	1	1	0	1	0	1	0	0	1	1	1	0	0
s288c.chr01	539	230907	199115	S	0	1	1	0	0	1	1	0	1	0	1	0	1	0	1	0	1	0	1	0	1	1	0	0	1	0	0	1	1	0	0	1	0	0	1	1	1	0	1	0	1	0	0	1	1	1	0	0
s288c.chr01	540	230908	199116	S	0	1	1	0	0	1	1	0	1	0	1	0	1	0	1	0	1	0	1	0	1	1	0	0	1	0	0	1	1	0	0	1	0	0	1	1	1	0	1	0	1	0	0	1	1	1	0	0
s288c.chr01	541	230909	199117	S	0	1	1	0	0	1	1	0	1	0	1	0	1	0	1	0	1	0	1	0	1	1	0	0	1	0	0	1	1	0	0	1	0	0	1	1	1	0	1	0	1	0	0	1	1	1	0	0
s288c.chr01	542	230914	199122	S	0	1	1	0	0	1	1	0	1	0	1	0	1	0	1	0	1	0	1	0	1	1	0	0	1	0	0	1	1	0	0	1	0	0	1	1	1	0	1	0	1	0	0	1	1	1	0	0
s288c.chr01	543	230916	199124	S	0	1	1	0	0	1	1	0	1	0	1	0	1	0	1	0	1	0	1	0	1	1	0	0	1	0	0	1	1	0	0	1	0	0	1	1	1	0	1	0	1	0	0	1	1	1	0	0
s288c.chr01	544	230918	199126	S	0	1	1	0	0	1	1	0	1	0	1	0	1	0	1	0	1	0	1	0	1	1	0	0	1	0	0	1	1	0	0	1	0	0	1	1	1	0	1	0	1	0	0	1	1	1	0	0
s288c.chr01	545	230921	199129	S	0	1	1	0	0	1	1	0	1	0	1	0	1	0	1	0	1	0	1	0	1	1	0	0	1	0	0	1	1	0	0	1	0	0	1	1	1	0	1	0	1	0	0	1	1	1	0	0
s288c.chr01	546	230925	199133	S	0	1	1	0	0	1	1	0	1	0	1	0	1	0	1	0	1	0	1	0	1	1	0	0	1	0	0	1	1	0	0	1	0	0	1	1	1	0	1	0	1	0	0	1	1	1	0	0
s288c.chr01	547	230928	199136	I	0	1	1	0	0	1	1	0	1	0	1	0	1	0	1	0	1	0	1	0	1	1	0	0	1	0	0	1	1	0	0	1	0	0	1	1	1	0	1	0	1	0	0	1	1	1	0	0
s288c.chr01	548	230930	199138	S	0	1	1	0	0	1	1	0	1	0	1	0	1	0	1	0	1	0	1	0	1	1	0	0	1	0	0	1	1	0	0	1	0	0	1	1	1	0	1	0	1	0	0	1	1	1	0	0
s288c.chr01	549	230933	199141	S	0	1	1	0	0	1	1	0	1	0	1	0	1	0	1	0	1	0	1	0	1	1	0	0	1	0	0	1	1	0	0	1	0	0	1	1	1	0	1	0	1	0	0	1	1	1	0	0
s288c.chr01	550	230944	199152	S	0	1	1	0	0	1	1	0	1	0	1	0	1	0	1	0	1	0	1	0	1	1	0	0	1	0	0	1	1	0	0	1	0	0	1	1	1	0	1	0	1	0	0	1	1	1	0	0
s288c.chr01	551	230950	199158	S	0	1	1	0	0	1	1	0	1	0	1	0	1	0	1	0	1	0	1	0	1	1	0	0	1	0	0	1	1	0	0	1	0	0	1	1	1	0	1	0	1	0	0	1	1	1	0	0
s288c.chr01	552	230958	199166	S	0	1	1	0	0	1	1	0	1	0	1	0	1	0	1	0	1	0	1	0	1	1	0	0	1	0	0	1	1	0	0	1	0	0	1	1	1	0	1	0	1	0	0	1	1	1	0	0
s288c.chr01	553	230973	199181	S	0	1	1	0	0	1	1	0	1	0	1	0	1	0	1	0	1	0	1	0	1	1	0	0	1	0	0	1	1	0	0	1	0	0	1	1	1	0	1	0	1	0	0	1	1	1	0	0
s288c.chr01	554	230976	199183.5	S	0	1	1	0	0	1	1	0	1	0	1	0	1	0	1	0	1	0	1	0	1	1	0	0	1	0	0	1	1	0	0	1	0	0	1	1	1	0	1	0	1	0	0	1	1	1	0	0
s288c.chr01	555	230978	199185	S	0	1	1	0	0	1	1	0	1	0	1	0	1	0	1	0	1	0	1	0	1	1	0	0	1	0	0	1	1	0	0	1	0	0	1	1	1	0	1	0	1	0	0	1	1	1	0	0
s288c.chr01	556	230983	199190	S	0	1	1	0	0	1	1	0	1	0	1	0	1	0	1	0	1	0	1	0	1	1	0	0	1	0	0	1	1	0	0	1	0	0	1	1	1	0	1	0	1	0	0	1	1	1	0	0
s288c.chr01	557	230984	199191	S	0	1	1	0	0	1	1	0	1	0	1	0	1	0	1	0	1	0	1	0	1	1	0	0	1	0	0	1	1	0	0	1	0	0	1	1	1	0	1	0	1	0	0	1	1	1	0	0
s288c.chr01	558	230985	199192	S	0	1	1	0	0	1	1	0	1	0	1	0	1	0	1	0	1	0	1	0	1	1	0	0	1	0	0	1	1	0	0	1	0	0	1	1	1	0	1	0	1	0	0	1	1	1	0	0
s288c.chr01	559	230988	199195	S	0	1	1	0	0	1	1	0	1	0	1	0	1	0	1	0	1	0	1	0	1	1	0	0	1	0	0	1	1	0	0	1	0	0	1	1	1	0	1	0	1	0	0	1	1	1	0	0
s288c.chr01	560	230992	199199	S	0	1	1	0	0	1	1	0	1	0	1	0	1	0	1	0	1	0	1	0	1	1	0	0	1	0	0	1	1	0	0	1	0	0	1	1	1	0	1	0	1	0	0	1	1	1	0	0
s288c.chr01	561	230993	199200	S	0	1	1	0	0	1	1	0	1	0	1	0	1	0	1	0	1	0	1	0	1	1	0	0	1	0	0	1	1	0	0	1	0	0	1	1	1	0	1	0	1	0	0	1	1	1	0	0
s288c.chr01	562	230995	199202	S	0	1	1	0	0	1	1	0	1	0	1	0	1	0	1	0	1	0	1	0	1	1	0	0	1	0	0	1	1	0	0	1	0	0	1	1	1	0	1	0	1	0	0	1	1	1	0	0
s288c.chr01	563	230998	199205	S	0	1	1	0	0	1	1	0	1	0	1	0	1	0	1	0	1	0	1	0	1	1	0	0	1	0	0	1	1	0	0	1	0	0	1	1	1	0	1	0	1	0	0	1	1	1	0	0
s288c.chr01	564	231000	199207	S	0	1	1	0	0	1	1	0	1	0	1	0	1	0	1	0	1	0	1	0	1	1	0	0	1	0	0	1	1	0	0	1	0	0	1	1	1	0	1	0	1	0	0	1	1	1	0	0
s288c.chr01	565	231001	199208	S	0	1	1	0	0	1	1	0	1	0	1	0	1	0	1	0	1	0	1	0	1	1	0	0	1	0	0	1	1	0	0	1	0	0	1	1	1	0	1	0	1	0	0	1	1	1	0	0
s288c.chr01	566	231002	199209	S	0	1	1	0	0	1	1	0	1	0	1	0	1	0	1	0	1	0	1	0	1	1	0	0	1	0	0	1	1	0	0	1	0	0	1	1	1	0	1	0	1	0	0	1	1	1	0	0
s288c.chr01	567	231006	199213	S	0	1	1	0	0	1	1	0	1	0	1	0	1	0	1	0	1	0	1	0	1	1	0	0	1	0	0	1	1	0	0	1	0	0	1	1	1	0	1	0	1	0	0	1	1	1	0	0
s288c.chr01	568	231013	199220	S	0	1	1	0	0	1	1	0	1	0	1	0	1	0	1	0	1	0	1	0	1	1	0	0	1	0	0	1	1	0	0	1	0	0	1	1	1	0	1	0	1	0	0	1	1	1	0	0
s288c.chr01	569	231015	199222	S	0	1	1	0	0	1	1	0	1	0	1	0	1	0	1	0	1	0	1	0	1	1	0	0	1	0	0	1	1	0	0	1	0	0	1	1	1	0	1	0	1	0	0	1	1	1	0	0
s288c.chr01	570	231020	199227	I	0	1	1	0	0	1	1	0	1	0	1	0	1	0	1	0	1	0	1	0	1	1	0	0	1	0	0	1	1	0	0	1	0	0	1	1	1	0	1	0	1	0	0	1	1	1	0	0
s288c.chr01	571	231024	199231	S	0	1	1	0	0	1	1	0	1	0	1	0	1	0	1	0	1	0	1	0	1	1	0	0	1	0	0	1	1	0	0	1	0	0	1	1	1	0	1	0	1	0	0	1	1	1	0	0
s288c.chr01	572	231025	199232	S	0	1	1	0	0	1	1	0	1	0	1	0	1	0	1	0	1	0	1	0	1	1	0	0	1	0	0	1	1	0	0	1	0	0	1	1	1	0	1	0	1	0	0	1	1	1	0	0
s288c.chr01	573	231027	199233.5	S	0	1	1	0	0	1	1	0	1	0	1	0	1	0	1	0	1	0	1	0	1	1	0	0	1	0	0	1	1	0	0	1	0	0	1	1	1	0	1	0	1	0	0	1	1	1	0	0
s288c.chr01	574	231041	199245	S	0	1	1	0	0	1	1	0	1	0	1	0	1	0	1	0	1	0	1	0	1	1	0	0	1	0	0	1	1	0	0	1	0	0	1	1	1	0	1	0	1	0	0	1	1	1	0	0
s288c.chr01	575	231042	199246	S	0	1	1	0	0	1	1	0	1	0	1	0	1	0	1	0	1	0	1	0	1	1	0	0	1	0	0	1	1	0	0	1	0	0	1	1	1	0	1	0	1	0	0	1	1	1	0	0
s288c.chr01	576	231044	199248	S	0	1	1	0	0	1	1	0	1	0	1	0	1	0	1	0	1	0	1	0	1	1	0	0	1	0	0	1	1	0	0	1	0	0	1	1	1	0	1	0	1	0	0	1	1	1	0	0
s288c.chr01	577	231046	199250	S	0	1	1	0	0	1	1	0	1	0	1	0	1	0	1	0	1	0	1	0	1	1	0	0	1	0	0	1	1	0	0	1	0	0	1	1	1	0	1	0	1	0	0	1	1	1	0	0
s288c.chr01	578	231047	199251	S	0	1	1	0	0	1	1	0	1	0	1	0	1	0	1	0	1	0	1	0	1	1	0	0	1	0	0	1	1	0	0	1	0	0	1	1	1	0	1	0	1	0	0	1	1	1	0	0
s288c.chr01	579	231054	199258	S	0	1	1	0	0	1	1	0	1	0	1	0	1	0	1	0	1	0	1	0	1	1	0	0	1	0	0	1	1	0	0	1	0	0	1	1	1	0	1	0	1	0	0	1	1	1	0	0
s288c.chr01	580	231062	199266	S	0	1	1	0	0	1	1	0	1	0	1	0	1	0	1	0	1	0	1	0	1	1	0	0	1	0	0	1	1	0	0	1	0	0	1	1	1	0	1	0	1	0	0	1	1	1	0	0
s288c.chr01	581	231074	199278	I	0	1	1	0	0	1	1	0	1	0	1	0	1	0	1	0	1	0	1	0	1	1	0	0	1	0	0	1	1	0	0	1	0	0	1	1	1	0	1	0	1	0	0	1	1	1	0	0
s288c.chr01	582	231081	199285	S	0	1	1	0	0	1	1	0	1	0	1	0	1	0	1	0	1	0	1	0	1	1	0	0	1	0	0	1	1	0	0	1	0	0	1	1	1	0	1	0	1	0	0	1	1	1	0	0
s288c.chr01	583	231082	199286	S	0	1	1	0	0	1	1	0	1	0	1	0	1	0	1	0	1	0	1	0	1	1	0	0	1	0	0	1	1	0	0	1	0	0	1	1	1	0	1	0	1	0	0	1	1	1	0	0
s288c.chr01	584	231083	199287	S	0	1	1	0	0	1	1	0	1	0	1	0	1	0	1	0	1	0	1	0	1	1	0	0	1	0	0	1	1	0	0	1	0	0	1	1	1	0	1	0	1	0	0	1	1	1	0	0
s288c.chr01	585	231087	199291	S	0	1	1	0	0	1	1	0	1	0	1	0	1	0	1	0	1	0	1	0	1	1	0	0	1	0	0	1	1	0	0	1	0	0	1	1	1	0	1	0	1	0	0	1	1	1	0	0
s288c.chr01	586	231088	199292	S	0	1	1	0	0	1	1	0	1	0	1	0	1	0	1	0	1	0	1	0	1	1	0	0	1	0	0	1	1	0	0	1	0	0	1	1	1	0	1	0	1	0	0	1	1	1	0	0
s288c.chr01	587	231093	199295.5	I	0	1	1	0	0	1	1	0	1	0	1	0	1	0	1	0	1	0	1	0	1	1	0	0	1	0	0	1	1	0	0	1	0	0	1	1	1	0	1	0	1	0	0	1	1	1	0	0
s288c.chr01	588	231105	199305	S	0	1	1	0	0	1	1	0	1	0	1	0	1	0	1	0	1	0	1	0	1	1	0	0	1	0	0	1	1	0	0	1	0	0	1	1	1	0	1	0	1	0	0	1	1	1	0	0
s288c.chr01	589	231106	199306	S	0	1	1	0	0	1	1	0	1	0	1	0	1	0	1	0	1	0	1	0	1	1	0	0	1	0	0	1	1	0	0	1	0	0	1	1	1	0	1	0	1	0	0	1	1	1	0	0
s288c.chr01	590	231107	199307	S	0	1	1	0	0	1	1	0	1	0	1	0	1	0	1	0	1	0	1	0	1	1	0	0	1	0	0	1	1	0	0	1	0	0	1	1	1	0	1	0	1	0	0	1	1	1	0	0
s288c.chr01	591	231115	199315	S	0	1	1	0	0	1	1	0	1	0	1	0	1	0	1	0	1	0	1	0	1	1	0	0	1	0	0	1	1	0	0	1	0	0	1	1	1	0	1	0	1	0	0	1	1	1	0	0
s288c.chr01	592	231120	199320	S	0	1	1	0	0	1	1	0	1	0	1	0	1	0	1	0	1	0	1	0	1	1	0	0	1	0	0	1	1	0	0	1	0	0	1	1	1	0	1	0	1	0	0	1	1	1	0	0
s288c.chr01	593	231121	199321	D	0	1	1	0	0	1	1	0	1	0	1	0	1	0	1	0	1	0	1	0	1	1	0	0	1	0	0	1	1	0	0	1	0	0	1	1	1	0	1	0	1	0	0	1	1	1	0	0
s288c.chr01	594	231136	199332.5	S	0	1	1	0	0	1	1	0	1	0	1	0	1	0	1	0	1	0	1	0	1	1	0	0	1	0	0	1	1	0	0	1	0	0	1	1	1	0	1	0	1	0	0	1	1	1	0	0
s288c.chr01	595	231137	199332.5	S	0	1	1	0	0	1	1	0	1	0	1	0	1	0	1	0	1	0	1	0	1	1	0	0	1	0	0	1	1	0	0	1	0	0	1	1	1	0	1	0	1	0	0	1	1	1	0	0
s288c.chr01	596	231146	199336	S	0	1	1	0	0	1	1	0	1	0	1	0	1	0	1	0	1	0	1	0	1	1	0	0	1	0	0	1	1	0	0	1	0	0	1	1	1	0	1	0	1	0	0	1	1	1	0	0
s288c.chr01	597	231149	199338.5	S	0	1	1	0	0	1	1	0	1	0	1	0	1	0	1	0	1	0	1	0	1	1	0	0	1	0	0	1	1	0	0	1	0	0	1	1	1	0	1	0	1	0	0	1	1	1	0	0
s288c.chr01	598	231158	199338.5	S	0	1	1	0	0	1	1	0	1	0	1	0	1	0	1	0	1	0	1	0	1	1	0	0	1	0	0	1	1	0	0	1	0	0	1	1	1	0	1	0	1	0	0	1	1	1	0	0
s288c.chr01	599	231159	199338.5	S	0	1	1	0	0	1	1	0	1	0	1	0	1	0	1	0	1	0	1	0	1	1	0	0	1	0	0	1	1	0	0	1	0	0	1	1	1	0	1	0	1	0	0	1	1	1	0	0
s288c.chr01	600	231164	199338.5	S	0	1	1	0	0	1	1	0	1	0	1	0	1	0	1	0	1	0	1	0	1	1	0	0	1	0	0	1	1	0	0	1	0	0	1	1	1	0	1	0	1	0	0	1	1	1	0	0
s288c.chr01	601	231167	199338.5	S	0	1	1	0	0	1	1	0	1	0	1	0	1	0	1	0	1	0	1	0	1	1	0	0	1	0	0	1	1	0	0	1	0	0	1	1	1	0	1	0	1	0	0	1	1	1	0	0
s288c.chr01	602	231171	199338.5	S	0	1	1	0	0	1	1	0	1	0	1	0	1	0	1	0	1	0	1	0	1	1	0	0	1	0	0	1	1	0	0	1	0	0	1	1	1	0	1	0	1	0	0	1	1	1	0	0
s288c.chr01	603	231175	199338.5	D	0	1	1	0	0	1	1	0	1	0	1	0	1	0	1	0	1	0	1	0	1	1	0	0	1	0	0	1	1	0	0	1	0	0	1	1	1	0	1	0	1	0	0	1	1	1	0	0
s288c.chr01	604	231176	199338.5	S	0	1	1	0	0	1	1	0	1	0	1	0	1	0	1	0	1	0	1	0	1	1	0	0	1	0	0	1	1	0	0	1	0	0	1	1	1	0	1	0	1	0	0	1	1	1	0	0
s288c.chr01	605	231179	199339	S	0	1	1	0	0	1	1	0	1	0	1	0	1	0	1	0	1	0	1	0	1	1	0	0	1	0	0	1	1	0	0	1	0	0	1	1	1	0	1	0	1	0	0	1	1	1	0	0
s288c.chr01	606	231180	199340	S	0	1	1	0	0	1	1	0	1	0	1	0	1	0	1	0	1	0	1	0	1	1	0	0	1	0	0	1	1	0	0	1	0	0	1	1	1	0	1	0	1	0	0	1	1	1	0	0
s288c.chr01	607	231183	199343	S	0	1	1	0	0	1	1	0	1	0	1	0	1	0	1	0	1	0	1	0	1	1	0	0	1	0	0	1	1	0	0	1	0	0	1	1	1	0	1	0	1	0	0	1	1	1	0	0
s288c.chr01	608	231186	199346	S	0	1	1	0	0	1	1	0	1	0	1	0	1	0	1	0	1	0	1	0	1	1	0	0	1	0	0	1	1	0	0	1	0	0	1	1	1	0	1	0	1	0	0	1	1	1	0	0
s288c.chr01	609	231192	199352	S	0	1	1	0	0	1	1	0	1	0	1	0	1	0	1	0	1	0	1	0	1	1	0	0	1	0	0	1	1	0	0	1	0	0	1	1	1	0	1	0	1	0	0	1	1	1	0	0
s288c.chr01	610	231193	199353	S	0	1	1	0	0	1	1	0	1	0	1	0	1	0	1	0	1	0	1	0	1	1	0	0	1	0	0	1	1	0	0	1	0	0	1	1	1	0	1	0	1	0	0	1	1	1	0	0
s288c.chr01	611	231194	199354	S	0	1	1	0	0	1	1	0	1	0	1	0	1	0	1	0	1	0	1	0	1	1	0	0	1	0	0	1	1	0	0	1	0	0	1	1	1	0	1	0	1	0	0	1	1	1	0	0
s288c.chr01	612	231195	199355	S	0	1	1	0	0	1	1	0	1	0	1	0	1	0	1	0	1	0	1	0	1	1	0	0	1	0	0	1	1	0	0	1	0	0	1	1	1	0	1	0	1	0	0	1	1	1	0	0
s288c.chr01	613	231198	199358	S	0	1	1	0	0	1	1	0	1	0	1	0	1	0	1	0	1	0	1	0	1	1	0	0	1	0	0	1	1	0	0	1	0	0	1	1	1	0	1	0	1	0	0	1	1	1	0	0
s288c.chr01	614	231199	199359	S	0	1	1	0	0	1	1	0	1	0	1	0	1	0	1	0	1	0	1	0	1	1	0	0	1	0	0	1	1	0	0	1	0	0	1	1	1	0	1	0	1	0	0	1	1	1	0	0
s288c.chr01	615	231201	199361	S	0	1	1	0	0	1	1	0	1	0	1	0	1	0	1	0	1	0	1	0	1	1	0	0	1	0	0	1	1	0	0	1	0	0	1	1	1	0	1	0	1	0	0	1	1	1	0	0
s288c.chr01	616	231205	199365	S	0	1	1	0	0	1	1	0	1	0	1	0	1	0	1	0	1	0	1	0	1	1	0	0	1	0	0	1	1	0	0	1	0	0	1	1	1	0	1	0	1	0	0	1	1	1	0	0
s288c.chr01	617	231207	199367	S	0	1	1	0	0	1	1	0	1	0	1	0	1	0	1	0	1	0	1	0	1	1	0	0	1	0	0	1	1	0	0	1	0	0	1	1	1	0	1	0	1	0	0	1	1	1	0	0
s288c.chr01	618	231209	199369	S	0	1	1	0	0	1	1	0	1	0	1	0	1	0	1	0	1	0	1	0	1	1	0	0	1	0	0	1	1	0	0	1	0	0	1	1	1	0	1	0	1	0	0	1	1	1	0	0
s288c.chr01	619	231213	199373	S	0	1	1	0	0	1	1	0	1	0	1	0	1	0	1	0	1	0	1	0	1	1	0	0	1	0	0	1	1	0	0	1	0	0	1	1	1	0	1	0	1	0	0	1	1	1	0	0
s288c.chr01	620	231214	199374	S	0	1	1	0	0	1	1	0	1	0	1	0	1	0	1	0	1	0	1	0	1	1	0	0	1	0	0	1	1	0	0	1	0	0	1	1	1	0	1	0	1	0	0	1	1	1	0	0
s288c.chr01	621	231217	199377	I	0	1	1	0	0	1	1	0	1	0	1	0	1	0	1	0	1	0	1	0	1	1	0	0	1	0	0	1	1	0	0	1	0	0	1	1	1	0	1	0	1	0	0	1	1	1	0	0
s288c.chr01	622	231225	199385	S	0	1	1	0	0	1	1	0	1	0	1	0	1	0	1	0	1	0	1	0	1	1	0	0	1	0	0	1	1	0	0	1	0	0	1	1	1	0	1	0	1	0	0	1	1	1	0	0
s288c.chr01	623	231226	199386	S	0	1	1	0	0	1	1	0	1	0	1	0	1	0	1	0	1	0	1	0	1	1	0	0	1	0	0	1	1	0	0	1	0	0	1	1	1	0	1	0	1	0	0	1	1	1	0	0
s288c.chr01	624	231229	199389	S	0	1	1	0	0	1	1	0	1	0	1	0	1	0	1	0	1	0	1	0	1	1	0	0	1	0	0	1	1	0	0	1	0	0	1	1	1	0	1	0	1	0	0	1	1	1	0	0
s288c.chr01	625	231230	199390	S	0	1	1	0	0	1	1	0	1	0	1	0	1	0	1	0	1	0	1	0	1	1	0	0	1	0	0	1	1	0	0	1	0	0	1	1	1	0	1	0	1	0	0	1	1	1	0	0
s288c.chr01	626	231233	199393	S	0	1	1	0	0	1	1	0	1	0	1	0	1	0	1	0	1	0	1	0	1	1	0	0	1	0	0	1	1	0	0	1	0	0	1	1	1	0	1	0	1	0	0	1	1	1	0	0
s288c.chr01	627	231236	199396	S	0	1	1	0	0	1	1	0	1	0	1	0	1	0	1	0	1	0	1	0	1	1	0	0	1	0	0	1	1	0	0	1	0	0	1	1	1	0	1	0	1	0	0	1	1	1	0	0
s288c.chr01	628	231237	199397	S	0	1	1	0	0	1	1	0	1	0	1	0	1	0	1	0	1	0	1	0	1	1	0	0	1	0	0	1	1	0	0	1	0	0	1	1	1	0	1	0	1	0	0	1	1	1	0	0
s288c.chr01	629	231239	199399	S	0	1	1	0	0	1	1	0	1	0	1	0	1	0	1	0	1	0	1	0	1	1	0	0	1	0	0	1	1	0	0	1	0	0	1	1	1	0	1	0	1	0	0	1	1	1	0	0
s288c.chr01	630	231241	199401	S	0	1	1	0	0	1	1	0	1	0	1	0	1	0	1	0	1	0	1	0	1	1	0	0	1	0	0	1	1	0	0	1	0	0	1	1	1	0	1	0	1	0	0	1	1	1	0	0
s288c.chr01	631	231242	199402	S	0	1	1	0	0	1	1	0	1	0	1	0	1	0	1	0	1	0	1	0	1	1	0	0	1	0	0	1	1	0	0	1	0	0	1	1	1	0	1	0	1	0	0	1	1	1	0	0
s288c.chr01	632	231243	199403	S	0	1	1	0	0	1	1	0	1	0	1	0	1	0	1	0	1	0	1	0	1	1	0	0	1	0	0	1	1	0	0	1	0	0	1	1	1	0	1	0	1	0	0	1	1	1	0	0
s288c.chr01	633	231247	199407	S	0	1	1	0	0	1	1	0	1	0	1	0	1	0	1	0	1	0	1	0	1	1	0	0	1	0	0	1	1	0	0	1	0	0	1	1	1	0	1	0	1	0	0	1	1	1	0	0
s288c.chr01	634	231249	199409	S	0	1	1	0	0	1	1	0	1	0	1	0	1	0	1	0	1	0	1	0	1	1	0	0	1	0	0	1	1	0	0	1	0	0	1	1	1	0	1	0	1	0	0	1	1	1	0	0
s288c.chr01	635	231251	199410.5	S	0	1	1	0	0	1	1	0	1	0	1	0	1	0	1	0	1	0	1	0	1	1	0	0	1	0	0	1	1	0	0	1	0	0	1	1	1	0	1	0	1	0	0	1	1	1	0	0
s288c.chr01	636	231253	199412	S	0	1	1	0	0	1	1	0	1	0	1	0	1	0	1	0	1	0	1	0	1	1	0	0	1	0	0	1	1	0	0	1	0	0	1	1	1	0	1	0	1	0	0	1	1	1	0	0
s288c.chr01	637	231256	199415	S	0	1	1	0	0	1	1	0	1	0	1	0	1	0	1	0	1	0	1	0	1	1	0	0	1	0	0	1	1	0	0	1	0	0	1	1	1	0	1	0	1	0	0	1	1	1	0	0
s288c.chr01	638	231259	199418	S	0	1	1	0	0	1	1	0	1	0	1	0	1	0	1	0	1	0	1	0	1	1	0	0	1	0	0	1	1	0	0	1	0	0	1	1	1	0	1	0	1	0	0	1	1	1	0	0
s288c.chr01	639	231262	199421	S	0	1	1	0	0	1	1	0	1	0	1	0	1	0	1	0	1	0	1	0	1	1	0	0	1	0	0	1	1	0	0	1	0	0	1	1	1	0	1	0	1	0	0	1	1	1	0	0
s288c.chr01	640	231268	199427	I	0	1	1	0	0	1	1	0	1	0	1	0	1	0	1	0	1	0	1	0	1	1	0	0	1	0	0	1	1	0	0	1	0	0	1	1	1	0	1	0	1	0	0	1	1	1	0	0
s288c.chr01	641	231272	199431	S	0	1	1	0	0	1	1	0	1	0	1	0	1	0	1	0	1	0	1	0	1	1	0	0	1	0	0	1	1	0	0	1	0	0	1	1	1	0	1	0	1	0	0	1	1	1	0	0
s288c.chr01	642	231273	199432	S	0	1	1	0	0	1	1	0	1	0	1	0	1	0	1	0	1	0	1	0	1	1	0	0	1	0	0	1	1	0	0	1	0	0	1	1	1	0	1	0	1	0	0	1	1	1	0	0
s288c.chr01	643	231282	199441	S	0	1	1	0	0	1	1	0	1	0	1	0	1	0	1	0	1	0	1	0	1	1	0	0	1	0	0	1	1	0	0	1	0	0	1	1	1	0	1	0	1	0	0	1	1	1	0	0
s288c.chr01	644	231283	199442	S	0	1	1	0	0	1	1	0	1	0	1	0	1	0	1	0	1	0	1	0	1	1	0	0	1	0	0	1	1	0	0	1	0	0	1	1	1	0	1	0	1	0	0	1	1	1	0	0
s288c.chr01	645	231286	199445	S	0	1	1	0	0	1	1	0	1	0	1	0	1	0	1	0	1	0	1	0	1	1	0	0	1	0	0	1	1	0	0	1	0	0	1	1	1	0	1	0	1	0	0	1	1	1	0	0
s288c.chr01	646	231288	199447	S	0	1	1	0	0	1	1	0	1	0	1	0	1	0	1	0	1	0	1	0	1	1	0	0	1	0	0	1	1	0	0	1	0	0	1	1	1	0	1	0	1	0	0	1	1	1	0	0
s288c.chr01	647	231290	199449	S	0	1	1	0	0	1	1	0	1	0	1	0	1	0	1	0	1	0	1	0	1	1	0	0	1	0	0	1	1	0	0	1	0	0	1	1	1	0	1	0	1	0	0	1	1	1	0	0
s288c.chr01	648	231293	199452	S	0	1	1	0	0	1	1	0	1	0	1	0	1	0	1	0	1	0	1	0	1	1	0	0	1	0	0	1	1	0	0	1	0	0	1	1	1	0	1	0	1	0	0	1	1	1	0	0
s288c.chr01	649	231297	199456	S	0	1	1	0	0	1	1	0	1	0	1	0	1	0	1	0	1	0	1	0	1	1	0	0	1	0	0	1	1	0	0	1	0	0	1	1	1	0	1	0	1	0	0	1	1	1	0	0
s288c.chr01	650	231304	199463	S	0	1	1	0	0	1	1	0	1	0	1	0	1	0	1	0	1	0	1	0	1	1	0	0	1	0	0	1	1	0	0	1	0	0	1	1	1	0	1	0	1	0	0	1	1	1	0	0
s288c.chr01	651	231305	199464	S	0	1	1	0	0	1	1	0	1	0	1	0	1	0	1	0	1	0	1	0	1	1	0	0	1	0	0	1	1	0	0	1	0	0	1	1	1	0	1	0	1	0	0	1	1	1	0	0
s288c.chr01	652	231306	199465	S	0	1	1	0	0	1	1	0	1	0	1	0	1	0	1	0	1	0	1	0	1	1	0	0	1	0	0	1	1	0	0	1	0	0	1	1	1	0	1	0	1	0	0	1	1	1	0	0
s288c.chr01	653	231311	199470	S	0	1	1	0	0	1	1	0	1	0	1	0	1	0	1	0	1	0	1	0	1	1	0	0	1	0	0	1	1	0	0	1	0	0	1	1	1	0	1	0	1	0	0	1	1	1	0	0
s288c.chr01	654	231314	199473	S	0	1	1	0	0	1	1	0	1	0	1	0	1	0	1	0	1	0	1	0	1	1	0	0	1	0	0	1	1	0	0	1	0	0	1	1	1	0	1	0	1	0	0	1	1	1	0	0
s288c.chr01	655	231315	199474	S	0	1	1	0	0	1	1	0	1	0	1	0	1	0	1	0	1	0	1	0	1	1	0	0	1	0	0	1	1	0	0	1	0	0	1	1	1	0	1	0	1	0	0	1	1	1	0	0
s288c.chr01	656	231316	199475	S	0	1	1	0	0	1	1	0	1	0	1	0	1	0	1	0	1	0	1	0	1	1	0	0	1	0	0	1	1	0	0	1	0	0	1	1	1	0	1	0	1	0	0	1	1	1	0	0
s288c.chr01	657	231323	199482	S	0	1	1	0	0	1	1	0	1	0	1	0	1	0	1	0	1	0	1	0	1	1	0	0	1	0	0	1	1	0	0	1	0	0	1	1	1	0	1	0	1	0	0	1	1	1	0	0
s288c.chr01	658	231325	199484	S	0	1	1	0	0	1	1	0	1	0	1	0	1	0	1	0	1	0	1	0	1	1	0	0	1	0	0	1	1	0	0	1	0	0	1	1	1	0	1	0	1	0	0	1	1	1	0	0
s288c.chr01	659	231326	199485	S	0	1	1	0	0	1	1	0	1	0	1	0	1	0	1	0	1	0	1	0	1	1	0	0	1	0	0	1	1	0	0	1	0	0	1	1	1	0	1	0	1	0	0	1	1	1	0	0
s288c.chr01	660	231333	199492	I	0	1	1	0	0	1	1	0	1	0	1	0	1	0	1	0	1	0	1	0	1	1	0	0	1	0	0	1	1	0	0	1	0	0	1	1	1	0	1	0	1	0	0	1	1	1	0	0
s288c.chr01	661	231337	199496	S	0	1	1	0	0	1	1	0	1	0	1	0	1	0	1	0	1	0	1	0	1	1	0	0	1	0	0	1	1	0	0	1	0	0	1	1	1	0	1	0	1	0	0	1	1	1	0	0
s288c.chr01	662	231338	199497	S	0	1	1	0	0	1	1	0	1	0	1	0	1	0	1	0	1	0	1	0	1	1	0	0	1	0	0	1	1	0	0	1	0	0	1	1	1	0	1	0	1	0	0	1	1	1	0	0
s288c.chr01	663	231340	199499	S	0	1	1	0	0	1	1	0	1	0	1	0	1	0	1	0	1	0	1	0	1	1	0	0	1	0	0	1	1	0	0	1	0	0	1	1	1	0	1	0	1	0	0	1	1	1	0	0
s288c.chr01	664	231343	199502	S	NA	1	1	0	0	1	1	0	1	0	NA	0	1	0	1	0	1	NA	1	0	1	1	0	0	1	0	0	1	1	0	0	1	0	0	1	1	1	0	1	NA	1	0	0	1	1	1	0	0
s288c.chr01	665	231344	199503	S	NA	1	1	0	0	1	1	0	1	0	NA	0	1	0	1	0	1	NA	1	0	1	1	0	0	1	0	0	1	1	0	0	1	0	0	1	1	1	0	1	NA	1	0	0	1	1	1	0	0
s288c.chr01	666	231345	199504	S	0	1	1	0	0	1	1	0	1	0	1	0	1	0	1	0	1	0	1	0	1	1	0	0	1	0	0	1	1	0	0	1	0	0	1	1	1	0	1	0	1	0	0	1	1	1	0	0
s288c.chr01	667	231346	199505	S	0	1	1	0	0	1	1	0	1	0	1	0	1	0	1	0	1	0	1	0	1	1	0	0	1	0	0	1	1	0	0	1	0	0	1	1	1	0	1	0	1	0	0	1	1	1	0	0
s288c.chr01	668	231352	199511	S	0	1	1	0	0	1	1	0	1	0	1	0	1	0	1	0	1	0	1	0	1	1	0	0	1	0	0	1	1	0	0	1	0	0	1	1	1	0	1	0	1	0	0	1	1	1	0	0
s288c.chr01	669	231361	199520	S	0	1	1	0	0	1	1	0	1	0	1	0	1	0	1	0	1	0	1	0	1	1	0	0	1	0	0	1	1	0	0	1	0	0	1	1	1	0	1	0	1	0	0	1	1	1	0	0
s288c.chr01	670	231362	199521	S	0	1	1	0	0	1	1	0	1	0	1	0	1	0	1	0	1	0	1	0	1	1	0	0	1	0	0	1	1	0	0	1	0	0	1	1	1	0	1	0	1	0	0	1	1	1	0	0
s288c.chr01	671	231363	199522	S	0	1	1	0	0	1	1	0	1	0	1	0	1	0	1	0	1	0	1	0	1	1	0	0	1	0	0	1	1	0	0	1	0	0	1	1	1	0	1	0	1	0	0	1	1	1	0	0
s288c.chr01	672	231368	199527	S	0	1	1	0	0	1	1	0	1	0	1	0	1	0	1	0	1	0	1	0	1	1	0	0	1	0	0	1	1	0	0	1	0	0	1	1	1	0	1	0	1	0	0	1	1	1	0	0
s288c.chr01	673	231369	199528	S	0	1	1	0	0	1	1	0	1	0	1	0	1	0	1	0	1	0	1	0	1	1	0	0	1	0	0	1	1	0	0	1	0	0	1	1	1	0	1	0	1	0	0	1	1	1	0	0
s288c.chr01	674	231374	199533	I	0	1	1	0	0	1	1	0	1	0	1	0	1	0	1	0	1	0	1	0	1	1	0	0	1	0	0	1	1	0	0	1	0	0	1	1	1	0	1	0	1	0	0	1	1	1	0	0
s288c.chr01	675	231386	199545	S	0	1	1	0	0	1	1	0	1	0	1	0	1	0	1	0	1	0	1	0	1	1	0	0	1	0	0	1	1	0	0	1	0	0	1	1	1	0	1	0	1	0	0	1	1	1	0	0
s288c.chr01	676	231387	199546	S	0	1	1	0	0	1	1	0	1	0	1	0	1	0	1	0	1	0	1	0	1	1	0	0	1	0	0	1	1	0	0	1	0	0	1	1	1	0	1	0	1	0	0	1	1	1	0	0
s288c.chr01	677	231390	199549	I	0	1	1	0	0	1	1	0	1	0	1	0	1	0	1	0	1	0	1	0	1	1	0	0	1	0	0	1	1	0	0	1	0	0	1	1	1	0	1	0	1	0	0	1	1	1	0	0
s288c.chr01	678	231427	199586	S	0	1	1	0	0	1	1	0	1	0	1	0	1	0	1	0	1	0	1	0	1	1	0	0	1	0	0	1	1	0	0	1	0	0	1	1	1	0	1	0	1	0	0	1	1	1	0	0
s288c.chr01	679	231429	199588	S	0	1	1	0	0	1	1	0	1	0	1	0	1	0	1	0	1	0	1	0	1	1	0	0	1	0	0	1	1	0	0	1	0	0	1	1	1	0	1	0	1	0	0	1	1	1	0	0
s288c.chr01	680	231431	199590	S	0	1	1	0	0	1	1	0	1	0	1	0	1	0	1	0	1	0	1	0	1	1	0	0	1	0	0	1	1	0	0	1	0	0	1	1	1	0	1	0	1	0	0	1	1	1	0	0
s288c.chr01	681	231432	199591	S	0	1	1	0	0	1	1	0	1	0	1	0	1	0	1	0	1	0	1	0	1	1	0	0	1	0	0	1	1	0	0	1	0	0	1	1	1	0	1	0	1	0	0	1	1	1	0	0
s288c.chr01	682	231435	199594	S	0	1	1	0	0	1	1	0	1	0	1	0	1	0	1	0	1	0	1	0	1	1	0	0	1	0	0	1	1	0	0	1	0	0	1	1	1	0	1	0	1	0	0	1	1	1	0	0
s288c.chr01	683	231436	199595	S	0	1	1	0	0	1	1	0	1	0	1	0	1	0	1	0	1	0	1	0	1	1	0	0	1	0	0	1	1	0	0	1	0	0	1	1	1	0	1	0	1	0	0	1	1	1	0	0
s288c.chr01	684	231441	199600	S	0	1	1	0	0	1	1	0	1	0	1	0	1	0	1	0	1	0	1	0	1	1	0	0	1	0	0	1	1	0	0	1	0	0	1	1	1	0	1	0	1	0	0	1	1	1	0	0
s288c.chr01	685	231444	199603	D	0	1	1	0	0	1	1	0	1	0	1	0	1	0	1	0	1	0	1	0	1	1	0	0	1	0	0	1	1	0	0	1	0	0	1	1	1	0	1	0	1	0	0	1	1	1	0	0
s288c.chr01	686	231449	199608	S	0	1	1	0	0	1	1	0	1	0	1	0	1	0	1	0	1	0	1	0	1	1	0	0	1	0	0	1	1	0	0	1	0	0	1	1	1	0	1	0	1	0	0	1	1	1	0	0
s288c.chr01	687	231451	199610	S	0	1	1	0	0	1	1	0	1	0	1	0	1	0	1	0	1	0	1	0	1	1	0	0	1	0	0	1	1	0	0	1	0	0	1	1	1	0	1	0	1	0	0	1	1	1	0	0
s288c.chr01	688	231453	199612	S	0	1	1	0	0	1	1	0	1	0	1	0	1	0	1	0	1	0	1	0	1	1	0	0	1	0	0	1	1	0	0	1	0	0	1	1	1	0	1	0	1	0	0	1	1	1	0	0
s288c.chr01	689	231460	199619	S	0	1	1	0	0	1	1	0	1	0	1	0	1	0	1	0	1	0	1	0	1	1	0	0	1	0	0	1	1	0	0	1	0	0	1	1	1	0	1	0	1	0	0	1	1	1	0	0
s288c.chr01	690	231462	199621	S	0	1	1	0	0	1	1	0	1	0	1	0	1	0	1	0	1	0	1	0	1	1	0	0	1	0	0	1	1	0	0	1	0	0	1	1	1	0	1	0	1	0	0	1	1	1	0	0
s288c.chr01	691	231469	199628	S	0	1	1	0	0	1	1	0	1	0	1	0	1	0	1	0	1	0	1	0	1	1	0	0	1	0	0	1	1	0	0	1	0	0	1	1	1	0	1	0	1	0	0	1	1	1	0	0
s288c.chr01	692	231472	199631	S	0	1	1	0	0	1	1	0	1	0	1	0	1	0	1	0	1	0	1	0	1	1	0	0	1	0	0	1	1	0	0	1	0	0	1	1	1	0	1	0	1	0	0	1	1	1	0	0
s288c.chr01	693	231473	199632	S	0	1	1	0	0	1	1	0	1	0	1	0	1	0	1	0	1	0	1	0	1	1	0	0	1	0	0	1	1	0	0	1	0	0	1	1	1	0	1	0	1	0	0	1	1	1	0	0
s288c.chr01	694	231477	199636	S	0	1	1	0	0	1	1	0	1	0	1	0	1	0	1	0	1	0	1	0	1	1	0	0	1	0	0	1	1	0	0	1	0	0	1	1	1	0	1	0	1	0	0	1	1	1	0	0
s288c.chr01	695	231479	199638	S	0	1	1	0	0	1	1	0	1	0	1	0	1	0	1	0	1	0	1	0	1	1	0	0	1	0	0	1	1	0	0	1	0	0	1	1	1	0	1	0	1	0	0	1	1	1	0	0
s288c.chr01	696	231486	199645	S	0	1	1	0	0	1	1	0	1	0	1	0	1	0	1	0	1	0	1	0	1	1	0	0	1	0	0	1	1	0	0	1	0	0	1	1	1	0	1	0	1	0	0	1	1	1	0	0
s288c.chr01	697	231491	199650	S	0	1	1	0	0	1	1	0	1	0	1	0	1	0	1	0	1	0	1	0	1	1	0	0	1	0	0	1	1	0	0	1	0	0	1	1	1	0	1	0	1	0	0	1	1	1	0	0
s288c.chr01	698	231492	199651	I	0	1	1	0	0	1	1	0	1	0	1	0	1	0	1	0	1	0	1	0	1	1	0	0	1	0	0	1	1	0	0	1	0	0	1	1	1	0	1	0	1	0	0	1	1	1	0	0
s288c.chr01	699	231493	199652	S	0	1	1	0	0	1	1	0	1	0	1	0	1	0	1	0	1	0	1	0	1	1	0	0	1	0	0	1	1	0	0	1	0	0	1	1	1	0	1	0	1	0	0	1	1	1	0	0
s288c.chr01	700	231499	199658	S	0	1	1	0	0	1	1	0	1	0	1	0	1	0	1	0	1	0	1	0	1	1	0	0	1	0	0	1	1	0	0	1	0	0	1	1	1	0	1	0	1	0	0	1	1	1	0	0
s288c.chr01	701	231503	199662	S	0	1	1	0	0	1	1	0	1	0	1	0	1	0	1	0	1	0	1	0	1	1	0	0	1	0	0	1	1	0	0	1	0	0	1	1	1	0	1	0	1	0	0	1	1	1	0	0
s288c.chr01	702	231509	199668	S	0	1	1	0	0	1	1	0	1	0	1	0	1	0	1	0	1	0	1	0	1	1	0	0	1	0	0	1	1	0	0	1	0	0	1	1	1	0	1	0	1	0	0	1	1	1	0	0
s288c.chr01	703	231510	199668.5	S	0	1	1	0	0	1	1	0	1	0	1	0	1	0	1	0	1	0	1	0	1	1	0	0	1	0	0	1	1	0	0	1	0	0	1	1	1	0	1	0	1	0	0	1	1	1	0	0
s288c.chr01	704	231511	199669	D	0	1	1	0	0	1	1	0	1	0	1	0	1	0	1	0	1	0	1	0	1	1	0	0	1	0	0	1	1	0	0	1	0	0	1	1	1	0	1	0	1	0	0	1	1	1	0	0
s288c.chr01	705	231515	199673	S	0	1	1	0	0	1	1	0	1	0	1	0	1	0	1	0	1	0	1	0	1	1	0	0	1	0	0	1	1	0	0	1	0	0	1	1	1	0	1	0	1	0	0	1	1	1	0	0
s288c.chr01	706	231516	199674	S	0	1	1	0	0	1	1	0	1	0	1	0	1	0	1	0	1	0	1	0	1	1	0	0	1	0	0	1	1	0	0	1	0	0	1	1	1	0	1	0	1	0	0	1	1	1	0	0
s288c.chr01	707	231517	199675	S	0	1	1	0	0	1	1	0	1	0	1	0	1	0	1	0	1	0	1	0	1	1	0	0	1	0	0	1	1	0	0	1	0	0	1	1	1	0	1	0	1	0	0	1	1	1	0	0
s288c.chr01	708	231520	199678	S	0	1	1	0	0	1	1	0	1	0	1	0	1	0	1	0	1	0	1	0	1	1	0	0	1	0	0	1	1	0	0	1	0	0	1	1	1	0	1	0	1	0	0	1	1	1	0	0
s288c.chr01	709	231523	199681	S	0	1	1	0	0	1	1	0	1	0	1	0	1	0	1	0	1	0	1	0	1	1	0	0	1	0	0	1	1	0	0	1	0	0	1	1	1	0	1	0	1	0	0	1	1	1	0	0
s288c.chr01	710	231524	199682	S	0	1	1	0	0	1	1	0	1	0	1	0	1	0	1	0	1	0	1	0	1	1	0	0	1	0	0	1	1	0	0	1	0	0	1	1	1	0	1	0	1	0	0	1	1	1	0	0
s288c.chr01	711	231527	199685	S	0	1	1	0	0	1	1	0	1	0	1	0	1	0	1	0	1	0	1	0	1	1	0	0	1	0	0	1	1	0	0	1	0	0	1	1	1	0	1	0	1	0	0	1	1	1	0	0
s288c.chr01	712	231532	199690	S	0	1	1	0	0	1	1	0	1	0	1	0	1	0	1	0	1	0	1	0	1	1	0	0	1	0	0	1	1	0	0	1	0	0	1	1	1	0	1	0	1	0	0	1	1	1	0	0
s288c.chr01	713	231533	199691	D	0	1	1	0	0	1	1	0	1	0	1	0	1	0	1	0	1	0	1	0	1	1	0	0	1	0	0	1	1	0	0	1	0	0	1	1	1	0	1	0	1	0	0	1	1	1	0	0
s288c.chr01	714	231536	199694	S	0	1	1	0	0	1	1	0	1	0	1	0	1	0	1	0	1	0	1	0	1	1	0	0	1	0	0	1	1	0	0	1	0	0	1	1	1	0	1	0	1	0	0	1	1	1	0	0
s288c.chr01	715	231541	199699	S	0	1	1	0	0	1	1	0	1	0	1	0	1	0	1	0	1	0	1	0	1	1	0	0	1	0	0	1	1	0	0	1	0	0	1	1	1	0	1	0	1	0	0	1	1	1	0	0
s288c.chr01	716	231544	199702	S	0	1	1	0	0	1	1	0	1	0	1	0	1	0	1	0	1	0	1	0	1	1	0	0	1	0	0	1	1	0	0	1	0	0	1	1	1	0	1	0	1	0	0	1	1	1	0	0
s288c.chr01	717	231546	199704	S	0	1	1	0	0	1	1	0	1	0	1	0	1	0	1	0	1	0	1	0	1	1	0	0	1	0	0	1	1	0	0	1	0	0	1	1	1	0	1	0	1	0	0	1	1	1	0	0
s288c.chr01	718	231548	199706	S	0	1	1	0	0	1	1	0	1	0	1	0	1	0	1	0	1	0	1	0	1	1	0	0	1	0	0	1	1	0	0	1	0	0	1	1	1	0	1	0	1	0	0	1	1	1	0	0
s288c.chr01	719	231550	199708	S	0	1	1	0	0	1	1	0	1	0	1	0	1	0	1	0	1	0	1	0	1	1	0	0	1	0	0	1	1	0	0	1	0	0	1	1	1	0	1	0	1	0	0	1	1	1	0	0
s288c.chr01	720	231552	199710	S	0	1	1	0	0	1	1	0	1	0	1	0	1	0	1	0	1	0	1	0	1	1	0	0	1	0	0	1	1	0	0	1	0	0	1	1	1	0	1	0	1	0	0	1	1	1	0	0
s288c.chr01	721	231553	199711	S	0	1	1	0	0	1	1	0	1	0	1	0	1	0	1	0	1	0	1	0	1	1	0	0	1	0	0	1	1	0	0	1	0	0	1	1	1	0	1	0	1	0	0	1	1	1	0	0
s288c.chr01	722	231560	199718	S	0	1	1	0	0	1	1	0	1	0	1	0	1	0	1	0	1	0	1	0	1	1	0	0	1	0	0	1	1	0	0	1	0	0	1	1	1	0	1	0	1	0	0	1	1	1	0	0
s288c.chr01	723	231569	199727	S	0	1	1	0	0	1	1	0	1	0	1	0	1	0	1	0	1	0	1	0	1	1	0	0	1	0	0	1	1	0	0	1	0	0	1	1	1	0	1	0	1	0	0	1	1	1	0	0
s288c.chr01	724	231572	199730	S	0	1	1	0	0	1	1	0	1	0	1	0	1	0	1	0	1	0	1	0	1	1	0	0	1	0	0	1	1	0	0	1	0	0	1	1	1	0	1	0	1	0	0	1	1	1	0	0
s288c.chr01	725	231580	199738	D	0	1	1	0	0	1	1	0	1	0	1	0	1	0	1	0	1	0	1	0	1	1	0	0	1	0	0	1	1	0	0	1	0	0	1	1	1	0	1	0	1	0	0	1	1	1	0	0
s288c.chr01	726	231596	199754	S	0	1	1	0	0	1	1	0	1	0	1	0	1	0	1	0	1	0	1	0	1	1	0	0	1	0	0	1	1	0	0	1	0	0	1	1	1	0	1	0	1	0	0	1	1	1	0	0
s288c.chr01	727	231599	199757	S	0	1	1	0	0	1	1	0	1	0	1	0	1	0	1	0	1	0	1	0	1	1	0	0	1	0	0	1	1	0	0	1	0	0	1	1	1	0	1	0	1	0	0	1	1	1	0	0
s288c.chr01	728	231603	199761	D	0	1	1	0	0	1	1	0	1	0	1	0	1	0	1	0	1	0	1	0	1	1	0	0	1	0	0	1	1	0	0	1	0	0	1	1	1	0	1	0	1	0	0	1	1	1	0	0
s288c.chr01	729	231734	199861	S	0	1	1	0	0	1	1	0	1	0	1	0	1	0	1	0	1	0	1	0	1	1	0	0	1	0	0	1	1	0	0	1	0	0	1	1	1	0	1	0	1	0	0	1	1	1	0	0
s288c.chr01	730	231735	199862	S	0	1	1	0	0	1	1	0	1	0	1	0	1	0	1	0	1	0	1	0	1	1	0	0	1	0	0	1	1	0	0	1	0	0	1	1	1	0	1	0	1	0	0	1	1	1	0	0
s288c.chr01	731	231741	199868	S	0	1	1	0	0	1	1	0	1	0	1	0	1	0	1	0	1	0	1	0	1	1	0	0	1	0	0	1	1	0	0	1	0	0	1	1	1	0	1	0	1	0	0	1	1	1	0	0
s288c.chr01	732	231742	199869	S	0	1	1	0	0	1	1	0	1	0	1	0	1	0	1	0	1	0	1	0	1	1	0	0	1	0	0	1	1	0	0	1	0	0	1	1	1	0	1	0	1	0	0	1	1	1	0	0
s288c.chr01	733	231743	199870	S	0	1	1	0	0	1	1	0	1	0	1	0	1	0	1	0	1	0	1	0	1	1	0	0	1	0	0	1	1	0	0	1	0	0	1	1	1	0	1	0	1	0	0	1	1	1	0	0
s288c.chr01	734	231748	199875	S	0	1	1	0	0	1	1	0	1	0	1	0	1	0	1	0	1	0	1	0	1	1	0	0	1	0	0	1	1	0	0	1	0	0	1	1	1	0	1	0	1	0	0	1	1	1	0	0
s288c.chr01	735	231751	199878	I	0	1	1	0	0	1	1	0	1	0	1	0	1	0	1	0	1	0	1	0	1	1	0	0	1	0	0	1	1	0	0	1	0	0	1	1	1	0	1	0	1	0	0	1	1	1	0	0
s288c.chr01	736	231753	199880	S	0	1	1	0	0	1	1	0	1	0	1	0	1	0	1	0	1	0	1	0	1	1	0	0	1	0	0	1	1	0	0	1	0	0	1	1	1	0	1	0	1	0	0	1	1	1	0	0
s288c.chr01	737	231754	199881	S	0	1	1	0	0	1	1	0	1	0	1	0	1	0	1	0	1	0	1	0	1	1	0	0	1	0	0	1	1	0	0	1	0	0	1	1	1	0	1	0	1	0	0	1	1	1	0	0
s288c.chr01	738	231768	199886.5	S	0	1	1	0	0	1	1	0	1	0	1	0	1	0	1	0	1	0	1	0	1	1	0	0	1	0	0	1	1	0	0	1	0	0	1	1	1	0	1	0	1	0	0	1	1	1	0	0
s288c.chr01	739	231769	199886.5	S	0	1	1	0	0	1	1	0	1	0	1	0	1	0	1	0	1	0	1	0	1	1	0	0	1	0	0	1	1	0	0	1	0	0	1	1	1	0	1	0	1	0	0	1	1	1	0	0
s288c.chr01	740	231771	199887	S	0	1	1	0	0	1	1	0	1	0	1	0	1	0	1	0	1	0	1	0	1	1	0	0	1	0	0	1	1	0	0	1	0	0	1	1	1	0	1	0	1	0	0	1	1	1	0	0
s288c.chr01	741	231779	199895	S	0	1	1	0	0	1	1	0	1	0	1	0	1	0	1	0	1	0	1	0	1	1	0	0	1	0	0	1	1	0	0	1	0	0	1	1	1	0	1	0	1	0	0	1	1	1	0	0
s288c.chr01	742	231780	199896	S	0	1	1	0	0	1	1	0	1	0	1	0	1	0	1	0	1	0	1	0	1	1	0	0	1	0	0	1	1	0	0	1	0	0	1	1	1	0	1	0	1	0	0	1	1	1	0	0
s288c.chr01	743	231788	199900	S	0	1	1	0	0	1	1	0	1	0	1	0	1	0	1	0	1	0	1	0	1	1	0	0	1	0	0	1	1	0	0	1	0	0	1	1	1	0	1	0	1	0	0	1	1	1	0	0
s288c.chr01	744	231789	199901	D	0	1	1	0	0	1	1	0	1	0	1	0	1	0	1	0	1	0	1	0	1	1	0	0	1	0	0	1	1	0	0	1	0	0	1	1	1	0	1	0	1	0	0	1	1	1	0	0
s288c.chr01	745	231855	199967	I	0	1	1	0	0	1	1	0	1	0	1	0	1	0	1	0	1	0	1	0	1	1	0	0	1	0	0	1	1	0	0	1	0	0	1	1	1	0	1	0	1	0	0	1	1	1	0	0
s288c.chr01	746	231887	199997	S	0	1	1	0	0	1	1	0	1	0	1	0	1	0	1	0	1	0	1	0	1	1	0	0	1	0	0	1	1	0	0	1	0	0	1	1	1	0	1	0	1	0	0	1	1	1	0	0
s288c.chr01	747	231910	200020	S	0	1	1	0	0	1	1	0	1	0	1	0	1	0	1	0	1	0	1	0	1	1	0	0	1	0	0	1	1	0	NA	1	0	0	1	1	1	NA	1	0	1	0	0	1	1	1	0	0
s288c.chr01	748	231915	200025	S	0	1	1	0	0	1	1	0	1	0	1	0	1	0	1	0	1	0	1	0	1	1	0	0	1	0	0	1	1	0	NA	1	0	0	1	1	1	NA	1	0	1	0	0	1	1	1	0	0
s288c.chr01	749	231918	200028	S	0	1	1	0	0	1	1	0	1	0	1	0	1	0	1	0	1	0	1	0	1	1	0	0	1	0	0	1	1	0	NA	1	0	0	1	1	1	0	1	0	1	0	0	1	1	1	0	0
s288c.chr01	750	231919	200029	S	0	1	1	0	0	1	1	0	1	0	1	0	1	0	1	0	1	0	1	0	1	1	0	0	1	0	0	1	1	0	NA	1	0	0	1	1	1	0	1	0	1	0	0	1	1	1	0	0
s288c.chr01	751	231921	200031	S	0	1	1	0	0	1	1	0	1	0	1	0	1	0	1	0	1	0	1	0	1	1	0	0	1	0	0	1	1	0	NA	1	0	0	1	1	1	0	1	0	1	0	0	1	1	1	0	0
s288c.chr01	752	231927	200037	S	0	1	1	0	0	1	1	0	1	0	1	0	1	0	1	0	1	0	1	0	1	1	0	0	1	0	0	1	1	0	NA	1	0	0	1	1	1	0	1	0	1	0	0	1	1	1	0	0
s288c.chr01	753	231995	200101	S	0	1	1	0	0	1	1	0	1	0	1	0	1	0	1	0	1	0	1	0	1	1	0	0	1	0	0	1	1	0	0	1	0	0	1	1	1	0	1	0	1	0	0	1	1	1	0	0
s288c.chr01	754	231998	200104	S	0	1	1	0	0	1	1	0	1	0	1	0	1	0	1	0	1	0	1	0	1	1	0	0	1	0	0	1	1	0	0	1	0	0	1	1	1	0	1	0	1	0	0	1	1	1	0	0
s288c.chr01	755	231999	200105	S	0	1	1	0	0	1	1	0	1	0	1	0	1	0	1	0	1	0	1	0	1	1	0	0	1	0	0	1	1	0	0	1	0	0	1	1	1	0	1	0	1	0	0	1	1	1	0	0
s288c.chr01	756	232001	200107	I	0	1	1	0	0	1	1	0	1	0	1	0	1	0	1	0	1	0	1	0	1	1	0	0	1	0	0	1	1	0	0	1	0	0	1	1	1	0	1	0	1	0	0	1	1	1	0	0
s288c.chr01	757	232013	200119	S	0	1	1	0	0	1	1	0	1	0	1	0	1	0	1	0	1	0	1	0	1	1	0	0	1	0	0	1	1	0	0	1	0	0	1	1	1	0	1	0	1	0	0	1	1	1	0	0
s288c.chr01	758	232015	200121	S	0	1	1	0	0	1	1	0	1	0	1	0	1	0	1	0	1	0	1	0	1	1	0	0	1	0	0	1	1	0	0	1	0	0	1	1	1	0	1	0	1	0	0	1	1	1	0	0
s288c.chr01	759	232016	200122	S	0	1	1	0	0	1	1	0	1	0	1	0	1	0	1	0	1	0	1	0	1	1	0	0	1	0	0	1	1	0	0	1	0	0	1	1	1	0	1	0	1	0	0	1	1	1	0	0
s288c.chr01	760	232018	200124	S	0	1	1	0	0	1	1	0	1	0	1	0	1	0	1	0	1	0	1	0	1	1	0	0	1	0	0	1	1	0	0	1	0	0	1	1	1	0	1	0	1	0	0	1	1	1	0	0
s288c.chr01	761	232021	200127	S	0	1	1	0	0	1	1	0	1	0	1	0	1	0	1	0	1	0	1	0	1	1	0	0	1	0	0	1	1	0	0	1	0	0	1	1	1	0	1	0	1	0	0	1	1	1	0	0
s288c.chr01	762	232022	200127.5	I	0	1	1	0	0	1	1	0	1	0	1	0	1	0	1	0	1	0	1	0	1	1	0	0	1	0	0	1	1	0	0	1	0	0	1	1	1	0	1	0	1	0	0	1	1	1	0	0
s288c.chr01	763	232029	200133	S	0	1	1	0	0	1	1	0	1	0	1	0	1	0	1	0	1	0	1	0	1	1	0	0	1	0	0	1	1	0	0	1	0	0	1	1	1	0	1	0	1	0	0	1	1	1	0	0
s288c.chr01	764	232033	200137	S	0	1	1	0	0	1	1	0	1	0	1	0	1	0	1	0	1	0	1	0	1	1	0	0	1	0	0	1	1	0	0	1	0	0	1	1	1	0	1	0	1	0	0	1	1	1	0	0
s288c.chr01	765	232035	200139	S	0	1	1	0	0	1	1	0	1	0	1	0	1	0	1	0	1	0	1	0	1	1	0	0	1	0	0	1	1	0	0	1	0	0	1	1	1	0	1	0	1	0	0	1	1	1	0	0
s288c.chr01	766	232036	200140	S	0	1	1	0	0	1	1	0	1	0	1	0	1	0	1	0	1	0	1	0	1	1	0	0	1	0	0	1	1	0	0	1	0	0	1	1	1	0	1	0	1	0	0	1	1	1	0	0
s288c.chr01	767	232037	200141	S	0	1	1	0	0	1	1	0	1	0	1	0	1	0	1	0	1	0	1	0	1	1	0	0	1	0	0	1	1	0	0	1	0	0	1	1	1	0	1	0	1	0	0	1	1	1	0	0
s288c.chr01	768	232038	200142	S	0	1	1	0	0	1	1	0	1	0	1	0	1	0	1	0	1	0	1	0	1	1	0	0	1	0	0	1	1	0	0	1	0	0	1	1	1	0	1	0	1	0	0	1	1	1	0	0
s288c.chr01	769	232039	200143	S	0	1	1	0	0	1	1	0	1	0	1	0	1	0	1	0	1	0	1	0	1	1	0	0	1	0	0	1	1	0	0	1	0	0	1	1	1	0	1	0	1	0	0	1	1	1	0	0
s288c.chr01	770	232040	200144	S	0	1	1	0	0	1	1	0	1	0	1	0	1	0	1	0	1	0	1	0	1	1	0	0	1	0	0	1	1	0	0	1	0	0	1	1	1	0	1	0	1	0	0	1	1	1	0	0
s288c.chr01	771	232041	200145	S	0	1	1	0	0	1	1	0	1	0	1	0	1	0	1	0	1	0	1	0	1	1	0	0	1	0	0	1	1	0	0	1	0	0	1	1	1	0	1	0	1	0	0	1	1	1	0	0
s288c.chr01	772	232043	200147	S	0	1	1	0	0	1	1	0	1	0	1	0	1	0	1	0	1	0	1	0	1	1	0	0	1	0	0	1	1	0	0	1	0	0	1	1	1	0	1	0	1	0	0	1	1	1	0	0
s288c.chr01	773	232047	200151	S	0	1	1	0	0	1	1	0	1	0	1	0	1	0	1	0	1	0	1	0	1	1	0	0	1	0	0	1	1	0	0	1	0	0	1	1	1	0	1	0	1	0	0	1	1	1	0	0
s288c.chr01	774	232051	200155	D	0	1	1	0	0	1	1	0	1	0	1	0	1	0	1	0	1	0	1	0	1	1	0	0	1	0	0	1	1	0	0	1	0	0	1	1	1	0	1	0	1	0	0	1	1	1	0	0
s288c.chr01	775	232054	200158	S	0	1	1	0	0	1	1	0	1	0	1	0	1	0	1	0	1	0	1	0	1	1	0	0	1	0	0	1	1	0	0	1	0	0	1	1	1	0	1	0	1	0	0	1	1	1	0	0
s288c.chr01	776	232059	200163	S	0	1	1	0	0	1	1	0	1	0	1	0	1	0	1	0	1	0	1	0	1	1	0	0	1	0	0	1	1	0	0	1	0	0	1	1	1	0	1	0	1	0	0	1	1	1	0	0
s288c.chr01	777	232061	200165	S	0	1	1	0	0	1	1	0	1	0	1	0	1	0	1	0	1	0	1	0	1	1	0	0	1	0	0	1	1	0	0	1	0	0	1	1	1	0	1	0	1	0	0	1	1	1	0	0
s288c.chr01	778	232062	200166	S	0	1	1	0	0	1	1	0	1	0	1	0	1	0	1	0	1	0	1	0	1	1	0	0	1	0	0	1	1	0	0	1	0	0	1	1	1	0	1	0	1	0	0	1	1	1	0	0
s288c.chr01	779	232065	200169	S	0	1	1	0	0	1	1	0	1	0	1	0	1	0	1	0	1	0	1	0	1	1	0	0	1	0	0	1	1	0	0	1	0	0	1	1	1	0	1	0	1	0	0	1	1	1	0	0
s288c.chr01	780	232066	200170	S	0	1	1	0	0	1	1	0	1	0	1	0	1	0	1	0	1	0	1	0	1	1	0	0	1	0	0	1	1	0	0	1	0	0	1	1	1	0	1	0	1	0	0	1	1	1	0	0
s288c.chr01	781	232067	200171	S	0	1	1	0	0	1	1	0	1	0	1	0	1	0	1	0	1	0	1	0	1	1	0	0	1	0	0	1	1	0	0	1	0	0	1	1	1	0	1	0	1	0	0	1	1	1	0	0
s288c.chr01	782	232070	200174	S	0	1	1	0	0	1	1	0	1	0	1	0	1	0	1	0	1	0	1	0	1	1	0	0	1	0	0	1	1	0	0	1	0	0	1	1	1	0	1	0	1	0	0	1	1	1	0	0
s288c.chr01	783	232073	200177	S	0	1	1	0	0	1	1	0	1	0	1	0	1	0	1	0	1	0	1	0	1	1	0	0	1	0	0	1	1	0	0	1	0	0	1	1	1	0	1	0	1	0	0	1	1	1	0	0
s288c.chr01	784	232075	200179	S	0	1	1	0	0	1	1	0	1	0	1	0	1	0	1	0	1	0	1	0	1	1	0	0	1	0	0	1	1	0	0	1	0	0	1	1	1	0	1	0	1	0	0	1	1	1	0	0
s288c.chr01	785	232079	200183	S	0	1	1	0	0	1	1	0	1	0	1	0	1	0	1	0	1	0	1	0	1	1	0	0	1	0	0	1	1	0	0	1	0	0	1	1	1	0	1	0	1	0	0	1	1	1	0	0
s288c.chr01	786	232083	200187	S	0	1	1	0	0	1	1	0	1	0	1	0	1	0	1	0	1	0	1	0	1	1	0	0	1	0	0	1	1	0	0	1	0	0	1	1	1	0	1	0	1	0	0	1	1	1	0	0
s288c.chr01	787	232084	200188	S	0	1	1	0	0	1	1	0	1	0	1	0	1	0	1	0	1	0	1	0	1	1	0	0	1	0	0	1	1	0	0	1	0	0	1	1	1	0	1	0	1	0	0	1	1	1	0	0
s288c.chr01	788	232086	200190	S	0	1	1	0	0	1	1	0	1	0	1	0	1	0	1	0	1	0	1	0	1	1	0	0	1	0	0	1	1	0	0	1	0	0	1	1	1	0	1	0	1	0	0	1	1	1	0	0
s288c.chr01	789	232087	200191	S	0	1	1	0	0	1	1	0	1	0	1	0	1	0	1	0	1	0	1	0	1	1	0	0	1	0	0	1	1	0	0	1	0	0	1	1	1	0	1	0	1	0	0	1	1	1	0	0
s288c.chr01	790	232093	200197	S	0	1	1	0	0	1	1	0	1	0	1	0	1	0	1	0	1	0	1	0	1	1	0	0	1	0	0	1	1	0	0	1	0	0	1	1	1	0	1	0	1	0	0	1	1	1	0	0
s288c.chr01	791	232102	200206	I	0	1	1	0	0	1	1	0	1	0	1	0	1	0	1	0	1	0	1	0	1	1	0	0	1	0	0	1	1	0	0	1	0	0	1	1	1	0	1	0	1	0	0	1	1	1	0	0
s288c.chr01	792	232105	200209	S	0	1	1	0	0	1	1	0	1	0	1	0	1	0	1	0	1	0	1	0	1	1	0	0	1	0	0	1	1	0	0	1	0	0	1	1	1	0	1	0	1	0	0	1	1	1	0	0
s288c.chr01	793	232108	200212	S	0	1	1	0	0	1	1	0	1	0	1	0	1	0	1	0	1	0	1	0	1	1	0	0	1	0	0	1	1	0	0	1	0	0	1	1	1	0	1	0	1	0	0	1	1	1	0	0
s288c.chr01	794	232111	200215	D	0	1	1	0	0	1	1	0	1	0	1	0	1	0	1	0	1	0	1	0	1	1	0	0	1	0	0	1	1	0	0	1	0	0	1	1	1	0	1	0	1	0	0	1	1	1	0	0
s288c.chr01	795	232115	200219	S	0	1	1	0	0	1	1	0	1	0	1	0	1	0	1	0	1	0	1	0	1	1	0	0	1	0	0	1	1	0	0	1	0	0	1	1	1	0	1	0	1	0	0	1	1	1	0	0
s288c.chr01	796	232118	200222	S	0	1	1	0	0	1	1	0	1	0	1	0	1	0	1	0	1	0	1	0	1	1	0	0	1	0	0	1	1	0	0	1	0	0	1	1	1	0	1	0	1	0	0	1	1	1	0	0
s288c.chr01	797	232120	200224	S	0	1	1	0	0	1	1	0	1	0	1	0	1	0	1	0	1	0	1	0	1	1	0	0	1	0	0	1	1	0	0	1	0	0	1	1	1	0	1	0	1	0	0	1	1	1	0	0
s288c.chr01	798	232122	200226	S	0	1	1	0	0	1	1	0	1	0	1	0	1	0	1	0	1	0	1	0	1	1	0	0	1	0	0	1	1	0	0	1	0	0	1	1	1	0	1	0	1	0	0	1	1	1	0	0
s288c.chr01	799	232123	200227	S	0	1	1	0	0	1	1	0	1	0	1	0	1	0	1	0	1	0	1	0	1	1	0	0	1	0	0	1	1	0	0	1	0	0	1	1	1	0	1	0	1	0	0	1	1	1	0	0
s288c.chr01	800	232125	200229	S	0	1	1	0	0	1	1	0	1	0	1	0	1	0	1	0	1	0	1	0	1	1	0	0	1	0	0	1	1	0	0	1	0	0	1	1	1	0	1	0	1	0	0	1	1	1	0	0
s288c.chr01	801	232126	200230	S	0	1	1	0	0	1	1	0	1	0	1	0	1	0	1	0	1	0	1	0	1	1	0	0	1	0	0	1	1	0	0	1	0	0	1	1	1	0	1	0	1	0	0	1	1	1	0	0
s288c.chr01	802	232127	200231	S	0	1	1	0	0	1	1	0	1	0	1	0	1	0	1	0	1	0	1	0	1	1	0	0	1	0	0	1	1	0	0	1	0	0	1	1	1	0	1	0	1	0	0	1	1	1	0	0
s288c.chr01	803	232135	200239	S	0	1	1	0	0	1	1	0	1	0	1	0	1	0	1	0	1	0	1	0	1	1	0	0	1	0	0	1	1	0	0	1	0	0	1	1	1	0	1	0	1	0	0	1	1	1	0	0
s288c.chr01	804	232138	200242	S	0	1	1	0	0	1	1	0	1	0	1	0	1	0	1	0	1	0	1	0	1	1	0	0	1	0	0	1	1	0	0	1	0	0	1	1	1	0	1	0	1	0	0	1	1	1	0	0
s288c.chr01	805	232140	200244	S	0	1	1	0	0	1	1	0	1	0	1	0	1	0	1	0	1	0	1	0	1	1	0	0	1	0	0	1	1	0	0	1	0	0	1	1	1	0	1	0	1	0	0	1	1	1	0	0
s288c.chr01	806	232141	200245	S	0	1	1	0	0	1	1	0	1	0	1	0	1	0	1	0	1	0	1	0	1	1	0	0	1	0	0	1	1	0	0	1	0	0	1	1	1	0	1	0	1	0	0	1	1	1	0	0
s288c.chr01	807	232145	200249	S	0	1	1	0	0	1	1	0	1	0	1	0	1	0	1	0	1	0	1	0	1	1	0	0	1	0	0	1	1	0	0	1	0	0	1	1	1	0	1	0	1	0	0	1	1	1	0	0
s288c.chr01	808	232146	200250	S	0	1	1	0	0	1	1	0	1	0	1	0	1	0	1	0	1	0	1	0	1	1	0	0	1	0	0	1	1	0	0	1	0	0	1	1	1	0	1	0	1	0	0	1	1	1	0	0
s288c.chr01	809	232154	200258	S	0	1	1	0	0	1	1	0	1	0	1	0	1	0	1	0	1	0	1	0	1	1	0	0	1	0	0	1	1	0	0	1	0	0	1	1	1	0	1	0	1	0	0	1	1	1	0	0
s288c.chr01	810	232156	200260	S	0	1	1	0	0	1	1	0	1	0	1	0	1	0	1	0	1	0	1	0	1	1	0	0	1	0	0	1	1	0	0	1	0	0	1	1	1	0	1	0	1	0	0	1	1	1	0	0
s288c.chr01	811	232159	200263	S	0	1	1	0	0	1	1	0	1	0	1	0	1	0	1	0	1	0	1	0	1	1	0	0	1	0	NA	1	1	0	0	1	0	0	1	1	1	0	1	0	1	0	0	1	1	1	0	0
s288c.chr01	812	232160	200264	S	0	1	1	0	0	1	1	0	1	0	1	0	1	0	1	0	1	0	1	0	1	1	0	0	1	0	NA	1	1	0	0	1	0	0	1	1	1	0	1	0	1	0	0	1	1	1	0	0
s288c.chr01	813	232164	200268	S	0	1	1	0	0	1	1	0	1	0	1	0	1	0	1	0	1	0	1	0	1	1	NA	0	1	0	0	1	1	0	0	1	0	0	1	1	1	0	1	0	1	0	0	1	1	1	0	0
s288c.chr01	814	232166	200270	S	0	1	1	0	0	1	1	0	1	0	1	0	1	0	1	0	1	0	1	0	1	1	0	0	1	NA	0	1	1	0	0	1	0	0	1	1	1	0	1	0	1	0	0	1	1	1	0	0
s288c.chr01	815	232168	200272	S	0	1	1	0	NA	1	1	0	1	0	1	0	1	0	1	0	1	0	1	0	1	1	0	0	1	NA	NA	1	1	0	0	1	0	0	1	1	1	0	1	0	1	0	0	1	1	1	NA	0
s288c.chr01	816	232169	200273	S	0	1	1	0	NA	1	1	0	1	0	1	0	1	0	1	0	1	0	1	0	1	1	0	0	1	NA	NA	1	1	0	0	1	0	0	1	1	1	0	1	0	1	0	0	1	1	1	NA	0
s288c.chr01	817	232172	200276	D	0	1	1	0	0	1	1	0	1	0	1	0	1	0	1	0	1	0	1	0	1	1	0	0	1	0	0	1	1	0	0	1	0	0	1	1	1	0	1	0	1	0	0	1	1	1	0	0
s288c.chr01	818	232180	200284	I	0	1	1	0	0	1	1	0	1	0	1	0	1	0	1	0	1	0	1	0	1	1	0	0	1	0	0	1	1	0	0	1	0	0	1	1	1	0	1	0	1	0	0	1	1	1	0	0
s288c.chr01	819	232187	200291	S	0	1	1	0	0	1	1	0	1	0	1	0	1	0	1	0	1	0	1	0	1	1	0	0	1	0	0	1	1	0	0	1	0	0	1	1	1	0	1	0	1	0	0	1	1	1	0	0
s288c.chr01	820	232188	200292	S	0	1	1	0	0	1	1	0	1	0	1	0	1	0	1	0	1	0	1	0	1	1	0	0	1	0	0	1	1	0	0	1	0	0	1	1	1	0	1	0	1	0	0	1	1	1	0	0
s288c.chr01	821	232193	200297	S	0	1	1	0	0	1	1	0	1	0	1	0	1	0	1	0	1	0	1	0	1	1	0	0	1	0	0	1	1	0	0	1	0	0	1	1	1	0	1	0	1	0	0	1	1	1	0	0
s288c.chr01	822	232194	200298	D	0	1	1	0	0	1	1	0	1	0	1	0	1	0	1	0	1	0	1	0	1	1	0	0	1	0	0	1	1	0	0	1	0	0	1	1	1	0	1	0	1	0	0	1	1	1	0	0
s288c.chr01	823	232198	200302	S	0	1	1	0	0	1	1	0	1	0	1	0	1	0	1	0	1	0	1	0	1	1	0	0	1	0	0	1	1	0	0	1	0	0	1	1	1	0	1	0	1	0	0	1	1	1	0	0
s288c.chr01	824	232208	200312	S	0	1	1	0	0	1	1	0	1	0	1	0	1	0	1	0	1	0	1	0	1	1	0	0	1	0	0	1	1	0	0	1	0	0	1	1	1	0	1	0	1	0	0	1	1	1	0	0
s288c.chr01	825	232210	200314	S	0	1	1	0	0	1	1	0	1	0	1	0	1	0	1	0	1	0	1	0	1	1	0	0	1	0	0	1	1	0	0	1	0	0	1	1	1	0	1	0	1	0	0	1	1	1	0	0
s288c.chr01	826	232213	200317	S	0	1	1	0	0	1	1	0	1	0	1	0	1	0	1	0	1	0	1	0	1	1	0	0	1	0	0	1	1	0	0	1	0	0	1	1	1	0	1	0	1	0	0	1	1	1	0	0
s288c.chr01	827	232214	200318	S	0	1	1	0	0	1	1	0	1	0	1	0	1	0	1	0	1	0	1	0	1	1	0	0	1	0	0	1	1	0	0	1	0	0	1	1	1	0	1	0	1	0	0	1	1	1	0	0
s288c.chr01	828	232218	200322	S	0	1	1	0	0	1	1	0	1	0	1	0	1	0	1	0	1	0	1	0	1	1	0	0	1	0	0	1	1	0	0	1	0	0	1	1	1	0	1	0	1	0	0	1	1	1	0	0
s288c.chr01	829	232220	200324	S	0	1	1	0	0	1	1	0	1	0	1	0	1	0	1	0	1	0	1	0	1	1	0	0	1	0	0	1	1	0	0	1	0	0	1	1	1	0	1	0	1	0	0	1	1	1	0	0
s288c.chr01	830	232221	200325	S	0	1	1	0	0	1	1	0	1	0	1	0	1	0	1	0	1	0	1	0	1	1	0	0	1	0	0	1	1	0	0	1	0	0	1	1	1	0	1	0	1	0	0	1	1	1	0	0
s288c.chr01	831	232225	200329	S	0	1	1	0	0	1	1	0	1	0	1	0	1	0	1	0	1	0	1	0	1	1	0	0	1	0	0	1	1	0	0	1	0	0	1	1	1	0	1	0	1	0	0	1	1	1	0	0
s288c.chr01	832	232227	200331	S	0	1	1	0	0	1	1	0	1	0	1	0	1	0	1	0	1	0	1	0	1	1	0	0	1	0	0	1	1	0	0	1	0	0	1	1	1	0	1	0	1	0	0	1	1	1	0	0
s288c.chr01	833	232228	200332	S	0	1	1	0	0	1	1	0	1	0	1	0	1	0	1	0	1	0	1	0	1	1	0	0	1	0	0	1	1	0	0	1	0	0	1	1	1	0	1	0	1	0	0	1	1	1	0	0
s288c.chr01	834	232230	200334	S	0	1	1	0	0	1	1	0	1	0	1	0	1	0	1	0	1	0	1	0	1	1	0	0	1	0	0	1	1	0	0	1	0	0	1	1	1	0	1	0	1	0	0	1	1	1	0	0
s288c.chr01	835	232234	200337	S	0	1	1	0	0	1	1	0	1	0	1	0	1	0	1	0	1	0	1	0	1	1	0	0	1	0	0	1	1	0	0	1	0	0	1	1	1	0	1	0	1	0	0	1	1	1	0	0
s288c.chr01	836	232236	200339	S	0	1	1	0	0	1	1	0	1	0	1	0	1	0	1	0	1	0	1	0	1	1	0	0	1	0	0	1	1	0	0	1	0	0	1	1	1	0	1	0	1	0	0	1	1	1	0	0
s288c.chr01	837	232241	200344	S	0	1	1	0	0	1	1	0	1	0	1	0	1	0	1	0	1	0	1	0	1	1	0	0	1	0	0	1	1	0	0	1	0	0	1	1	1	0	1	0	1	0	0	1	1	1	0	0
s288c.chr01	838	232245	200348	S	0	1	1	0	0	1	1	0	1	0	1	0	1	0	1	0	1	0	1	0	1	1	0	0	1	0	0	1	1	0	0	1	0	0	1	1	1	0	1	0	1	0	0	1	1	1	0	0
s288c.chr01	839	232248	200351	S	0	1	1	0	0	1	1	0	1	0	1	0	1	0	1	0	1	0	1	0	1	1	0	0	1	0	0	1	1	0	0	1	0	0	1	1	1	0	1	0	1	0	0	1	1	1	0	0
s288c.chr01	840	232255	200358	S	0	1	1	0	0	1	1	0	1	0	1	0	1	0	1	0	1	0	1	0	1	1	0	0	1	0	0	1	1	0	0	1	0	0	1	1	1	0	1	0	1	0	0	1	1	1	0	0
s288c.chr01	841	232256	200359	S	0	1	1	0	0	1	1	0	1	0	1	0	1	0	1	0	1	0	1	0	1	1	0	0	1	0	0	1	1	0	0	1	0	0	1	1	1	0	1	0	1	0	0	1	1	1	0	0
s288c.chr01	842	232262	200365	S	0	1	1	0	0	1	1	0	1	0	1	0	1	0	1	0	1	0	1	0	1	1	0	0	1	0	0	1	1	0	0	1	0	0	1	1	1	0	1	0	1	0	0	1	1	1	0	0
s288c.chr01	843	232263	200366	I	0	1	1	0	0	1	1	0	1	0	1	0	1	0	1	0	1	0	1	0	1	1	0	0	1	0	0	1	1	0	0	1	0	0	1	1	1	0	1	0	1	0	0	1	1	1	0	0
s288c.chr01	844	232271	200374	S	0	1	1	0	0	1	1	0	1	0	1	0	1	0	1	0	1	0	1	0	1	1	0	0	1	0	0	1	1	0	0	1	0	0	1	1	1	0	1	0	1	0	0	1	1	1	0	0
s288c.chr01	845	232277	200380	S	0	1	1	0	0	1	1	0	1	0	1	0	1	0	1	0	1	0	1	0	1	1	0	0	1	0	0	1	1	0	0	1	0	0	1	1	1	0	1	0	1	0	0	1	1	1	0	0
s288c.chr01	846	232279	200382	S	0	1	1	0	0	1	1	0	1	0	1	0	1	0	1	0	1	0	1	0	1	1	0	0	1	0	0	1	1	0	0	1	0	0	1	1	1	0	1	0	1	0	0	1	1	1	0	0
s288c.chr01	847	232280	200383	S	0	1	1	0	0	1	1	0	1	0	1	0	1	0	1	0	1	0	1	0	1	1	0	0	1	0	0	1	1	0	0	1	0	0	1	1	1	0	1	0	1	0	0	1	1	1	0	0
s288c.chr01	848	232281	200384	S	0	1	1	0	0	1	1	0	1	0	1	0	1	0	1	0	1	0	1	0	1	1	0	0	1	0	0	1	1	0	0	1	0	0	1	1	1	0	1	0	1	0	0	1	1	1	0	0
s288c.chr01	849	232284	200387	S	0	1	1	0	0	1	1	0	1	0	1	0	1	0	1	0	1	0	1	0	1	1	0	0	1	0	0	1	1	0	0	1	0	0	1	1	1	0	1	0	1	0	0	1	1	1	0	0
s288c.chr01	850	232287	200390	S	0	1	1	0	0	1	1	0	1	0	1	0	1	0	1	0	1	0	1	0	1	1	0	0	1	0	0	1	1	0	0	1	0	0	1	1	1	0	1	0	1	0	0	1	1	1	0	0
s288c.chr01	851	232289	200392	S	0	1	1	0	0	1	1	0	1	0	1	0	1	0	1	0	1	0	1	0	1	1	0	0	1	0	0	1	1	0	0	1	0	0	1	1	1	0	1	0	1	0	0	1	1	1	0	0
s288c.chr01	852	232293	200396	S	0	1	1	0	0	1	1	0	1	0	1	0	1	0	1	0	1	0	1	0	1	1	0	0	1	0	0	1	1	0	0	1	0	0	1	1	1	0	1	0	1	0	0	1	1	1	0	0
s288c.chr01	853	232299	200402	S	0	1	1	0	0	1	1	0	1	0	1	0	1	0	1	0	1	0	1	0	1	1	0	0	1	0	0	1	1	0	0	1	0	0	1	1	1	0	1	0	1	0	0	1	1	1	0	0
s288c.chr01	854	232301	200404	S	0	1	1	0	0	1	1	0	1	0	1	0	1	0	1	0	1	0	1	0	1	1	0	0	1	0	0	1	1	0	0	1	0	0	1	1	1	0	1	0	1	0	0	1	1	1	0	0
s288c.chr01	855	232302	200405	S	0	1	1	0	0	1	1	0	1	0	1	0	1	0	1	0	1	0	1	0	1	1	0	0	1	0	0	1	1	0	0	1	0	0	1	1	1	0	1	0	1	0	0	1	1	1	0	0
s288c.chr01	856	232303	200406	S	0	1	1	0	0	1	1	0	1	0	1	0	1	0	1	0	1	0	1	0	1	1	0	0	1	0	0	1	1	0	0	1	0	0	1	1	1	0	1	0	1	0	0	1	1	1	0	0
s288c.chr01	857	232304	200407	D	0	1	1	0	0	1	1	0	1	0	1	0	1	0	1	0	1	0	1	0	1	1	0	0	1	0	0	1	1	0	0	1	0	0	1	1	1	0	1	0	1	0	0	1	1	1	0	0
s288c.chr01	858	232308	200411	S	0	1	1	0	0	1	1	0	1	0	1	0	1	0	1	0	1	0	1	0	1	1	0	0	1	0	0	1	1	0	0	1	0	0	1	1	1	0	1	0	1	0	0	1	1	1	0	0
s288c.chr01	859	232309	200412	S	0	1	1	0	0	1	1	0	1	0	1	0	1	0	1	0	1	0	1	0	1	1	0	0	1	0	0	1	1	0	0	1	0	0	1	1	1	0	1	0	1	0	0	1	1	1	0	0
s288c.chr01	860	232312	200415	S	0	1	1	0	0	1	1	0	1	0	1	0	1	0	1	0	1	0	1	0	1	1	0	0	1	0	0	1	1	0	0	1	0	0	1	1	1	0	1	0	1	0	0	1	1	1	0	0
s288c.chr01	861	232313	200416	S	0	1	1	0	0	1	1	0	1	0	1	0	1	0	1	0	1	0	1	0	1	1	0	0	1	0	0	1	1	0	0	1	0	0	1	1	1	0	1	0	1	0	0	1	1	1	0	0
s288c.chr01	862	232314	200417	S	0	1	1	0	0	1	1	0	1	0	1	0	1	0	1	0	1	0	1	0	1	1	0	0	1	0	0	1	1	0	0	1	0	0	1	1	1	0	1	0	1	0	0	1	1	1	0	0
s288c.chr01	863	232316	200419	S	0	1	1	0	0	1	1	0	1	0	1	0	1	0	1	0	1	0	1	0	1	1	0	0	1	0	0	1	1	0	0	1	0	0	1	1	1	0	1	0	1	0	0	1	1	1	0	0
s288c.chr01	864	232322	200425	D	0	1	1	0	0	1	1	0	1	0	1	0	1	0	1	0	1	0	1	0	1	1	0	0	1	0	0	1	1	0	0	1	0	0	1	1	1	0	1	0	1	0	0	1	1	1	0	0
s288c.chr01	865	232329	200432	S	0	1	1	0	0	1	1	0	1	0	1	0	1	0	1	0	1	0	1	0	1	1	0	0	1	0	0	1	1	0	0	1	0	0	1	1	1	0	1	0	1	0	0	1	1	1	0	0
s288c.chr01	866	232330	200433	S	0	1	1	0	0	1	1	0	1	0	1	0	1	0	1	0	1	0	1	0	1	1	0	0	1	0	0	1	1	0	0	1	0	0	1	1	1	0	1	0	1	0	0	1	1	1	0	0
s288c.chr01	867	232334	200437	S	0	1	1	0	0	1	1	0	1	0	1	0	1	0	1	0	1	0	1	0	1	1	0	0	1	0	0	1	1	0	0	1	0	0	1	1	1	0	1	0	1	0	0	1	1	1	0	0
s288c.chr01	868	232337	200440	D	0	1	1	0	0	1	1	0	1	0	1	0	1	0	1	0	1	0	1	0	1	1	0	0	1	0	0	1	1	0	0	1	0	0	1	1	1	0	1	0	1	0	0	1	1	1	0	0
s288c.chr01	869	232385	200488	S	0	1	1	0	0	1	1	0	1	0	1	0	1	0	1	0	1	0	1	0	1	1	0	0	1	0	0	1	1	0	0	1	0	0	1	1	1	0	1	0	1	0	0	1	1	1	0	0
s288c.chr01	870	232389	200492	S	0	1	1	0	0	1	1	0	1	0	1	0	1	0	1	0	1	0	1	0	1	1	0	0	1	0	0	1	1	0	0	1	0	0	1	1	1	0	1	0	1	0	0	1	1	1	0	0
s288c.chr01	871	232393	200496	S	0	1	1	0	0	1	1	0	1	0	1	0	1	0	1	0	1	0	1	0	1	1	0	0	1	0	0	1	1	0	0	1	0	0	1	1	1	0	1	0	1	0	0	1	1	1	0	0
s288c.chr01	872	232396	200499	D	0	1	1	0	0	1	1	0	1	0	1	0	1	0	1	0	1	0	1	0	1	1	0	0	1	0	0	1	1	0	0	1	0	0	1	1	1	0	1	0	1	0	0	1	1	1	0	0
s288c.chr01	873	232400	200503	S	0	1	1	0	0	1	1	0	1	0	1	0	1	0	1	0	1	0	1	0	1	1	0	0	1	0	0	1	1	0	0	1	0	0	1	1	1	0	1	0	1	0	0	1	1	1	0	0
s288c.chr01	874	232401	200504	S	0	1	1	0	0	1	1	0	1	0	1	0	1	0	1	0	1	0	1	0	1	1	0	0	1	0	0	1	1	0	0	1	0	0	1	1	1	0	1	0	1	0	0	1	1	1	0	0
s288c.chr01	875	232404	200507	S	0	1	1	0	0	1	1	0	1	0	1	0	1	0	1	0	1	0	1	0	1	1	0	0	1	0	0	1	1	0	0	1	0	0	1	1	1	0	1	0	1	0	0	1	1	1	0	0
s288c.chr01	876	232406	200509	S	0	1	1	0	0	1	1	0	1	0	1	0	1	0	1	0	1	0	1	0	1	1	0	0	1	0	0	1	1	0	0	1	0	0	1	1	1	0	1	0	1	0	0	1	1	1	0	0
s288c.chr01	877	232407	200510	S	0	1	1	0	0	1	1	0	1	0	1	0	1	0	1	0	1	0	1	0	1	1	0	0	1	0	0	1	1	0	0	1	0	0	1	1	1	0	1	0	1	0	0	1	1	1	0	0
s288c.chr01	878	232410	200513	S	0	1	1	0	0	1	1	0	1	0	1	0	1	0	1	0	1	0	1	0	1	1	0	0	1	0	0	1	1	0	0	1	0	0	1	1	1	0	1	0	1	0	0	1	1	1	0	0
s288c.chr01	879	232413	200516	D	0	1	1	0	0	1	1	0	1	0	1	0	1	0	1	0	1	0	1	0	1	1	0	0	1	0	0	1	1	0	0	1	0	0	1	1	1	0	1	0	1	0	0	1	1	1	0	0
s288c.chr01	880	232451	200554	S	0	1	1	0	0	1	1	0	1	0	1	0	1	0	1	0	1	0	1	0	1	1	0	0	1	0	0	1	1	0	0	1	0	0	1	1	1	0	1	0	1	0	0	1	1	1	0	0
s288c.chr01	881	232458	200561	S	0	1	1	0	0	1	1	0	1	0	1	0	1	0	1	0	1	0	1	0	1	1	0	0	1	0	0	1	1	0	0	1	0	0	1	1	1	0	1	0	1	0	0	1	1	1	0	0
s288c.chr01	882	232459	200562	S	0	1	1	0	0	1	1	0	1	0	1	0	1	0	1	0	1	0	1	0	1	1	0	0	1	0	0	1	1	0	0	1	0	0	1	1	1	0	1	0	1	0	0	1	1	1	0	0
s288c.chr01	883	232461	200564	S	0	1	1	0	0	1	1	0	1	0	1	0	1	0	1	0	1	0	1	0	1	1	0	0	1	0	0	1	1	0	0	1	0	0	1	1	1	0	1	0	1	0	0	1	1	1	0	0
s288c.chr01	884	232464	200567	S	0	1	1	0	0	1	1	0	1	0	1	0	1	0	1	0	1	0	1	0	1	1	0	0	1	0	0	1	1	0	0	1	0	0	1	1	1	0	1	0	1	0	0	1	1	1	0	0
s288c.chr01	885	232470	200573	S	0	1	1	0	0	1	1	0	1	0	1	0	1	0	1	0	1	0	1	0	1	1	0	0	1	0	0	1	1	0	0	1	0	0	1	1	1	0	1	0	1	0	0	1	1	1	0	0
s288c.chr01	886	232472	200575	I	0	1	1	0	0	1	1	0	1	0	1	0	1	0	1	0	1	0	1	0	1	1	0	0	1	0	0	1	1	0	0	1	0	0	1	1	1	0	1	0	1	0	0	1	1	1	0	0
s288c.chr01	887	232478	200581	S	0	1	1	0	0	1	1	0	1	0	1	0	1	0	1	0	1	0	1	0	1	1	0	0	1	0	0	1	1	0	0	1	0	0	1	1	1	0	1	0	1	0	0	1	1	1	0	0
s288c.chr01	888	232479	200582	S	0	1	1	0	0	1	1	0	1	0	1	0	1	0	1	0	1	0	1	0	1	1	0	0	1	0	0	1	1	0	0	1	0	0	1	1	1	0	1	0	1	0	0	1	1	1	0	0
s288c.chr01	889	232480	200583	S	0	1	1	0	0	1	1	0	1	0	1	0	1	0	1	0	1	0	1	0	1	1	0	0	1	0	0	1	1	0	0	1	0	0	1	1	1	0	1	0	1	0	0	1	1	1	0	0
s288c.chr01	890	232482	200585	S	0	1	1	0	0	1	1	0	1	0	1	0	1	0	1	0	1	0	1	0	1	1	0	0	1	0	0	1	1	0	0	1	0	0	1	1	1	0	1	0	1	0	0	1	1	1	0	0
s288c.chr01	891	232486	200589	S	0	1	1	0	0	1	1	0	1	0	1	0	1	0	1	0	1	0	1	0	1	1	0	0	1	0	0	1	1	0	0	1	0	0	1	1	1	0	1	0	1	0	0	1	1	1	0	0
s288c.chr01	892	232487	200590	S	0	1	1	0	0	1	1	0	1	0	1	0	1	0	1	0	1	0	1	0	1	1	0	0	1	0	0	1	1	0	0	1	0	0	1	1	1	0	1	0	1	0	0	1	1	1	0	0
s288c.chr01	893	232489	200592	S	0	1	1	0	0	1	1	0	1	0	1	0	1	0	1	0	1	0	1	0	1	1	0	0	1	0	0	1	1	0	0	1	0	0	1	1	1	0	1	0	1	0	0	1	1	1	0	0
s288c.chr01	894	232493	200596	S	0	1	1	0	0	1	1	0	1	0	1	0	1	0	1	0	1	0	1	0	1	1	0	0	1	0	0	1	1	0	0	1	0	0	1	1	1	0	1	0	1	0	0	1	1	1	0	0
s288c.chr01	895	232494	200597	S	0	1	1	0	0	1	1	0	1	0	1	0	1	0	1	0	1	0	1	0	1	1	0	0	1	0	0	1	1	0	0	1	0	0	1	1	1	0	1	0	1	0	0	1	1	1	0	0
s288c.chr01	896	232497	200600	S	0	1	1	0	0	1	1	0	1	0	1	0	1	0	1	0	1	0	1	0	1	1	0	0	1	0	0	1	1	0	0	1	0	0	1	1	1	0	1	0	1	0	0	1	1	1	0	0
s288c.chr01	897	232498	200601	S	0	1	1	0	0	1	1	0	1	0	1	0	1	0	1	0	1	0	1	0	1	1	0	0	1	0	0	1	1	0	0	1	0	0	1	1	1	0	1	0	1	0	0	1	1	1	0	0
s288c.chr01	898	232503	200606	D	0	1	1	0	0	1	1	0	1	0	1	0	1	0	1	0	1	0	1	0	1	1	0	0	1	0	0	1	1	0	0	1	0	0	1	1	1	0	1	0	1	0	0	1	1	1	0	0
s288c.chr01	899	232505	200608	S	0	1	1	0	0	1	1	0	1	0	1	0	1	0	1	0	1	0	1	0	1	1	0	0	1	0	0	1	1	0	0	1	0	0	1	1	1	0	1	0	1	0	0	1	1	1	0	0
s288c.chr01	900	232508	200611	S	0	1	1	0	0	1	1	0	1	0	1	0	1	0	1	0	1	0	1	0	1	1	0	0	1	0	0	1	1	0	0	1	0	0	1	1	1	0	1	0	1	0	0	1	1	1	0	0
s288c.chr01	901	232518	200621	S	0	1	1	0	0	1	1	0	1	0	1	0	1	0	1	0	1	0	1	0	1	1	0	0	1	0	0	1	1	0	0	1	0	0	1	1	1	0	1	0	1	0	0	1	1	1	0	0
s288c.chr01	902	232519	200622	S	0	1	1	0	0	1	1	0	1	0	1	0	1	0	1	0	1	0	1	0	1	1	0	0	1	0	0	1	1	0	0	1	0	0	1	1	1	0	1	0	1	0	0	1	1	1	0	0
s288c.chr01	903	232520	200623	S	0	1	1	0	0	1	1	0	1	0	1	0	1	0	1	0	1	0	1	0	1	1	0	0	1	0	0	1	1	0	0	1	0	0	1	1	1	0	1	0	1	0	0	1	1	1	0	0
s288c.chr01	904	232522	200625	S	0	1	1	0	0	1	1	0	1	0	1	0	1	0	1	0	1	0	1	0	1	1	0	0	1	0	0	1	1	0	0	1	0	0	1	1	1	0	1	0	1	0	0	1	1	1	0	0
s288c.chr01	905	232525	200628	S	0	1	1	0	0	1	1	0	1	0	1	0	1	0	1	0	1	0	1	0	1	1	0	0	1	0	0	1	1	0	0	1	0	0	1	1	1	0	1	0	1	0	0	1	1	1	0	0
s288c.chr01	906	232526	200629	S	0	1	1	0	0	1	1	0	1	0	1	0	1	0	1	0	1	0	1	0	1	1	0	0	1	0	0	1	1	0	0	1	0	0	1	1	1	0	1	0	1	0	0	1	1	1	0	0
s288c.chr01	907	232530	200633	S	0	1	1	0	0	1	1	0	1	0	1	0	1	0	1	0	1	0	1	0	1	1	0	0	1	0	0	1	1	0	0	1	0	0	1	1	1	0	1	0	1	0	0	1	1	1	0	0
s288c.chr01	908	232531	200634	S	0	1	1	0	0	1	1	0	1	0	1	0	1	0	1	0	1	0	1	0	1	1	0	0	1	0	0	1	1	0	0	1	0	0	1	1	1	0	1	0	1	0	0	1	1	1	0	0
s288c.chr01	909	232532	200635	S	0	1	1	0	0	1	1	0	1	0	1	0	1	0	1	0	1	0	1	0	1	1	0	0	1	0	0	1	1	0	0	1	0	0	1	1	1	0	1	0	1	0	0	1	1	1	0	0
s288c.chr01	910	232533	200636	S	0	1	1	0	0	1	1	0	1	0	1	0	1	0	1	0	1	0	1	0	1	1	0	0	1	0	0	1	1	0	0	1	0	0	1	1	1	0	1	0	1	0	0	1	1	1	0	0
s288c.chr01	911	232534	200637	S	0	1	1	0	0	1	1	0	1	0	1	0	1	0	1	0	1	0	1	0	1	1	0	0	1	0	0	1	1	0	0	1	0	0	1	1	1	0	1	0	1	0	0	1	1	1	0	0
s288c.chr01	912	232536	200639	S	0	1	1	0	0	1	1	0	1	0	1	0	1	0	1	0	1	0	1	0	1	1	0	0	1	0	0	1	1	0	0	1	0	0	1	1	1	0	1	0	1	0	0	1	1	1	0	0
s288c.chr01	913	232538	200641	S	0	1	1	0	0	1	1	0	1	0	1	0	1	0	1	0	1	0	1	0	1	1	0	0	1	0	0	1	1	0	0	1	0	0	1	1	1	0	1	0	1	0	0	1	1	1	0	0
s288c.chr01	914	232539	200642	S	0	1	1	0	0	1	1	0	1	0	1	0	1	0	1	0	1	0	1	0	1	1	0	0	1	0	0	1	1	0	0	1	0	0	1	1	1	0	1	0	1	0	0	1	1	1	0	0
s288c.chr01	915	232542	200645	S	0	1	1	0	0	1	1	0	1	0	1	0	1	0	1	0	1	0	1	0	1	1	0	0	1	0	0	1	1	0	0	1	0	0	1	1	1	0	1	0	1	0	0	1	1	1	0	0
s288c.chr01	916	232544	200647	S	0	1	1	0	0	1	1	0	1	0	1	0	1	0	1	0	1	0	1	0	1	1	0	0	1	0	0	1	1	0	0	1	0	0	1	1	1	0	1	0	1	0	0	1	1	1	0	0
s288c.chr01	917	232546	200649	S	0	1	1	0	0	1	1	0	1	0	1	0	1	0	1	0	1	0	1	0	1	1	0	0	1	0	0	1	1	0	0	1	0	0	1	1	1	0	1	0	1	0	0	1	1	1	0	0
s288c.chr01	918	232549	200652	S	0	1	1	0	0	1	1	0	1	0	1	0	1	0	1	0	1	0	1	0	1	1	0	0	1	0	0	1	1	0	0	1	0	0	1	1	1	0	1	0	1	0	0	1	1	1	0	0
s288c.chr01	919	232551	200654	S	0	1	1	0	0	1	1	0	1	0	1	0	1	0	1	0	1	0	1	0	1	1	0	0	1	0	0	1	1	0	0	1	0	0	1	1	1	0	1	0	1	0	0	1	1	1	0	0
s288c.chr01	920	232554	200657	S	0	1	1	0	0	1	1	0	1	0	1	0	1	0	1	0	1	0	1	0	1	1	0	0	1	0	0	1	1	0	0	1	0	0	1	1	1	0	1	0	1	0	0	1	1	1	0	0
s288c.chr01	921	232995	200856.5	I	0	1	1	0	0	1	1	0	1	0	1	0	1	0	1	0	1	0	1	0	1	1	0	0	1	0	0	1	1	0	0	1	0	0	1	1	1	0	1	0	1	0	0	1	1	1	0	0
s288c.chr01	922	236403	201100	S	0	1	1	0	0	1	1	0	1	0	1	0	1	0	1	0	1	0	1	0	1	1	0	0	1	0	0	1	1	0	0	1	0	0	1	1	1	0	1	0	1	0	0	1	1	1	0	0
s288c.chr01	923	236406	201103	S	0	1	1	0	0	1	1	0	1	0	1	0	1	0	1	0	1	0	1	0	1	1	0	0	1	0	0	1	1	0	0	1	0	0	1	1	1	0	1	0	1	0	0	1	1	1	0	0
s288c.chr01	924	236407	201104	S	0	1	1	0	0	1	1	0	1	0	1	0	1	0	1	0	1	0	1	0	1	1	0	0	1	0	0	1	1	0	0	1	0	0	1	1	1	0	1	0	1	0	0	1	1	1	0	0
s288c.chr01	925	236410	201107	S	0	1	1	0	0	1	1	0	1	0	1	0	1	0	1	0	1	0	1	0	1	1	0	0	1	0	0	1	1	0	0	1	0	0	1	1	1	0	1	0	1	0	0	1	1	1	0	0
s288c.chr01	926	236414	201111	S	0	1	1	0	0	1	1	0	1	0	1	0	1	0	1	0	1	0	1	0	1	1	0	0	1	0	0	1	1	0	0	1	0	0	1	1	1	0	1	0	1	0	0	1	1	1	0	0
s288c.chr01	927	236417	201114	S	0	1	1	0	0	1	1	0	1	0	1	0	1	0	1	0	1	0	1	0	1	1	0	0	1	0	0	1	1	0	0	1	0	0	1	1	1	0	1	0	1	0	0	1	1	1	0	0
s288c.chr01	928	236420	201117	S	0	1	1	0	0	1	1	0	1	0	1	0	1	0	1	0	1	0	1	0	1	1	0	0	1	0	0	1	1	0	0	1	0	0	1	1	1	0	1	0	1	0	0	1	1	1	0	0
s288c.chr01	929	236422	201119	S	0	1	1	0	0	1	1	0	1	0	1	0	1	0	1	0	1	0	1	0	1	1	0	0	1	0	0	1	1	0	0	1	0	0	1	1	1	0	1	0	1	0	0	1	1	1	0	0
s288c.chr01	930	236424	201119.5	S	0	1	1	0	0	1	1	0	1	0	1	0	1	0	1	0	1	0	1	0	1	1	0	0	1	0	0	1	1	0	0	1	0	0	1	1	1	0	1	0	1	0	0	1	1	1	0	0
s288c.chr01	931	236425	201119.5	S	0	1	1	0	0	1	1	0	1	0	1	0	1	0	1	0	1	0	1	0	1	1	0	0	1	0	0	1	1	0	0	1	0	0	1	1	1	0	1	0	1	0	0	1	1	1	0	0
s288c.chr01	932	236427	201120	S	0	1	1	0	0	1	1	0	1	0	1	0	1	0	1	0	1	0	1	0	1	1	0	0	1	0	0	1	1	0	0	1	0	0	1	1	1	0	1	0	1	0	0	1	1	1	0	0
s288c.chr01	933	236428	201121	S	0	1	1	0	0	1	1	0	1	0	1	0	1	0	1	0	1	0	1	0	1	1	0	0	1	0	0	1	1	0	0	1	0	0	1	1	1	0	1	0	1	0	0	1	1	1	0	0
s288c.chr01	934	236430	201123	S	0	1	1	0	0	1	1	0	1	0	1	0	1	0	1	0	1	0	1	0	1	1	0	0	1	0	0	1	1	0	0	1	0	0	1	1	1	0	1	0	1	0	0	1	1	1	0	0
s288c.chr01	935	236431	201124	S	0	1	1	0	0	1	1	0	1	0	1	0	1	0	1	0	1	0	1	0	1	1	0	0	1	0	0	1	1	0	0	1	0	0	1	1	1	0	1	0	1	0	0	1	1	1	0	0
s288c.chr01	936	236433	201126	S	0	1	1	0	0	1	1	0	1	0	1	0	1	0	1	0	1	0	1	0	1	1	0	0	1	0	0	1	1	0	0	1	0	0	1	1	1	0	1	0	1	0	0	1	1	1	0	0
s288c.chr01	937	236436	201129	S	0	1	1	0	0	1	1	0	1	0	1	0	1	0	1	0	1	0	1	0	1	1	0	0	1	0	0	1	1	0	0	1	0	0	1	1	1	0	1	0	1	0	0	1	1	1	0	0
s288c.chr01	938	236437	201130	S	0	1	1	0	0	1	1	0	1	0	1	0	1	0	1	0	1	0	1	0	1	1	0	0	1	0	0	1	1	0	0	1	0	0	1	1	1	0	1	0	1	0	0	1	1	1	0	0
s288c.chr01	939	236439	201132	D	0	1	1	0	0	1	1	0	1	0	1	0	1	0	1	0	1	0	1	0	1	1	0	0	1	0	0	1	1	0	0	1	0	0	1	1	1	0	1	0	1	0	0	1	1	1	0	0
s288c.chr01	940	236443	201136	S	0	1	1	0	0	1	1	0	1	0	1	0	1	0	1	0	1	0	1	0	1	1	0	0	1	0	0	1	1	0	0	1	0	0	1	1	1	0	1	0	1	0	0	1	1	1	0	0
s288c.chr01	941	236446	201139	S	0	1	1	0	0	1	1	0	1	0	1	0	1	0	1	0	1	0	1	0	1	1	0	0	1	0	0	1	1	0	0	1	0	0	1	1	1	0	1	0	1	0	0	1	1	1	0	0
s288c.chr01	942	236448	201141	S	0	1	1	0	0	1	1	0	1	0	1	0	1	0	1	0	1	0	1	0	1	1	0	0	1	0	0	1	1	0	0	1	0	0	1	1	1	0	1	0	1	0	0	1	1	1	0	0
s288c.chr01	943	236450	201143	S	0	1	1	0	0	1	1	0	1	0	1	0	1	0	1	0	1	0	1	0	1	1	0	0	1	0	0	1	1	0	0	1	0	0	1	1	1	0	1	0	1	0	0	1	1	1	0	0
s288c.chr01	944	236453	201146	S	0	1	1	0	0	1	1	0	1	0	1	0	1	0	1	0	1	0	1	0	1	1	0	0	1	0	0	1	1	0	0	1	0	0	1	1	1	0	1	0	1	0	0	1	1	1	0	0
s288c.chr01	945	236456	201149	S	0	1	1	0	0	1	1	0	1	0	1	0	1	0	1	0	1	0	1	0	1	1	0	0	1	0	0	1	1	0	0	1	0	0	1	1	1	0	1	0	1	0	0	1	1	1	0	0
s288c.chr01	946	236457	201150	S	0	1	1	0	0	1	1	0	1	0	1	0	1	0	1	0	1	0	1	0	1	1	0	0	1	0	0	1	1	0	0	1	0	0	1	1	1	0	1	0	1	0	0	1	1	1	0	0
s288c.chr01	947	236459	201152	S	0	1	1	0	0	1	1	0	1	0	1	0	1	0	1	0	1	0	1	0	1	1	0	0	1	0	0	1	1	0	0	1	0	0	1	1	1	0	1	0	1	0	0	1	1	1	0	0
s288c.chr01	948	236462	201155	S	0	1	1	0	0	1	1	0	1	0	1	0	1	0	1	0	1	0	1	0	1	1	0	0	1	0	0	1	1	0	0	1	0	0	1	1	1	0	1	0	1	0	0	1	1	1	0	0
s288c.chr01	949	236463	201156	S	0	1	1	0	0	1	1	0	1	0	1	0	1	0	1	0	1	0	1	0	1	1	0	0	1	0	0	1	1	0	0	1	0	0	1	1	1	0	1	0	1	0	0	1	1	1	0	0
s288c.chr01	950	236466	201159	S	0	1	1	0	0	1	1	0	1	0	1	0	1	0	1	0	1	0	1	0	1	1	0	0	1	0	0	1	1	0	0	1	0	0	1	1	1	0	1	0	1	0	0	1	1	1	0	0
s288c.chr01	951	236467	201160	D	0	1	1	0	0	1	1	0	1	0	1	0	1	0	1	0	1	0	1	0	1	1	0	0	1	0	0	1	1	0	0	1	0	0	1	1	1	0	1	0	1	0	0	1	1	1	0	0
s288c.chr01	952	236481	201174	S	0	1	1	0	0	1	1	0	1	0	1	0	1	0	1	0	1	0	1	0	1	1	0	0	1	0	0	1	1	0	0	1	0	0	1	1	1	0	1	0	1	0	0	1	1	1	0	0
s288c.chr01	953	236484	201177	S	0	1	1	0	0	1	1	0	1	0	1	0	1	0	1	0	1	0	1	0	1	1	0	0	1	0	0	1	1	0	0	1	0	0	1	1	1	0	1	0	1	0	0	1	1	1	0	0
s288c.chr01	954	236486	201179	S	0	1	1	0	0	1	1	0	1	0	1	0	1	0	1	0	1	0	1	0	1	1	0	0	1	0	0	1	1	0	0	1	0	0	1	1	1	0	1	0	1	0	0	1	1	1	0	0
s288c.chr01	955	236487	201180	S	0	1	1	0	0	1	1	0	1	0	1	0	1	0	1	0	1	0	1	0	1	1	0	0	1	0	0	1	1	0	0	1	0	0	1	1	1	0	1	0	1	0	0	1	1	1	0	0
s288c.chr01	956	236488	201181	S	0	1	1	0	0	1	1	0	1	0	1	0	1	0	1	0	1	0	1	0	1	1	0	0	1	0	0	1	1	0	0	1	0	0	1	1	1	0	1	0	1	0	0	1	1	1	0	0
s288c.chr01	957	236491	201184	S	0	1	1	0	0	1	1	0	1	0	1	0	1	0	1	0	1	0	1	0	1	1	0	0	1	0	0	1	1	0	0	1	0	0	1	1	1	0	1	0	1	0	0	1	1	1	0	0
s288c.chr01	958	236493	201186	S	0	1	1	0	0	1	1	0	1	0	1	0	1	0	1	0	1	0	1	0	1	1	0	0	1	0	0	1	1	0	0	1	0	0	1	1	1	0	1	0	1	0	0	1	1	1	0	0
s288c.chr01	959	236495	201188	S	0	1	1	0	0	1	1	0	1	0	1	0	1	0	1	0	1	0	1	0	1	1	0	0	1	0	0	1	1	0	0	1	0	0	1	1	1	0	1	0	1	0	0	1	1	1	0	0
s288c.chr01	960	236500	201193	D	0	1	1	0	0	1	1	0	1	0	1	0	1	0	1	0	1	0	1	0	1	1	0	0	1	0	0	1	1	0	0	1	0	0	1	1	1	0	1	0	1	0	0	1	1	1	0	0
s288c.chr01	961	236525	201218	S	0	1	1	0	0	1	1	0	1	0	1	0	1	0	1	0	1	0	1	0	1	1	0	0	1	0	0	1	1	0	0	1	0	0	1	1	1	0	1	0	1	0	0	1	1	1	0	0
s288c.chr01	962	236527	201220	S	0	1	1	0	0	1	1	0	1	0	1	0	1	0	1	0	1	0	1	0	1	1	0	0	1	0	0	1	1	0	0	1	0	0	1	1	1	0	1	0	1	0	0	1	1	1	0	0
s288c.chr01	963	236531	201224	S	0	1	1	0	0	1	1	0	1	0	1	0	1	0	1	0	1	0	1	0	1	1	0	0	1	0	0	1	1	0	0	1	0	0	1	1	1	0	1	0	1	0	0	1	1	1	0	0
s288c.chr01	964	236532	201225	S	0	1	1	0	0	1	1	0	1	0	1	0	1	0	1	0	1	0	1	0	1	1	0	0	1	0	0	1	1	0	0	1	0	0	1	1	1	0	1	0	1	0	0	1	1	1	0	0
s288c.chr01	965	236540	201233	S	0	1	1	0	0	1	1	0	1	0	1	0	1	0	1	0	1	0	1	0	1	1	0	0	1	0	0	1	1	0	0	1	0	0	1	1	1	0	1	0	1	0	0	1	1	1	0	0
s288c.chr01	966	236546	201239	D	0	1	1	0	0	1	1	0	1	0	1	0	1	0	1	0	1	0	1	0	1	1	0	0	1	0	0	1	1	0	0	1	0	0	1	1	1	0	1	0	1	0	0	1	1	1	0	0
s288c.chr01	967	236551	201244	S	0	1	1	0	0	1	1	0	1	0	1	0	1	0	1	0	1	0	1	0	1	1	0	0	1	0	0	1	1	0	0	1	0	0	1	1	1	0	1	0	1	0	0	1	1	1	0	0
s288c.chr01	968	236552	201245	S	0	1	1	0	0	1	1	0	1	0	1	0	1	0	1	0	1	0	1	0	1	1	0	0	1	0	0	1	1	0	0	1	0	0	1	1	1	0	1	0	1	0	0	1	1	1	0	0
s288c.chr01	969	236555	201248	S	0	1	1	0	0	1	1	0	1	0	1	0	1	0	1	0	1	0	1	0	1	1	0	0	1	0	0	1	1	0	0	1	0	0	1	1	1	0	1	0	1	0	0	1	1	1	0	0
s288c.chr01	970	236558	201251	S	0	1	1	0	0	1	1	0	1	0	1	0	1	0	1	0	1	0	1	0	1	1	0	0	1	0	0	1	1	0	0	1	0	0	1	1	1	0	1	0	1	0	0	1	1	1	0	0
s288c.chr01	971	236559	201252	S	0	1	1	0	0	1	1	0	1	0	1	0	1	0	1	0	1	0	1	0	1	1	0	0	1	0	0	1	1	0	0	1	0	0	1	1	1	0	1	0	1	0	0	1	1	1	0	0
s288c.chr01	972	236560	201253	S	0	1	1	0	0	1	1	0	1	0	1	0	1	0	1	0	1	0	1	0	1	1	0	0	1	0	0	1	1	0	0	1	0	0	1	1	1	0	1	0	1	0	0	1	1	1	0	0
s288c.chr01	973	236561	201254	S	0	1	1	0	0	1	1	0	1	0	1	0	1	0	1	0	1	0	1	0	1	1	0	0	1	0	0	1	1	0	0	1	0	0	1	1	1	0	1	0	1	0	0	1	1	1	0	0
s288c.chr01	974	236562	201255	S	0	1	1	0	0	1	1	0	1	0	1	0	1	0	1	0	1	0	1	0	1	1	0	0	1	0	0	1	1	0	0	1	0	0	1	1	1	0	1	0	1	0	0	1	1	1	0	0
s288c.chr01	975	236565	201258	S	0	1	1	0	0	1	1	0	1	0	1	0	1	0	1	0	1	0	1	0	1	1	0	0	1	0	0	1	1	0	0	1	0	0	1	1	1	0	1	0	1	0	0	1	1	1	0	0
s288c.chr01	976	236568	201261	S	0	1	1	0	0	1	1	0	1	0	1	0	1	0	1	0	1	0	1	0	1	1	0	0	1	0	0	1	1	0	0	1	0	0	1	1	1	0	1	0	1	0	0	1	1	1	0	0
s288c.chr01	977	236571	201264	D	0	1	1	0	0	1	1	0	1	0	1	0	1	0	1	0	1	0	1	0	1	1	0	0	1	0	0	1	1	0	0	1	0	0	1	1	1	0	1	0	1	0	0	1	1	1	0	0
s288c.chr01	978	236580	201273	S	0	1	1	0	0	1	1	0	1	0	1	0	1	0	1	0	1	0	1	0	1	1	0	0	1	0	0	1	1	0	0	1	0	0	1	1	1	0	1	0	1	0	0	1	1	1	0	0
s288c.chr01	979	236583	201276	S	0	1	1	0	0	1	1	0	1	0	1	0	1	0	1	0	1	0	1	0	1	1	0	0	1	0	0	1	1	0	0	1	0	0	1	1	1	0	1	0	1	0	0	1	1	1	0	0
s288c.chr01	980	236585	201278	S	0	1	1	0	0	1	1	0	1	0	1	0	1	0	1	0	1	0	1	0	1	1	0	0	1	0	0	1	1	0	0	1	0	0	1	1	1	0	1	0	1	0	0	1	1	1	0	0
s288c.chr01	981	236588	201281	S	0	1	1	0	0	1	1	0	1	0	1	0	1	0	1	0	1	0	1	0	1	1	0	0	1	0	0	1	1	0	0	1	0	0	1	1	1	0	1	0	1	0	0	1	1	1	0	0
s288c.chr01	982	236590	201283	I	0	1	1	0	0	1	1	0	1	0	1	0	1	0	1	0	1	0	1	0	1	1	0	0	1	0	0	1	1	0	0	1	0	0	1	1	1	0	1	0	1	0	0	1	1	1	0	0
s288c.chr01	983	236592	201285	S	0	1	1	0	0	1	1	0	1	0	1	0	1	0	1	0	1	0	1	0	1	1	0	0	1	0	0	1	1	0	0	1	0	0	1	1	1	0	1	0	1	0	0	1	1	1	0	0
s288c.chr01	984	236594	201287	S	0	1	1	0	0	1	1	0	1	0	1	0	1	0	1	0	1	0	1	0	1	1	0	0	1	0	0	1	1	0	0	1	0	0	1	1	1	0	1	0	1	0	0	1	1	1	0	0
s288c.chr01	985	236597	201290	S	0	1	1	0	0	1	1	0	1	0	1	0	1	0	1	0	1	0	1	0	1	1	0	0	1	0	0	1	1	0	0	1	0	0	1	1	1	0	1	0	1	0	0	1	1	1	0	0
s288c.chr01	986	236601	201294	S	0	1	1	0	0	1	1	0	1	0	1	0	1	0	1	0	1	0	1	0	1	1	0	0	1	0	0	1	1	0	0	1	0	0	1	1	1	0	1	0	1	0	0	1	1	1	0	0
s288c.chr01	987	236603	201296	S	0	1	1	0	0	1	1	0	1	0	1	0	1	0	1	0	1	0	1	0	1	1	0	0	1	0	0	1	1	0	0	1	0	0	1	1	1	0	1	0	1	0	0	1	1	1	0	0
s288c.chr01	988	236604	201297	S	0	1	1	0	0	1	1	0	1	0	1	0	1	0	1	0	1	0	1	0	1	1	0	0	1	0	0	1	1	0	0	1	0	0	1	1	1	0	1	0	1	0	0	1	1	1	0	0
s288c.chr01	989	236608	201301	S	0	1	1	0	0	1	1	0	1	0	1	0	1	0	1	0	1	0	1	0	1	1	0	0	1	0	0	1	1	0	0	1	0	0	1	1	1	0	1	0	1	0	0	1	1	1	0	0
s288c.chr01	990	236611	201304	S	0	1	1	0	0	1	1	0	1	0	1	0	1	0	1	0	1	0	1	0	1	1	0	0	1	0	0	1	1	0	0	1	0	0	1	1	1	0	1	0	1	0	0	1	1	1	0	0
s288c.chr01	991	236619	201312	S	0	1	1	0	0	1	1	0	1	0	1	0	1	0	1	0	1	0	1	0	1	1	0	0	1	0	0	1	1	0	0	1	0	0	1	1	1	0	1	0	1	0	0	1	1	1	0	0
s288c.chr01	992	236622	201315	D	0	1	1	0	0	1	1	0	1	0	1	0	1	0	1	0	1	0	1	0	1	1	0	0	1	0	0	1	1	0	0	1	0	0	1	1	1	0	1	0	1	0	0	1	1	1	0	0
s288c.chr01	993	236624	201317	S	0	1	1	0	0	1	1	0	1	0	1	0	1	0	1	0	1	0	1	0	1	1	0	0	1	0	0	1	1	0	0	1	0	0	1	1	1	0	1	0	1	0	0	1	1	1	0	0
s288c.chr01	994	236626	201319	S	0	1	1	0	0	1	1	0	1	0	1	0	1	0	1	0	1	0	1	0	1	1	0	0	1	0	0	1	1	0	0	1	0	0	1	1	1	0	1	0	1	0	0	1	1	1	0	0
s288c.chr01	995	236635	201328	D	0	1	1	0	0	1	1	0	1	0	1	0	1	0	1	0	1	0	1	0	1	1	0	0	1	0	0	1	1	0	0	1	0	0	1	1	1	0	1	0	1	0	0	1	1	1	0	0
s288c.chr01	996	236645	201338	S	0	1	1	0	0	1	1	0	1	0	1	0	1	0	1	0	1	0	1	0	1	1	0	0	1	0	0	1	1	0	0	1	0	0	1	1	1	0	1	0	1	0	0	1	1	1	0	0
s288c.chr01	997	236647	201340	S	0	1	1	0	0	1	1	0	1	0	1	0	1	0	1	0	1	0	1	0	1	1	0	0	1	0	0	1	1	0	0	1	0	0	1	1	1	0	1	0	1	0	0	1	1	1	0	0
s288c.chr01	998	236648	201341	S	0	1	1	0	0	1	1	0	1	0	1	0	1	0	1	0	1	0	1	0	1	1	0	0	1	0	0	1	1	0	0	1	0	0	1	1	1	0	1	0	1	0	0	1	1	1	0	0
s288c.chr01	999	236650	201343	S	0	1	1	0	0	1	1	0	1	0	1	0	1	0	1	0	1	0	1	0	1	1	0	0	1	0	0	1	1	0	0	1	0	0	1	1	1	0	1	0	1	0	0	1	1	1	0	0
s288c.chr01	1000	236658	201351	S	0	1	1	0	0	1	1	0	1	0	1	0	1	0	1	0	1	0	1	0	1	1	0	0	1	0	0	1	1	0	0	1	0	0	1	1	1	0	1	0	1	0	0	1	1	1	0	0
s288c.chr01	1001	236661	201354	S	0	1	1	0	0	1	1	0	1	0	1	0	1	0	1	0	1	0	1	0	1	1	0	0	1	0	0	1	1	0	0	1	0	0	1	1	1	0	1	0	1	0	0	1	1	1	0	0
s288c.chr01	1002	236664	201357	I	0	1	1	0	0	1	1	0	1	0	1	0	1	0	1	0	1	0	1	0	1	1	0	0	1	0	0	1	1	0	0	1	0	0	1	1	1	0	1	0	1	0	0	1	1	1	0	0
s288c.chr01	1003	236674	201367	D	0	1	1	0	0	1	1	0	1	0	1	0	1	0	1	0	1	0	1	0	1	1	0	0	1	0	0	1	1	0	0	1	0	0	1	1	1	0	1	0	1	0	0	1	1	1	0	0
s288c.chr01	1004	236676	201369	S	0	1	1	0	0	1	1	0	1	0	1	0	1	0	1	0	1	0	1	0	1	1	0	0	1	0	0	1	1	0	0	1	0	0	1	1	1	0	1	0	1	0	0	1	1	1	0	0
s288c.chr01	1005	236677	201370	S	0	1	1	0	0	1	1	0	1	0	1	0	1	0	1	0	1	0	1	0	1	1	0	0	1	0	0	1	1	0	0	1	0	0	1	1	1	0	1	0	1	0	0	1	1	1	0	0
s288c.chr01	1006	236682	201375	S	0	1	1	0	0	1	1	0	1	0	1	0	1	0	1	0	1	0	1	0	1	1	0	0	1	0	0	1	1	0	0	1	0	0	1	1	1	0	1	0	1	0	0	1	1	1	0	0
s288c.chr01	1007	236683	201375.5	S	0	1	1	0	0	1	1	0	1	0	1	0	1	0	1	0	1	0	1	0	1	1	0	0	1	0	0	1	1	0	0	1	0	0	1	1	1	0	1	0	1	0	0	1	1	1	0	0
s288c.chr01	1008	236686	201375.5	S	0	1	1	0	0	1	1	0	1	0	1	0	1	0	1	0	1	0	1	0	1	1	0	0	1	0	0	1	1	0	0	1	0	0	1	1	1	0	1	0	1	0	0	1	1	1	0	0
s288c.chr01	1009	236693	201375.5	S	0	1	1	0	0	1	1	0	1	0	1	0	1	0	1	0	1	0	1	0	1	1	0	0	1	0	0	1	1	0	0	1	0	0	1	1	1	0	1	0	1	0	0	1	1	1	0	0
s288c.chr01	1010	236713	201394	D	0	1	1	0	0	1	1	0	1	0	1	0	1	0	1	0	1	0	1	0	1	1	0	0	1	0	0	1	1	0	0	1	0	0	1	1	1	0	1	0	1	0	0	1	1	1	0	0
s288c.chr01	1011	236734	201415	S	0	1	1	0	0	1	1	0	1	0	1	0	1	0	1	0	1	0	1	0	1	1	0	0	1	0	0	1	1	0	0	1	0	0	1	1	1	0	1	0	1	0	0	1	1	1	0	0
s288c.chr01	1012	236736	201417	S	0	1	1	0	0	1	1	0	1	0	1	0	1	0	1	0	1	0	1	0	1	1	0	0	1	0	0	1	1	0	0	1	0	0	1	1	1	0	1	0	1	0	0	1	1	1	0	0
s288c.chr01	1013	236737	201418	S	0	1	1	0	0	1	1	0	1	0	1	0	1	0	1	0	1	0	1	0	1	1	0	0	1	0	0	1	1	0	0	1	0	0	1	1	1	0	1	0	1	0	0	1	1	1	0	0
s288c.chr01	1014	236739	201420	S	0	1	1	0	0	1	1	0	1	0	1	0	1	0	1	0	1	0	1	0	1	1	0	0	1	0	0	1	1	0	0	1	0	0	1	1	1	0	1	0	1	0	0	1	1	1	0	0
s288c.chr01	1015	236744	201425	S	0	1	1	0	0	1	1	0	1	0	1	0	1	0	1	0	1	0	1	0	1	1	0	0	1	0	0	1	1	0	0	1	0	0	1	1	1	0	1	0	1	0	0	1	1	1	0	0
s288c.chr01	1016	236752	201433	S	0	1	1	0	0	1	1	0	1	0	1	0	1	0	1	0	1	0	1	0	1	1	0	0	1	0	0	1	1	0	0	1	0	0	1	1	1	0	1	0	1	0	0	1	1	1	0	0
s288c.chr01	1017	236753	201434	S	0	1	1	0	0	1	1	0	1	0	1	0	1	0	1	0	1	0	1	0	1	1	0	0	1	0	0	1	1	0	0	1	0	0	1	1	1	0	1	0	1	0	0	1	1	1	0	0
s288c.chr01	1018	236761	201442	S	0	1	1	0	0	1	1	0	1	0	1	0	1	0	1	0	1	0	1	0	1	1	0	0	1	0	0	1	1	0	0	1	0	0	1	1	1	0	1	0	1	0	0	1	1	1	0	0
s288c.chr01	1019	236764	201445	S	0	1	1	0	0	1	1	0	1	0	1	0	1	0	1	0	1	0	1	0	1	1	0	0	1	0	0	1	1	0	0	1	0	0	1	1	1	0	1	0	1	0	0	1	1	1	0	0
s288c.chr01	1020	236765	201446	S	0	1	1	0	0	1	1	0	1	0	1	0	1	0	1	0	1	0	1	0	1	1	0	0	1	0	0	1	1	0	0	1	0	0	1	1	1	0	1	0	1	0	0	1	1	1	0	0
s288c.chr01	1021	236767	201448	S	0	1	1	0	0	1	1	0	1	0	1	0	1	0	1	0	1	0	1	0	1	1	0	0	1	0	0	1	1	0	0	1	0	0	1	1	1	0	1	0	1	0	0	1	1	1	0	0
s288c.chr01	1022	236771	201452	S	0	1	1	0	0	1	1	0	1	0	1	0	1	0	1	0	1	0	1	0	1	1	0	0	1	0	0	1	1	0	0	1	0	0	1	1	1	0	1	0	1	0	0	1	1	1	0	0
s288c.chr01	1023	236772	201453	D	0	1	1	0	0	1	1	0	1	0	1	0	1	0	1	0	1	0	1	0	1	1	0	0	1	0	0	1	1	0	0	1	0	0	1	1	1	0	1	0	1	0	0	1	1	1	0	0
s288c.chr01	1024	236774	201455	S	0	1	1	0	0	1	1	0	1	0	1	0	1	0	1	0	1	0	1	0	1	1	0	0	1	0	0	1	1	0	0	1	0	0	1	1	1	0	1	0	1	0	0	1	1	1	0	0
s288c.chr01	1025	236778	201459	S	0	1	1	0	0	1	1	0	1	0	1	0	1	0	1	0	1	0	1	0	1	1	0	0	1	0	0	1	1	0	0	1	0	0	1	1	1	0	1	0	1	0	0	1	1	1	0	0
s288c.chr01	1026	236779	201460	S	0	1	1	0	0	1	1	0	1	0	1	0	1	0	1	0	1	0	1	0	1	1	0	0	1	0	0	1	1	0	0	1	0	0	1	1	1	0	1	0	1	0	0	1	1	1	0	0
s288c.chr01	1027	236781	201462	S	0	1	1	0	0	1	1	0	1	0	1	0	1	0	1	0	1	0	1	0	1	1	0	0	1	0	0	1	1	0	0	1	0	0	1	1	1	0	1	0	1	0	0	1	1	1	0	0
s288c.chr01	1028	236784	201465	S	0	1	1	0	0	1	1	0	1	0	1	0	1	0	1	0	1	0	1	0	1	1	0	0	1	0	0	1	1	0	0	1	0	0	1	1	1	0	1	0	1	0	0	1	1	1	0	0
s288c.chr01	1029	236785	201466	S	0	1	1	0	0	1	1	0	1	0	1	0	1	0	1	0	1	0	1	0	1	1	0	0	1	0	0	1	1	0	0	1	0	0	1	1	1	0	1	0	1	0	0	1	1	1	0	0
s288c.chr01	1030	236789	201470	S	0	1	1	0	0	1	1	0	1	0	1	0	1	0	1	0	1	0	1	0	1	1	0	0	1	0	0	1	1	0	0	1	0	0	1	1	1	0	1	0	1	0	0	1	1	1	0	0
s288c.chr01	1031	236791	201472	S	0	1	1	0	0	1	1	0	1	0	1	0	1	0	1	0	1	0	1	0	1	1	0	0	1	0	0	1	1	0	0	1	0	0	1	1	1	0	1	0	1	0	0	1	1	1	0	0
s288c.chr01	1032	236792	201473	S	0	1	1	0	0	1	1	0	1	0	1	0	1	0	1	0	1	0	1	0	1	1	0	0	1	0	0	1	1	0	0	1	0	0	1	1	1	0	1	0	1	0	0	1	1	1	0	0
s288c.chr01	1033	236795	201476	S	0	1	1	0	0	1	1	0	1	0	1	0	1	0	1	0	1	0	1	0	1	1	0	0	1	0	0	1	1	0	0	1	0	0	1	1	1	0	1	0	1	0	0	1	1	1	0	0
s288c.chr01	1034	236799	201480	S	0	1	1	0	0	1	1	0	1	0	1	0	1	0	1	0	1	0	1	0	1	1	0	0	1	0	0	1	1	0	0	1	0	0	1	1	1	0	1	0	1	0	0	1	1	1	0	0
s288c.chr01	1035	236801	201482	S	0	1	1	0	0	1	1	0	1	0	1	0	1	0	1	0	1	0	1	0	1	1	0	0	1	0	0	1	1	0	0	1	0	0	1	1	1	0	1	0	1	0	0	1	1	1	0	0
s288c.chr01	1036	236803	201484	D	0	1	1	0	0	1	1	0	1	0	1	0	1	0	1	0	1	0	1	0	1	1	0	0	1	0	0	1	1	0	0	1	0	0	1	1	1	0	1	0	1	0	0	1	1	1	0	0
s288c.chr01	1037	236806	201487	S	0	1	1	0	0	1	1	0	1	0	1	0	1	0	1	0	1	0	1	0	1	1	0	0	1	0	0	1	1	0	0	1	0	0	1	1	1	0	1	0	1	0	0	1	1	1	0	0
s288c.chr01	1038	236810	201491	S	0	1	1	0	0	1	1	0	1	0	1	0	1	0	1	0	1	0	1	0	1	1	0	0	1	0	0	1	1	0	0	1	0	0	1	1	1	0	1	0	1	0	0	1	1	1	0	0
s288c.chr01	1039	236811	201492	S	0	1	1	0	0	1	1	0	1	0	1	0	1	0	1	0	1	0	1	0	1	1	0	0	1	0	0	1	1	0	0	1	0	0	1	1	1	0	1	0	1	0	0	1	1	1	0	0
s288c.chr01	1040	236814	201495	S	0	1	1	0	0	1	1	0	1	0	1	0	1	0	1	0	1	0	1	0	1	1	0	0	1	0	0	1	1	0	0	1	0	0	1	1	1	0	1	0	1	0	0	1	1	1	0	0
s288c.chr01	1041	236817	201498	S	0	1	1	0	0	1	1	0	1	0	1	0	1	0	1	0	1	0	1	0	1	1	0	0	1	0	0	1	1	0	0	1	0	0	1	1	1	0	1	0	1	0	0	1	1	1	0	0
s288c.chr01	1042	236819	201500	S	0	1	1	0	0	1	1	0	1	0	1	0	1	0	1	0	1	0	1	0	1	1	0	0	1	0	0	1	1	0	0	1	0	0	1	1	1	0	1	0	1	0	0	1	1	1	0	0
s288c.chr01	1043	236824	201504	S	0	1	1	0	0	1	1	0	1	0	1	0	1	0	1	0	1	0	1	0	1	1	0	0	1	0	0	1	1	0	0	1	0	0	1	1	1	0	1	0	1	0	0	1	1	1	0	0
s288c.chr01	1044	236825	201505	S	0	1	1	0	0	1	1	0	1	0	1	0	1	0	1	0	1	0	1	0	1	1	0	0	1	0	0	1	1	0	0	1	0	0	1	1	1	0	1	0	1	0	0	1	1	1	0	0
s288c.chr01	1045	236827	201507	S	0	1	1	0	0	1	1	0	1	0	1	0	1	0	1	0	1	0	1	0	1	1	0	0	1	0	0	1	1	0	0	1	0	0	1	1	1	0	1	0	1	0	0	1	1	1	0	0
s288c.chr01	1046	236836	201516	S	0	1	1	0	0	1	1	0	1	0	1	0	1	0	1	0	1	0	1	0	1	1	0	0	1	0	0	1	1	0	0	1	0	0	1	1	1	0	1	0	1	0	0	1	1	1	0	0
s288c.chr01	1047	236842	201522	S	0	1	1	0	0	1	1	0	1	0	1	0	1	0	1	0	1	0	1	0	1	1	0	0	1	0	0	1	1	0	0	1	0	0	1	1	1	0	1	0	1	0	0	1	1	1	0	0
s288c.chr01	1048	236843	201523	S	0	1	1	0	0	1	1	0	1	0	1	0	1	0	1	0	1	0	1	0	1	1	0	0	1	0	0	1	1	0	0	1	0	0	1	1	1	0	1	0	1	0	0	1	1	1	0	0
s288c.chr01	1049	236845	201525	S	0	1	1	0	0	1	1	0	1	0	1	0	1	0	1	0	1	0	1	0	1	1	0	0	1	0	0	1	1	0	0	1	0	0	1	1	1	0	1	0	1	0	0	1	1	1	0	0
s288c.chr01	1050	236847	201527	D	0	1	1	0	0	1	1	0	1	0	1	0	1	0	1	0	1	0	1	0	1	1	0	0	1	0	0	1	1	0	0	1	0	0	1	1	1	0	1	0	1	0	0	1	1	1	0	0
s288c.chr01	1051	236853	201533	S	0	1	1	0	0	1	1	0	1	0	1	0	1	0	1	0	1	0	1	0	1	1	0	0	1	0	0	1	1	0	0	1	0	0	1	1	1	0	1	0	1	0	0	1	1	1	0	0
s288c.chr01	1052	236854	201534	S	0	1	1	0	0	1	1	0	1	0	1	0	1	0	1	0	1	0	1	0	1	1	0	0	1	0	0	1	1	0	0	1	0	0	1	1	1	0	1	0	1	0	0	1	1	1	0	0
s288c.chr01	1053	236883	201563	S	NA	1	1	NA	0	1	1	0	1	1	1	0	1	0	1	0	1	NA	1	NA	1	1	0	0	1	NA	0	1	1	0	0	1	0	0	1	1	1	0	1	0	1	0	0	1	1	1	0	0
s288c.chr01	1054	236887	201567	S	0	1	1	0	0	1	1	0	1	0	1	0	1	0	1	0	1	0	1	0	1	1	0	0	1	0	0	1	1	0	0	1	0	0	1	1	1	0	1	0	1	0	0	1	1	1	0	0
s288c.chr01	1055	236891	201571	S	0	1	1	0	0	1	1	0	1	NA	1	0	1	0	1	0	1	0	1	0	1	1	0	0	1	0	0	1	1	0	0	1	0	0	1	1	1	0	1	0	1	0	0	1	1	1	0	0
s288c.chr01	1056	236892	201572	S	0	1	1	0	0	1	1	0	1	NA	1	0	1	0	1	0	1	0	1	0	1	1	0	0	1	0	0	1	1	0	0	1	0	0	1	1	1	0	1	0	1	0	0	1	1	1	0	0
s288c.chr01	1057	236893	201573	S	0	1	1	0	0	1	1	0	1	NA	1	0	1	0	1	0	1	0	1	0	1	1	0	0	1	0	0	1	1	0	0	1	0	0	1	1	1	0	1	0	1	0	0	1	1	1	0	0
s288c.chr01	1058	236894	201574	S	0	1	1	0	0	1	1	0	1	0	1	0	1	0	1	0	1	0	1	0	1	1	0	0	1	0	0	1	1	0	0	1	0	0	1	1	1	0	1	0	1	0	0	1	1	1	0	0
s288c.chr01	1059	236899	201579	S	0	1	1	0	0	1	1	0	1	0	1	0	1	0	1	0	1	0	1	0	1	1	0	0	1	0	0	1	1	0	0	1	0	0	1	1	1	0	1	0	1	0	0	1	1	1	0	0
s288c.chr01	1060	236903	201583	S	0	1	1	0	0	1	1	0	1	0	1	0	1	0	1	0	1	0	1	0	1	1	0	0	1	0	0	1	1	0	0	1	0	0	1	1	1	0	1	0	1	0	0	1	1	1	0	0
s288c.chr01	1061	236905	201585	S	0	1	1	0	0	1	1	0	1	0	1	0	1	0	1	0	1	0	1	0	1	1	0	0	1	0	0	1	1	0	0	1	0	0	1	1	1	0	1	0	1	0	0	1	1	1	0	0
s288c.chr01	1062	236912	201592	S	0	1	1	0	0	1	1	0	1	0	1	0	1	0	1	0	1	0	1	0	1	1	0	0	1	0	0	1	1	0	0	1	0	0	1	1	1	0	1	0	1	0	0	1	1	1	0	0
s288c.chr01	1063	236913	201593	S	0	1	1	0	0	1	1	0	1	0	1	0	1	0	1	0	1	0	1	0	1	1	0	0	1	0	0	1	1	0	0	1	0	0	1	1	1	0	1	0	1	0	0	1	1	1	0	0
s288c.chr01	1064	236922	201602	S	0	1	1	0	0	1	1	0	1	0	1	0	1	0	1	0	1	0	1	0	1	1	0	0	1	0	0	1	1	0	0	1	0	0	1	1	1	0	1	0	1	0	0	1	1	1	0	0
s288c.chr01	1065	236924	201604	I	0	1	1	0	0	1	1	0	1	0	1	0	1	0	1	0	1	0	1	0	1	1	0	0	1	0	0	1	1	0	0	1	0	0	1	1	1	0	1	0	1	0	0	1	1	1	0	0
s288c.chr01	1066	236941	201621	S	0	1	1	0	0	1	1	0	1	0	1	0	1	0	1	0	1	0	1	0	1	1	0	0	1	0	0	1	1	0	0	1	0	0	1	1	1	0	1	0	1	0	0	1	1	1	0	0
s288c.chr01	1067	236942	201622	S	0	1	1	0	0	1	1	0	1	0	1	0	1	0	1	0	1	0	1	0	1	1	0	0	1	0	0	1	1	0	0	1	0	0	1	1	1	0	1	0	1	0	0	1	1	1	0	0
s288c.chr01	1068	236944	201624	S	0	1	1	0	0	1	1	0	1	0	1	0	1	0	1	0	1	0	1	0	1	1	0	0	1	0	0	1	1	0	0	1	0	0	1	1	1	0	1	0	1	0	0	1	1	1	0	0
s288c.chr01	1069	236949	201626	S	0	1	1	0	0	1	1	0	1	0	1	0	1	0	1	0	1	0	1	0	1	1	0	0	1	0	0	1	1	0	0	1	0	0	1	1	1	0	1	0	1	0	0	1	1	1	0	0
s288c.chr01	1070	236951	201628	S	0	1	1	0	0	1	1	0	1	0	1	0	1	0	1	0	1	0	1	0	1	1	0	0	1	0	0	1	1	0	0	1	0	0	1	1	1	0	1	0	1	0	0	1	1	1	0	0
s288c.chr01	1071	236955	201632	S	0	1	1	0	0	1	1	0	1	0	1	0	1	0	1	0	1	0	1	0	1	1	0	0	1	0	0	1	1	0	0	1	0	0	1	1	1	0	1	0	1	0	0	1	1	1	0	0
s288c.chr01	1072	236958	201635	D	0	1	1	0	0	1	1	0	1	0	1	0	1	0	1	0	1	0	1	0	1	1	0	0	1	0	0	1	1	0	0	1	0	0	1	1	1	0	1	0	1	0	0	1	1	1	0	0
s288c.chr01	1073	236960	201637	S	0	1	1	0	0	1	1	0	1	0	1	0	1	0	1	0	1	0	1	0	1	1	0	0	1	0	0	1	1	0	0	1	0	0	1	1	1	0	1	0	1	0	0	1	1	1	0	0
s288c.chr01	1074	236965	201642	S	0	1	1	0	0	1	1	0	1	0	1	0	1	0	1	0	1	0	1	0	1	1	0	0	1	0	0	1	1	0	0	1	0	0	1	1	1	0	1	0	1	0	0	1	1	1	0	0
s288c.chr01	1075	236966	201643	S	0	1	1	0	0	1	1	0	1	0	1	0	1	0	1	0	1	0	1	0	1	1	0	0	1	0	0	1	1	0	0	1	0	0	1	1	1	0	1	0	1	0	0	1	1	1	0	0
s288c.chr01	1076	236970	201647	S	0	1	1	0	0	1	1	0	1	0	1	0	1	0	1	0	1	0	1	0	1	1	0	0	1	0	0	1	1	0	0	1	0	0	1	1	1	0	1	0	1	0	0	1	1	1	0	0
s288c.chr01	1077	236974	201651	S	0	1	1	0	0	1	1	0	1	0	1	0	1	0	1	0	1	0	1	0	1	1	0	0	1	0	0	1	1	0	0	1	0	0	1	1	1	0	1	0	1	0	0	1	1	1	0	0
s288c.chr01	1078	236975	201652	S	0	1	1	0	0	1	1	0	1	0	1	0	1	0	1	0	1	0	1	0	1	1	0	0	1	0	0	1	1	0	0	1	0	0	1	1	1	0	1	0	1	0	0	1	1	1	0	0
s288c.chr01	1079	236976	201653	S	0	1	1	0	0	1	1	0	1	0	1	0	1	0	1	0	1	0	1	0	1	1	0	0	1	0	0	1	1	0	0	1	0	0	1	1	1	0	1	0	1	0	0	1	1	1	0	0
s288c.chr01	1080	236982	201659	S	0	1	1	0	0	1	1	0	1	0	1	0	1	0	1	0	1	0	1	0	1	1	0	0	1	0	0	1	1	0	0	1	0	0	1	1	1	0	1	0	1	0	0	1	1	1	0	0
s288c.chr01	1081	236984	201661	S	0	1	1	0	0	1	1	0	1	0	1	0	1	0	1	0	1	0	1	0	1	1	0	0	1	0	0	1	1	0	0	1	0	0	1	1	1	0	1	0	1	0	0	1	1	1	0	0
s288c.chr01	1082	236985	201662	S	0	1	1	0	0	1	1	0	1	0	1	0	1	0	1	0	1	0	1	0	1	1	0	0	1	0	0	1	1	0	0	1	0	0	1	1	1	0	1	0	1	0	0	1	1	1	0	0
s288c.chr01	1083	236992	201669	S	0	1	1	0	0	1	1	0	1	0	1	0	1	0	1	0	1	0	1	0	1	1	0	0	1	0	0	1	1	0	0	1	0	0	1	1	1	0	1	0	1	0	0	1	1	1	0	0
s288c.chr01	1084	236997	201674	S	0	1	1	0	0	1	1	0	1	0	1	0	1	0	1	0	1	0	1	0	1	1	0	0	1	0	0	1	1	0	0	1	0	0	1	1	1	0	1	0	1	0	0	1	1	1	0	0
s288c.chr01	1085	236999	201676	S	0	1	1	0	0	1	1	0	1	0	1	0	1	0	1	0	1	0	1	0	1	1	0	0	1	0	0	1	1	0	0	1	0	0	1	1	1	0	1	0	1	0	0	1	1	1	0	0
s288c.chr01	1086	237000	201677	S	0	1	1	0	0	1	1	0	1	0	1	0	1	0	1	0	1	0	1	0	1	1	0	0	1	0	0	1	1	0	0	1	0	0	1	1	1	0	1	0	1	0	0	1	1	1	0	0
s288c.chr01	1087	237004	201681	S	0	1	1	0	0	1	1	0	1	0	1	0	1	0	1	0	1	0	1	0	1	1	0	0	1	0	0	1	1	0	0	1	0	0	1	1	1	0	1	0	1	0	0	1	1	1	0	0
s288c.chr01	1088	237006	201683	S	0	1	1	0	0	1	1	0	1	0	1	0	1	0	1	0	1	0	1	0	1	1	0	0	1	0	0	1	1	0	0	1	0	0	1	1	1	0	1	0	1	0	0	1	1	1	0	0
s288c.chr01	1089	237008	201685	S	0	1	1	0	0	1	1	0	1	0	1	0	1	0	1	0	1	0	1	0	1	1	0	0	1	0	0	1	1	0	0	1	0	0	1	1	1	0	1	0	1	0	0	1	1	1	0	0
s288c.chr01	1090	237013	201690	S	0	1	1	0	0	1	1	0	1	0	1	0	1	0	1	0	1	0	1	0	1	1	0	0	1	0	0	1	1	0	0	1	0	0	1	1	1	0	1	0	1	0	0	1	1	1	0	0
s288c.chr01	1091	237014	201691	S	0	1	1	0	0	1	1	0	1	0	1	0	1	0	1	0	1	0	1	0	1	1	0	0	1	0	0	1	1	0	0	1	0	0	1	1	1	0	1	0	1	0	0	1	1	1	0	0
s288c.chr01	1092	237018	201695	S	0	1	1	0	0	1	1	0	1	0	1	0	1	0	1	0	1	0	1	0	1	1	0	0	1	0	0	1	1	0	0	1	0	0	1	1	1	0	1	0	1	0	0	1	1	1	0	0
s288c.chr01	1093	237022	201699	S	0	1	1	0	0	1	1	0	1	0	1	0	1	0	1	0	1	0	1	0	1	1	0	0	1	0	0	1	1	0	0	1	0	0	1	1	1	0	1	0	1	0	0	1	1	1	0	0
s288c.chr01	1094	237027	201704	S	0	1	1	0	0	1	1	0	1	0	1	0	1	0	1	0	1	0	1	0	1	1	0	0	1	0	0	1	1	0	0	1	0	0	1	1	1	0	1	0	1	0	0	1	1	1	0	0
s288c.chr01	1095	237032	201709	S	0	1	1	0	0	1	1	0	1	0	1	0	1	0	1	0	1	0	1	0	1	1	0	0	1	0	0	1	1	0	0	1	0	0	1	1	1	0	1	0	1	0	0	1	1	1	0	0
s288c.chr01	1096	237036	201713	S	0	1	1	0	0	1	1	0	1	0	1	0	1	0	1	0	1	0	1	0	1	1	0	0	1	0	0	1	1	0	0	1	0	0	1	1	1	0	1	0	1	0	0	1	1	1	0	0
s288c.chr01	1097	237044	201716.5	S	0	1	1	0	0	1	1	0	1	0	1	0	1	0	1	0	1	0	1	0	1	1	0	0	1	0	0	1	1	0	0	1	0	0	1	1	1	0	1	0	1	0	0	1	1	1	0	0
s288c.chr01	1098	237053	201724	S	0	1	1	0	0	1	1	0	1	0	1	0	1	0	1	0	1	0	1	0	1	1	0	0	1	0	0	1	1	0	0	1	0	0	1	1	1	0	1	0	1	0	0	1	1	1	0	0
s288c.chr01	1099	237060	201731	S	0	1	1	0	0	1	1	0	1	0	1	0	1	0	1	0	1	0	1	0	1	1	0	0	1	0	0	1	1	0	0	1	0	0	1	1	1	0	1	0	1	0	0	1	1	1	0	0
s288c.chr01	1100	237061	201732	I	0	1	1	0	0	1	1	0	1	0	1	0	1	0	1	0	1	0	1	0	1	1	0	0	1	0	0	1	1	0	0	1	0	0	1	1	1	0	1	0	1	0	0	1	1	1	0	0
s288c.chr01	1101	237074	201745	S	0	1	1	0	0	1	1	0	1	0	1	0	1	0	1	0	1	0	1	0	1	1	0	0	1	0	0	1	1	0	0	1	0	0	1	1	1	0	1	0	1	0	0	1	1	1	0	0
s288c.chr01	1102	237076	201747	S	0	1	1	0	0	1	1	0	1	0	1	0	1	0	1	0	1	0	1	0	1	1	0	0	1	0	0	1	1	0	0	1	0	0	1	1	1	0	1	0	1	0	0	1	1	1	0	0
s288c.chr01	1103	237077	201748	S	0	1	1	0	0	1	1	0	1	0	1	0	1	0	1	0	1	0	1	0	1	1	0	0	1	0	0	1	1	0	0	1	0	0	1	1	1	0	1	0	1	0	0	1	1	1	0	0
s288c.chr01	1104	237078	201749	S	0	1	1	0	0	1	1	0	1	0	1	0	1	0	1	0	1	0	1	0	1	1	0	0	1	0	0	1	1	0	0	1	0	0	1	1	1	0	1	0	1	0	0	1	1	1	0	0
s288c.chr01	1105	237079	201750	S	0	1	1	0	0	1	1	0	1	0	1	0	1	0	1	0	1	0	1	0	1	1	0	0	1	0	0	1	1	0	0	1	0	0	1	1	1	0	1	0	1	0	0	1	1	1	0	0
s288c.chr01	1106	237080	201751	S	0	1	1	0	0	1	1	0	1	0	1	0	1	0	1	0	1	0	1	0	1	1	0	0	1	0	0	1	1	0	0	1	0	0	1	1	1	0	1	0	1	0	0	1	1	1	0	0
s288c.chr01	1107	237081	201752	S	0	1	1	0	0	1	1	0	1	0	1	0	1	0	1	0	1	0	1	0	1	1	0	0	1	0	0	1	1	0	0	1	0	0	1	1	1	0	1	0	1	0	0	1	1	1	0	0
s288c.chr01	1108	237082	201753	S	0	1	1	0	0	1	1	0	1	0	1	0	1	0	1	0	1	0	1	0	1	1	0	0	1	0	0	1	1	0	0	1	0	0	1	1	1	0	1	0	1	0	0	1	1	1	0	0
s288c.chr01	1109	237085	201756	S	0	1	1	0	0	1	1	0	1	0	1	0	1	0	1	0	1	0	1	0	1	1	0	0	1	0	0	1	1	0	0	1	0	0	1	1	1	0	1	0	1	0	0	1	1	1	0	0
s288c.chr01	1110	237094	201765	S	0	1	1	0	0	1	1	0	1	0	1	0	1	0	1	0	1	0	1	0	1	1	0	0	1	0	0	1	1	0	0	1	0	0	1	1	1	0	1	0	1	0	0	1	1	1	0	0
s288c.chr01	1111	237105	201776	S	0	1	1	0	0	1	1	0	1	0	1	0	1	0	1	0	1	0	1	0	1	1	0	0	1	0	0	1	1	0	0	1	0	0	1	1	1	0	1	0	1	0	0	1	1	1	0	0
s288c.chr01	1112	237107	201778	S	0	1	1	0	0	1	1	0	1	0	1	0	1	0	1	0	1	0	1	0	1	1	0	0	1	0	0	1	1	0	0	1	0	0	1	1	1	0	1	0	1	0	0	1	1	1	0	0
s288c.chr01	1113	237116	201787	S	0	1	1	0	0	1	1	0	1	0	1	0	1	0	1	0	1	0	1	0	1	1	0	0	1	0	0	1	1	0	0	1	0	0	1	1	1	0	1	0	1	0	0	1	1	1	0	0
s288c.chr01	1114	237123	201794	S	0	1	1	0	0	1	1	0	1	0	1	0	1	0	1	0	1	0	1	0	1	1	0	0	1	0	0	1	1	0	0	1	0	0	1	1	1	0	1	0	1	0	0	1	1	1	0	0
s288c.chr01	1115	237127	201798	S	0	1	1	0	0	1	1	0	1	0	1	0	1	0	1	0	1	0	1	0	1	1	0	0	1	0	0	1	1	0	0	1	0	0	1	1	1	0	1	0	1	0	0	1	1	1	0	0
s288c.chr01	1116	237128	201799	S	0	1	1	0	0	1	1	0	1	0	1	0	1	0	1	0	1	0	1	0	1	1	0	0	1	0	0	1	1	0	0	1	0	0	1	1	1	0	1	0	1	0	0	1	1	1	0	0
s288c.chr01	1117	237130	201801	S	0	1	1	0	0	1	1	0	1	0	1	0	1	0	1	0	1	0	1	0	1	1	0	0	1	0	0	1	1	0	0	1	0	0	1	1	1	0	1	0	1	0	0	1	1	1	0	0
s288c.chr01	1118	237133	201804	S	0	1	1	0	0	1	1	0	1	0	1	0	1	0	1	0	1	0	1	0	1	1	0	0	1	0	0	1	1	0	0	1	0	0	1	1	1	0	1	0	1	0	0	1	1	1	0	0
s288c.chr01	1119	237134	201805	S	0	1	1	0	0	1	1	0	1	0	1	0	1	0	1	0	1	0	1	0	1	1	0	0	1	0	0	1	1	0	0	1	0	0	1	1	1	0	1	0	1	0	0	1	1	1	0	0
s288c.chr01	1120	237139	201810	S	0	1	1	0	0	1	1	0	1	0	1	0	1	0	1	0	1	0	1	0	1	1	0	0	1	0	0	1	1	0	0	1	0	0	1	1	1	0	1	0	1	0	0	1	1	1	0	0
s288c.chr01	1121	237141	201812	S	0	1	1	0	0	1	1	0	1	0	1	0	1	0	1	0	1	0	1	0	1	1	0	0	1	0	0	1	1	0	0	1	0	0	1	1	1	0	1	0	1	0	0	1	1	1	0	0
s288c.chr01	1122	237146	201817	S	0	1	1	0	0	1	1	0	1	0	1	0	1	0	1	0	1	0	1	0	1	1	0	0	1	0	0	1	1	0	0	1	0	0	1	1	1	0	1	0	1	0	0	1	1	1	0	0
s288c.chr01	1123	237150	201821	S	0	1	1	0	0	1	1	0	1	0	1	0	1	0	1	0	1	0	1	0	1	1	0	0	1	0	0	1	1	0	0	1	0	0	1	1	1	0	1	0	1	0	0	1	1	1	0	0
s288c.chr01	1124	237153	201824	S	0	1	1	0	0	1	1	0	1	0	1	0	1	0	1	0	1	0	1	0	1	1	0	0	1	0	0	1	1	0	0	1	0	0	1	1	1	0	1	0	1	0	0	1	1	1	0	0
s288c.chr01	1125	237157	201828	S	0	1	1	0	0	1	1	0	1	0	1	0	1	0	1	0	1	0	1	0	1	1	0	0	1	0	0	1	1	0	0	1	0	0	1	1	1	0	1	0	1	0	0	1	1	1	0	0
s288c.chr01	1126	237158	201829	S	NA	1	1	0	0	1	1	0	1	0	1	0	1	0	1	0	1	0	1	0	1	1	0	0	1	0	0	1	1	0	1	1	NA	0	1	1	1	NA	1	0	1	0	0	1	1	1	0	0
s288c.chr01	1127	237165	201836	S	NA	1	1	0	0	1	1	0	1	0	1	0	1	0	1	0	1	0	1	0	1	1	0	0	1	0	0	1	1	0	1	1	0	0	1	1	1	NA	1	0	1	0	0	1	1	1	0	0
s288c.chr01	1128	237168	201839	D	0	1	1	0	0	1	1	0	1	0	1	0	1	0	1	0	1	0	1	0	1	1	0	0	1	0	0	1	1	0	0	1	0	0	1	1	1	0	1	0	1	0	0	1	1	1	0	0
s288c.chr01	1129	237172	201843	S	0	1	1	0	0	1	1	0	1	0	1	0	1	0	1	0	1	0	1	0	1	1	0	0	1	0	0	1	1	0	0	1	0	0	1	1	1	0	1	0	1	0	0	1	1	1	0	0
s288c.chr01	1130	237174	201845	S	0	1	1	0	0	1	1	0	1	0	1	0	1	0	1	0	1	0	1	0	1	1	0	0	1	0	0	1	1	0	0	1	0	0	1	1	1	0	1	0	1	0	0	1	1	1	0	0
s288c.chr01	1131	237186	201857	S	0	1	1	0	0	1	1	0	1	0	1	0	1	0	1	0	1	0	1	0	1	1	0	0	1	0	0	1	1	0	0	1	0	0	1	1	1	0	1	0	1	0	0	1	1	1	0	0
s288c.chr01	1132	237187	201858	I	0	1	1	0	0	1	1	0	1	0	1	0	1	0	1	0	1	0	1	0	1	1	0	0	1	0	0	1	1	0	0	1	0	0	1	1	1	0	1	0	1	0	0	1	1	1	0	0
s288c.chr01	1133	237190	201861	S	0	1	1	0	0	1	1	0	1	0	1	0	1	0	1	0	1	0	1	0	1	1	0	0	1	0	0	1	1	0	0	1	0	0	1	1	1	0	1	0	1	0	0	1	1	1	0	0
s288c.chr01	1134	237191	201862	S	0	1	1	0	0	1	1	0	1	0	1	0	1	0	1	0	1	0	1	0	1	1	0	0	1	0	0	1	1	0	0	1	0	0	1	1	1	0	1	0	1	0	0	1	1	1	0	0
s288c.chr01	1135	237194	201865	S	0	1	1	0	0	1	1	0	1	0	1	0	1	0	1	0	1	0	1	0	1	1	0	0	1	0	0	1	1	0	0	1	0	0	1	1	1	0	1	0	1	0	0	1	1	1	0	0
s288c.chr01	1136	237201	201872	S	0	1	1	0	0	1	1	0	1	0	1	0	1	0	1	0	1	0	1	0	1	1	0	0	1	0	0	1	1	0	0	1	0	0	1	1	1	0	1	0	1	0	0	1	1	1	0	0
s288c.chr01	1137	237204	201875	S	0	1	1	0	0	1	1	0	1	0	1	0	1	0	1	0	1	0	1	0	1	1	0	0	1	0	0	1	1	0	0	1	0	0	1	1	1	0	1	0	1	0	0	1	1	1	0	0
s288c.chr01	1138	237205	201876	S	0	1	1	0	0	1	1	0	1	0	1	0	1	0	1	0	1	0	1	0	1	1	0	0	1	0	0	1	1	0	0	1	0	0	1	1	1	0	1	0	1	0	0	1	1	1	0	0
s288c.chr01	1139	237218	201889	S	0	1	1	0	0	1	1	0	1	0	1	0	1	0	1	0	1	0	1	0	1	1	0	0	1	0	0	1	1	0	0	1	0	0	1	1	1	0	1	0	1	0	0	1	1	1	0	0
s288c.chr01	1140	237220	201891	S	0	1	1	0	0	1	1	0	1	0	1	0	1	0	1	0	1	0	1	0	1	1	0	0	1	0	0	1	1	0	0	1	0	0	1	1	1	0	1	0	1	0	0	1	1	1	0	0
s288c.chr01	1141	237221	201892	S	0	1	1	0	0	1	1	0	1	0	1	0	1	0	1	0	1	0	1	0	1	1	0	0	1	0	0	1	1	0	0	1	0	0	1	1	1	0	1	0	1	0	0	1	1	1	0	0
s288c.chr01	1142	237225	201896	S	0	1	1	0	0	1	1	0	1	0	1	0	1	0	1	0	1	0	1	0	1	1	0	0	1	0	0	1	1	0	0	1	0	0	1	1	1	0	1	0	1	0	0	1	1	1	0	0
s288c.chr01	1143	237232	201903	S	0	1	1	0	0	1	1	0	1	0	1	0	1	0	1	0	1	0	1	0	1	1	0	0	1	0	0	1	1	0	0	1	0	0	1	1	1	0	1	0	1	0	0	1	1	1	0	0
s288c.chr01	1144	237240	201911	S	0	1	1	0	0	1	1	0	1	0	1	0	1	0	1	0	1	0	1	0	1	1	0	0	1	0	0	1	1	0	0	1	0	0	1	1	1	0	1	0	1	0	0	1	1	1	0	0
s288c.chr01	1145	237246	201917	S	0	1	1	0	0	1	1	0	1	0	1	0	1	0	1	0	1	0	1	0	1	1	0	0	1	0	0	1	1	0	0	1	0	0	1	1	1	0	1	0	1	0	0	1	1	1	0	0
s288c.chr01	1146	237250	201921	S	0	1	1	0	0	1	1	0	1	0	1	0	1	0	1	0	1	0	1	0	1	1	0	0	1	0	0	1	1	0	0	1	0	0	1	1	1	0	1	0	1	0	0	1	1	1	0	0
s288c.chr01	1147	237255	201926	S	0	1	1	0	0	1	1	0	1	0	1	0	1	0	1	0	1	0	1	0	1	1	0	0	1	0	0	1	1	0	0	1	0	0	1	1	1	0	1	0	1	0	0	1	1	1	0	0
s288c.chr01	1148	237256	201927	S	0	1	1	0	0	1	1	0	1	0	1	0	1	0	1	0	1	0	1	0	1	1	0	0	1	0	0	1	1	0	0	1	0	0	1	1	1	0	1	0	1	0	0	1	1	1	0	0
s288c.chr01	1149	237261	201930	S	0	1	1	0	0	1	1	0	1	0	1	0	1	0	1	0	1	0	1	0	1	1	0	0	1	0	0	1	1	0	0	1	0	0	1	1	1	0	1	0	1	0	0	1	1	1	0	0
s288c.chr01	1150	237272	201941	S	0	1	1	0	0	1	1	0	1	0	1	0	1	0	1	0	1	0	1	0	1	1	0	0	1	0	0	1	1	0	0	1	0	0	1	1	1	0	1	0	1	0	0	1	1	1	0	0
s288c.chr01	1151	237273	201942	S	0	1	1	0	0	1	1	0	1	0	1	0	1	0	1	0	1	0	1	0	1	1	0	0	1	0	0	1	1	0	0	1	0	0	1	1	1	0	1	0	1	0	0	1	1	1	0	0
s288c.chr01	1152	237274	201943	S	0	1	1	0	0	1	1	0	1	0	1	0	1	0	1	0	1	0	1	0	1	1	0	0	1	0	0	1	1	0	0	1	0	0	1	1	1	0	1	0	1	0	0	1	1	1	0	0
s288c.chr01	1153	237275	201944	S	0	1	1	0	0	1	1	0	1	0	1	0	1	0	1	0	1	0	1	0	1	1	0	0	1	0	0	1	1	0	0	1	0	0	1	1	1	0	1	0	1	0	0	1	1	1	0	0
s288c.chr01	1154	237281	201950	I	0	1	1	0	0	1	1	0	1	0	1	0	1	0	1	0	1	0	1	0	1	1	0	0	1	0	0	1	1	0	0	1	0	0	1	1	1	0	1	0	1	0	0	1	1	1	0	0
s288c.chr01	1155	237287	201955.5	S	0	1	1	0	0	1	1	0	1	0	1	0	1	0	1	0	1	0	1	0	1	1	0	0	1	0	0	1	1	0	0	1	0	0	1	1	1	0	1	0	1	0	0	1	1	1	0	0
s288c.chr01	1156	237290	201955.5	S	0	1	1	0	0	1	1	0	1	0	1	0	1	0	1	0	1	0	1	0	1	1	0	0	1	0	0	1	1	0	0	1	0	0	1	1	1	0	1	0	1	0	0	1	1	1	0	0
s288c.chr01	1157	237292	201956	S	0	1	1	0	0	1	1	0	1	0	1	0	1	0	1	0	1	0	1	0	1	1	0	0	1	0	0	1	1	0	0	1	0	0	1	1	1	0	1	0	1	0	0	1	1	1	0	0
s288c.chr01	1158	237295	201959	D	0	1	1	0	0	1	1	0	1	0	1	0	1	0	1	0	1	0	1	0	1	1	0	0	1	0	0	1	1	0	0	1	0	0	1	1	1	0	1	0	1	0	0	1	1	1	0	0
s288c.chr01	1159	237301	201965	S	0	1	1	0	0	1	1	0	1	0	1	0	1	0	1	0	1	0	1	0	1	1	0	0	1	0	0	1	1	0	0	1	0	0	1	1	1	0	1	0	1	0	0	1	1	1	0	0
s288c.chr01	1160	237303	201967	S	0	1	1	0	0	1	1	0	1	0	1	0	1	0	1	0	1	0	1	0	1	1	0	0	1	0	0	1	1	0	0	1	0	0	1	1	1	0	1	0	1	0	0	1	1	1	0	0
s288c.chr01	1161	237306	201970	S	0	1	1	0	0	1	1	0	1	0	1	0	1	0	1	0	1	0	1	0	1	1	0	0	1	0	0	1	1	0	0	1	0	0	1	1	1	0	1	0	1	0	0	1	1	1	0	0
s288c.chr01	1162	237308	201972	S	0	1	1	0	0	1	1	0	1	0	1	0	1	0	1	0	1	0	1	0	1	1	0	0	1	0	0	1	1	0	0	1	0	0	1	1	1	0	1	0	1	0	0	1	1	1	0	0
s288c.chr01	1163	237311	201975	S	0	1	1	0	0	1	1	0	1	0	1	0	1	0	1	0	1	0	1	0	1	1	0	0	1	0	0	1	1	0	0	1	0	0	1	1	1	0	1	0	1	0	0	1	1	1	0	0
s288c.chr01	1164	237312	201976	S	0	1	1	0	0	1	1	0	1	0	1	0	1	0	1	0	1	0	1	0	1	1	0	0	1	0	0	1	1	0	0	1	0	0	1	1	1	0	1	0	1	0	0	1	1	1	0	0
s288c.chr01	1165	237319	201983	S	0	1	1	0	0	1	1	0	1	0	1	0	1	0	1	0	1	0	1	0	1	1	0	0	1	0	0	1	1	0	0	1	0	0	1	1	1	0	1	0	1	0	0	1	1	1	0	0
s288c.chr01	1166	237321	201985	D	0	1	1	0	0	1	1	0	1	0	1	0	1	0	1	0	1	0	1	0	1	1	0	0	1	0	0	1	1	0	0	1	0	0	1	1	1	0	1	0	1	0	0	1	1	1	0	0
s288c.chr01	1167	237329	201993	S	0	1	1	0	0	1	1	0	1	0	1	0	1	0	1	0	1	0	1	0	1	1	0	0	1	0	0	1	1	0	0	1	0	0	1	1	1	0	1	0	1	0	0	1	1	1	0	0
s288c.chr01	1168	237341	202005	S	0	1	1	0	0	1	1	0	1	0	1	0	1	0	1	0	1	0	1	0	1	1	0	0	1	0	0	1	1	0	0	1	0	0	1	1	1	0	1	0	1	0	0	1	1	1	0	0
s288c.chr01	1169	237343	202007	S	0	1	1	0	0	1	1	0	1	0	1	0	1	0	1	0	1	0	1	0	1	1	0	0	1	0	0	1	1	0	0	1	0	0	1	1	1	0	1	0	1	0	0	1	1	1	0	0
s288c.chr01	1170	237344	202008	S	0	1	1	0	0	1	1	0	1	0	1	0	1	0	1	0	1	0	1	0	1	1	0	0	1	0	0	1	1	0	0	1	0	0	1	1	1	0	1	0	1	0	0	1	1	1	0	0
s288c.chr01	1171	237347	202011	S	0	1	1	0	0	1	1	0	1	0	1	0	1	0	1	0	1	0	1	0	1	1	0	0	1	0	0	1	1	0	0	1	0	0	1	1	1	0	1	0	1	0	0	1	1	1	0	0
s288c.chr01	1172	237348	202012	S	0	1	1	0	0	1	1	0	1	0	1	0	1	0	1	0	1	0	1	0	1	1	0	0	1	0	0	1	1	0	0	1	0	0	1	1	1	0	1	0	1	0	0	1	1	1	0	0
s288c.chr01	1173	237355	202019	S	0	1	1	0	0	1	1	0	1	0	1	0	1	0	1	0	1	0	1	0	1	1	0	0	1	0	0	1	1	0	0	1	0	0	1	1	1	0	1	0	1	0	0	1	1	1	0	0
s288c.chr01	1174	237357	202021	S	0	1	1	0	0	1	1	0	1	0	1	0	1	0	1	0	1	0	1	0	1	1	0	0	1	0	0	1	1	0	0	1	0	0	1	1	1	0	1	0	1	0	0	1	1	1	0	0
s288c.chr01	1175	237359	202023	S	0	1	1	0	0	1	1	0	1	0	1	0	1	0	1	0	1	0	1	0	1	1	0	0	1	0	0	1	1	0	0	1	0	0	1	1	1	0	1	0	1	0	0	1	1	1	0	0
s288c.chr01	1176	237362	202026	S	0	1	1	0	0	1	1	0	1	0	1	0	1	0	1	0	1	0	1	0	1	1	0	0	1	0	0	1	1	0	0	1	0	0	1	1	1	0	1	0	1	0	0	1	1	1	0	0
s288c.chr01	1177	237363	202027	S	0	1	1	0	0	1	1	0	1	0	1	0	1	0	1	0	1	0	1	0	1	1	0	0	1	0	0	1	1	0	0	1	0	0	1	1	1	0	1	0	1	0	0	1	1	1	0	0
s288c.chr01	1178	237365	202029	S	0	1	1	0	0	1	1	0	1	0	1	0	1	0	1	0	1	0	1	0	1	1	0	0	1	0	0	1	1	0	0	1	0	0	1	1	1	0	1	0	1	0	0	1	1	1	0	0
s288c.chr01	1179	237367	202031	S	0	1	1	0	0	1	1	0	1	0	1	0	1	0	1	0	1	0	1	0	1	1	0	0	1	0	0	1	1	0	0	1	0	0	1	1	1	0	1	0	1	0	0	1	1	1	0	0
s288c.chr01	1180	237368	202032	S	0	1	1	0	0	1	1	0	1	0	1	0	1	0	1	0	1	0	1	0	1	1	0	0	1	0	0	1	1	0	0	1	0	0	1	1	1	0	1	0	1	0	0	1	1	1	0	0
s288c.chr01	1181	237370	202034	S	0	1	1	0	0	1	1	0	1	0	1	0	1	0	1	0	1	0	1	0	1	1	0	0	1	0	0	1	1	0	0	1	0	0	1	1	1	0	1	0	1	0	0	1	1	1	0	0
s288c.chr01	1182	237374	202038	S	0	1	1	0	0	1	1	0	1	0	1	0	1	0	1	0	1	0	1	0	1	1	0	0	1	0	0	1	1	0	0	1	0	0	1	1	1	0	1	0	1	0	0	1	1	1	0	0
s288c.chr01	1183	237378	202042	S	0	1	1	0	0	1	1	0	1	0	1	0	1	0	1	0	1	0	1	0	1	1	0	0	1	0	0	1	1	0	0	1	0	0	1	1	1	0	1	0	1	0	0	1	1	1	0	0
s288c.chr01	1184	237380	202044	S	0	1	1	0	0	1	1	0	1	0	1	0	1	0	1	0	1	0	1	0	1	1	0	0	1	0	0	1	1	0	0	1	0	0	1	1	1	0	1	0	1	0	0	1	1	1	0	0
s288c.chr01	1185	237381	202045	S	0	1	1	0	0	1	1	0	1	0	1	0	1	0	1	0	1	0	1	0	1	1	0	0	1	0	0	1	1	0	0	1	0	0	1	1	1	0	1	0	1	0	0	1	1	1	0	0
s288c.chr01	1186	237382	202046	S	0	1	1	0	0	1	1	0	1	0	1	0	1	0	1	0	1	0	1	0	1	1	0	0	1	0	0	1	1	0	0	1	0	0	1	1	1	0	1	0	1	0	0	1	1	1	0	0
s288c.chr01	1187	237386	202050	S	0	1	1	0	0	1	1	0	1	0	1	0	1	0	1	0	1	0	1	0	1	1	0	0	1	0	0	1	1	0	0	1	0	0	1	1	1	0	1	0	1	0	0	1	1	1	0	0
s288c.chr01	1188	237390	202053.5	S	0	1	1	0	0	1	1	0	1	0	1	0	1	0	1	0	1	0	1	0	1	1	0	0	1	0	0	1	1	0	0	1	0	0	1	1	1	0	1	0	1	0	0	1	1	1	0	0
s288c.chr01	1189	237393	202056	S	0	1	1	0	0	1	1	0	1	0	1	0	1	0	1	0	1	0	1	0	1	1	0	0	1	0	0	1	1	0	0	1	0	0	1	1	1	0	1	0	1	0	0	1	1	1	0	0
s288c.chr01	1190	237398	202061	S	0	1	1	0	0	1	1	0	1	0	1	0	1	0	1	0	1	0	1	0	1	1	0	0	1	0	0	1	1	0	0	1	0	0	1	1	1	0	1	0	1	0	0	1	1	1	0	0
s288c.chr01	1191	237399	202062	S	0	1	1	0	0	1	1	0	1	0	1	0	1	0	1	0	1	0	1	0	1	1	0	0	1	0	0	1	1	0	0	1	0	0	1	1	1	0	1	0	1	0	0	1	1	1	0	0
s288c.chr01	1192	237400	202063	S	0	1	1	0	0	1	1	0	1	0	1	0	1	0	1	0	1	0	1	0	1	1	0	0	1	0	0	1	1	0	0	1	0	0	1	1	1	0	1	0	1	0	0	1	1	1	0	0
s288c.chr01	1193	237404	202067	S	0	1	1	0	0	1	1	0	1	0	1	0	1	0	1	0	1	0	1	0	1	1	0	0	1	0	0	1	1	0	0	1	0	0	1	1	1	0	1	0	1	0	0	1	1	1	0	0
s288c.chr01	1194	237409	202072	S	0	1	1	0	0	1	1	0	1	0	1	0	1	0	1	0	1	0	1	0	1	1	0	0	1	0	0	1	1	0	0	1	0	0	1	1	1	0	1	0	1	0	0	1	1	1	0	0
s288c.chr01	1195	237411	202074	S	0	1	1	0	0	1	1	0	1	0	1	0	1	0	1	0	1	0	1	0	1	1	0	0	1	0	0	1	1	0	0	1	0	0	1	1	1	0	1	0	1	0	0	1	1	1	0	0
s288c.chr01	1196	237414	202077	S	0	1	1	0	0	1	1	0	1	0	1	0	1	0	1	0	1	0	1	0	1	1	0	0	1	0	0	1	1	0	0	1	0	0	1	1	1	0	1	0	1	0	0	1	1	1	0	0
s288c.chr01	1197	237419	202082	S	0	1	1	0	0	1	1	0	1	0	1	0	1	0	1	0	1	0	1	0	1	1	0	0	1	0	0	1	1	0	0	1	0	0	1	1	1	0	1	0	1	0	0	1	1	1	0	0
s288c.chr01	1198	237420	202083	S	0	1	1	0	0	1	1	0	1	0	1	0	1	0	1	0	1	0	1	0	1	1	0	0	1	0	0	1	1	0	0	1	0	0	1	1	1	0	1	0	1	0	0	1	1	1	0	0
s288c.chr01	1199	237422	202085	S	0	1	1	0	0	1	1	0	1	0	1	0	1	0	1	0	1	0	1	0	1	1	0	0	1	0	0	1	1	0	0	1	0	0	1	1	1	0	1	0	1	0	0	1	1	1	0	0
s288c.chr01	1200	237427	202090	S	0	1	1	0	0	1	1	0	1	0	1	0	1	0	1	0	1	0	1	0	1	1	0	0	1	0	0	1	1	0	0	1	0	0	1	1	1	0	1	0	1	0	0	1	1	1	0	0
s288c.chr01	1201	237439	202102	S	0	1	1	0	0	1	1	0	1	0	1	0	1	0	1	0	1	0	1	0	1	1	0	0	1	0	0	1	1	0	0	1	0	0	1	1	1	0	1	0	1	0	0	1	1	1	0	0
s288c.chr01	1202	237440	202103	S	0	1	1	0	0	1	1	0	1	0	1	0	1	0	1	0	1	0	1	0	1	1	0	0	1	0	0	1	1	0	0	1	0	0	1	1	1	0	1	0	1	0	0	1	1	1	0	0
s288c.chr01	1203	237442	202105	S	0	1	1	0	0	1	1	0	1	0	1	0	1	0	1	0	1	0	1	0	1	1	0	0	1	0	0	1	1	0	0	1	0	0	1	1	1	0	1	0	1	0	0	1	1	1	0	0
s288c.chr01	1204	237451	202114	S	0	1	1	0	0	1	1	0	1	0	1	0	1	0	1	0	1	0	1	0	1	1	0	0	1	0	0	1	1	0	0	1	0	0	1	1	1	0	1	0	1	0	0	1	1	1	0	0
s288c.chr01	1205	237458	202121	S	0	1	1	0	0	1	1	0	1	0	1	0	1	0	1	0	1	0	1	0	1	1	0	0	1	0	0	1	1	0	0	1	0	0	1	1	1	0	1	0	1	0	0	1	1	1	0	0
s288c.chr01	1206	237459	202122	S	0	1	1	0	0	1	1	0	1	0	1	0	1	0	1	0	1	0	1	0	1	1	0	0	1	0	0	1	1	0	0	1	0	0	1	1	1	0	1	0	1	0	0	1	1	1	0	0
s288c.chr01	1207	237463	202126	S	0	1	1	0	0	1	1	0	1	0	1	0	1	0	1	0	1	0	1	0	1	1	0	0	1	0	0	1	1	0	0	1	0	0	1	1	1	0	1	0	1	0	0	1	1	1	0	0
s288c.chr01	1208	237464	202127	S	0	1	1	0	0	1	1	0	1	0	1	0	1	0	1	0	1	0	1	0	1	1	0	0	1	0	0	1	1	0	0	1	0	0	1	1	1	0	1	0	1	0	0	1	1	1	0	0
s288c.chr01	1209	237465	202128	S	0	1	1	0	0	1	1	0	1	0	1	0	1	0	1	0	1	0	1	0	1	1	0	0	1	0	0	1	1	0	0	1	0	0	1	1	1	0	1	0	1	0	0	1	1	1	0	0
s288c.chr01	1210	237469	202132	S	0	1	1	0	0	1	1	0	1	0	1	0	1	0	1	0	1	0	1	0	1	1	0	0	1	0	0	1	1	0	0	1	0	0	1	1	1	0	1	0	1	0	0	1	1	1	0	0
s288c.chr01	1211	237470	202133	D	0	1	1	0	0	1	1	0	1	0	1	0	1	0	1	0	1	0	1	0	1	1	0	0	1	0	0	1	1	0	0	1	0	0	1	1	1	0	1	0	1	0	0	1	1	1	0	0
s288c.chr01	1212	237474	202137	S	0	1	1	0	0	1	1	0	1	0	1	0	1	0	1	0	1	0	1	0	1	1	0	0	1	0	0	1	1	0	0	1	0	0	1	1	1	0	1	0	1	0	0	1	1	1	0	0
s288c.chr01	1213	237481	202144	S	0	1	1	0	0	1	1	0	1	0	1	0	1	0	1	0	1	0	1	0	1	1	0	0	1	0	0	1	1	0	0	1	0	0	1	1	1	0	1	0	1	0	0	1	1	1	0	0
s288c.chr01	1214	237482	202145	S	0	1	1	0	0	1	1	0	1	0	1	0	1	0	1	0	1	0	1	0	1	1	0	0	1	0	0	1	1	0	0	1	0	0	1	1	1	0	1	0	1	0	0	1	1	1	0	0
s288c.chr01	1215	237484	202147	S	0	1	1	0	0	1	1	0	1	0	1	0	1	0	1	0	1	0	1	0	1	1	0	0	1	0	0	1	1	0	0	1	0	0	1	1	1	0	1	0	1	0	0	1	1	1	0	0
s288c.chr01	1216	237488	202151	S	0	1	1	0	0	1	1	0	1	0	1	0	1	0	1	0	1	0	1	0	1	1	0	0	1	0	0	1	1	0	0	1	0	0	1	1	1	0	1	0	1	0	0	1	1	1	0	0
s288c.chr01	1217	237499	202162	S	0	1	1	0	0	1	1	0	1	0	1	0	1	0	1	0	1	0	1	0	1	1	0	0	1	0	0	1	1	0	0	1	0	0	1	1	1	0	1	0	1	0	0	1	1	1	0	0
s288c.chr01	1218	237500	202163	I	0	1	1	0	0	1	1	0	1	0	1	0	1	0	1	0	1	0	1	0	1	1	0	0	1	0	0	1	1	0	0	1	0	0	1	1	1	0	1	0	1	0	0	1	1	1	0	0
s288c.chr01	1219	237503	202166	S	0	1	1	0	0	1	1	0	1	0	1	0	1	0	1	0	1	0	1	0	1	1	0	0	1	0	0	1	1	0	0	1	0	0	1	1	1	0	1	0	1	0	0	1	1	1	0	0
s288c.chr01	1220	237511	202174	S	0	1	1	0	0	1	1	0	1	0	1	0	1	0	1	0	1	0	1	0	1	1	0	0	1	0	0	1	1	0	0	1	0	0	1	1	1	0	1	0	1	0	0	1	1	1	0	0
s288c.chr01	1221	237512	202175	S	0	1	1	0	0	1	1	0	1	0	1	0	1	0	1	0	1	0	1	0	1	1	0	0	1	0	0	1	1	0	0	1	0	0	1	1	1	0	1	0	1	0	0	1	1	1	0	0
s288c.chr01	1222	237513	202176	S	0	1	1	0	0	1	1	0	1	0	1	0	1	0	1	0	1	0	1	0	1	1	0	0	1	0	0	1	1	0	0	1	0	0	1	1	1	0	1	0	1	0	0	1	1	1	0	0
s288c.chr01	1223	237520	202182	S	0	1	1	0	0	1	1	0	1	0	1	0	1	0	1	0	1	0	1	0	1	1	0	0	1	0	0	1	1	0	0	1	0	0	1	1	1	0	1	0	1	0	0	1	1	1	0	0
s288c.chr01	1224	237525	202187	S	0	1	1	0	0	1	1	0	1	0	1	0	1	0	1	0	1	0	1	0	1	1	0	0	1	0	0	1	1	0	0	1	0	0	1	1	1	0	1	0	1	0	0	1	1	1	0	0
s288c.chr01	1225	237527	202189	S	0	1	1	0	0	1	1	0	1	0	1	0	1	0	1	0	1	0	1	0	1	1	0	0	1	0	0	1	1	0	0	1	0	0	1	1	1	0	1	0	1	0	0	1	1	1	0	0
s288c.chr01	1226	237528	202190	I	0	1	1	0	0	1	1	0	1	0	1	0	1	0	1	0	1	0	1	0	1	1	0	0	1	0	0	1	1	0	0	1	0	0	1	1	1	0	1	0	1	0	0	1	1	1	0	0
s288c.chr01	1227	237535	202197	S	0	1	1	0	0	1	1	0	1	0	1	0	1	0	1	0	1	0	1	0	1	1	0	0	1	0	0	1	1	0	0	1	0	0	1	1	1	0	1	0	1	0	0	1	1	1	0	0
s288c.chr01	1228	237536	202198	S	0	1	1	0	0	1	1	0	1	0	1	0	1	0	1	0	1	0	1	0	1	1	0	0	1	0	0	1	1	0	0	1	0	0	1	1	1	0	1	0	1	0	0	1	1	1	0	0
s288c.chr01	1229	237538	202200	S	0	1	1	0	0	1	1	0	1	0	1	0	1	0	1	0	1	0	1	0	1	1	0	0	1	0	0	1	1	0	0	1	0	0	1	1	1	0	1	0	1	0	0	1	1	1	0	0
s288c.chr01	1230	237539	202201	S	0	1	1	0	0	1	1	0	1	0	1	0	1	0	1	0	1	0	1	0	1	1	0	0	1	0	0	1	1	0	0	1	0	0	1	1	1	0	1	0	1	0	0	1	1	1	0	0
s288c.chr01	1231	237541	202203	S	0	1	1	0	0	1	1	0	1	0	1	0	1	0	1	0	1	0	1	0	1	1	0	0	1	0	0	1	1	0	0	1	0	0	1	1	1	0	1	0	1	0	0	1	1	1	0	0
s288c.chr01	1232	237543	202205	S	0	1	1	0	0	1	1	0	1	0	1	0	1	0	1	0	1	0	1	0	1	1	0	0	1	0	0	1	1	0	0	1	0	0	1	1	1	0	1	0	1	0	0	1	1	1	0	0
s288c.chr01	1233	237549	202211	S	0	1	1	0	0	1	1	0	1	0	1	0	1	0	1	0	1	0	1	0	1	1	0	0	1	0	0	1	1	0	0	1	0	0	1	1	1	0	1	0	1	0	0	1	1	1	0	0
s288c.chr01	1234	237552	202214	S	0	1	1	0	0	1	1	0	1	0	1	0	1	0	1	0	1	0	1	0	1	1	0	0	1	0	0	1	1	0	0	1	0	0	1	1	1	0	1	0	1	0	0	1	1	1	0	0
s288c.chr01	1235	237557	202219	S	0	1	1	0	0	1	1	0	1	0	1	0	1	0	1	0	1	0	1	0	1	1	0	0	1	0	0	1	1	0	0	1	0	0	1	1	1	0	1	0	1	0	0	1	1	1	0	0
s288c.chr01	1236	237558	202220	S	0	1	1	0	0	1	1	0	1	0	1	0	1	0	1	0	1	0	1	0	1	1	0	0	1	0	0	1	1	0	0	1	0	0	1	1	1	0	1	0	1	0	0	1	1	1	0	0
s288c.chr01	1237	237559	202221	S	0	1	1	0	0	1	1	0	1	0	1	0	1	0	1	0	1	0	1	0	1	1	0	0	1	0	0	1	1	0	0	1	0	0	1	1	1	0	1	0	1	0	0	1	1	1	0	0
s288c.chr01	1238	237562	202224	S	0	1	1	0	0	1	1	0	1	0	1	0	1	0	1	0	1	0	1	0	1	1	0	0	1	0	0	1	1	0	0	1	0	0	1	1	1	0	1	0	1	0	0	1	1	1	0	0
s288c.chr01	1239	237564	202226	S	0	1	1	0	0	1	1	0	1	0	1	0	1	0	1	0	1	0	1	0	1	1	0	0	1	0	0	1	1	0	0	1	0	0	1	1	1	0	1	0	1	0	0	1	1	1	0	0
s288c.chr01	1240	237573	202235	S	0	1	1	0	0	1	1	0	1	0	1	0	1	0	1	0	1	0	1	0	1	1	0	0	1	0	0	1	1	0	0	1	0	0	1	1	1	0	1	0	1	0	0	1	1	1	0	0
s288c.chr01	1241	237574	202236	S	0	1	1	0	0	1	1	0	1	0	1	0	1	0	1	0	1	0	1	0	1	1	0	0	1	0	0	1	1	0	0	1	0	0	1	1	1	0	1	0	1	0	0	1	1	1	0	0
s288c.chr01	1242	237575	202237	S	0	1	1	0	0	1	1	0	1	0	1	0	1	0	1	0	1	0	1	0	1	1	0	0	1	0	0	1	1	0	0	1	0	0	1	1	1	0	1	0	1	0	0	1	1	1	0	0
s288c.chr01	1243	237578	202240	S	0	1	1	0	0	1	1	0	1	0	1	0	1	0	1	0	1	0	1	0	1	1	0	0	1	0	0	1	1	0	0	1	0	0	1	1	1	0	1	0	1	0	0	1	1	1	0	0
s288c.chr01	1244	237580	202242	S	0	1	1	0	0	1	1	0	1	0	1	0	1	0	1	0	1	0	1	0	1	1	0	0	1	0	0	1	1	0	0	1	0	0	1	1	1	0	1	0	1	0	0	1	1	1	0	0
s288c.chr01	1245	237584	202246	S	0	1	1	0	0	1	1	0	1	0	1	0	1	0	1	0	1	0	1	0	1	1	0	0	1	0	0	1	1	0	0	1	0	0	1	1	1	0	1	0	1	0	0	1	1	1	0	0
s288c.chr01	1246	237589	202251	S	0	1	1	0	0	1	1	0	1	0	1	0	1	0	1	0	1	0	1	0	1	1	0	0	1	0	0	1	1	0	0	1	0	0	1	1	1	0	1	0	1	0	0	1	1	1	0	0
s288c.chr01	1247	237592	202254	S	0	1	1	0	0	1	1	0	1	0	1	0	1	0	1	0	1	0	1	0	1	1	0	0	1	0	0	1	1	0	0	1	0	0	1	1	1	0	1	0	1	0	0	1	1	1	0	0
s288c.chr01	1248	237593	202255	S	0	1	1	0	0	1	1	0	1	0	1	0	1	0	1	0	1	0	1	0	1	1	0	0	1	0	0	1	1	0	0	1	0	0	1	1	1	0	1	0	1	0	0	1	1	1	0	0
s288c.chr01	1249	237597	202259	S	0	1	1	0	0	1	1	0	1	0	1	0	1	0	1	0	1	0	1	0	1	1	0	0	1	0	0	1	1	0	0	1	0	0	1	1	1	0	1	0	1	0	0	1	1	1	0	0
s288c.chr01	1250	237600	202262	S	0	1	1	0	0	1	1	0	1	0	1	0	1	0	1	0	1	0	1	0	1	1	0	0	1	0	0	1	1	0	0	1	0	0	1	1	1	0	1	0	1	0	0	1	1	1	0	0
s288c.chr01	1251	237602	202264	S	0	1	1	0	0	1	1	0	1	0	1	0	1	0	1	0	1	0	1	0	1	1	0	0	1	0	0	1	1	0	0	1	0	0	1	1	1	0	1	0	1	0	0	1	1	1	0	0
s288c.chr01	1252	237613	202273	S	0	1	1	0	0	1	1	0	1	0	1	0	1	0	1	0	1	0	1	0	1	1	0	0	1	0	0	1	1	0	0	1	0	0	1	1	1	0	1	0	1	0	0	1	1	1	0	0
s288c.chr01	1253	237615	202275	S	0	1	1	0	0	1	1	0	1	0	1	0	1	0	1	0	1	0	1	0	1	1	0	0	1	0	0	1	1	0	0	1	0	0	1	1	1	0	1	0	1	0	0	1	1	1	0	0
s288c.chr01	1254	237618	202278	S	0	1	1	0	0	1	1	0	1	0	1	0	1	0	1	0	1	0	1	0	1	1	0	0	1	0	0	1	1	0	0	1	0	0	1	1	1	0	1	0	1	0	0	1	1	1	0	0
s288c.chr01	1255	237626	202286	S	0	1	1	0	0	1	1	0	1	0	1	0	1	0	1	0	1	0	1	0	1	1	0	0	1	0	0	1	1	0	0	1	0	0	1	1	1	0	1	0	1	0	0	1	1	1	0	0
s288c.chr01	1256	237628	202288	S	0	1	1	0	0	1	1	0	1	0	1	0	1	0	1	0	1	0	1	0	1	1	0	0	1	0	0	1	1	0	0	1	0	0	1	1	1	0	1	0	1	0	0	1	1	1	0	0
s288c.chr01	1257	237631	202291	I	0	1	1	0	0	1	1	0	1	0	1	0	1	0	1	0	1	0	1	0	1	1	0	0	1	0	0	1	1	0	0	1	0	0	1	1	1	0	1	0	1	0	0	1	1	1	0	0
s288c.chr01	1258	237632	202292	S	0	1	1	0	0	1	1	0	1	0	1	0	1	0	1	0	1	0	1	0	1	1	0	0	1	0	0	1	1	0	0	1	0	0	1	1	1	0	1	0	1	0	0	1	1	1	0	0
s288c.chr01	1259	237635	202295	S	0	1	1	0	0	1	1	0	1	0	1	0	1	0	1	0	1	0	1	0	1	1	0	0	1	0	0	1	1	0	0	1	0	0	1	1	1	0	1	0	1	0	0	1	1	1	0	0
s288c.chr01	1260	237636	202296	S	0	1	1	0	0	1	1	0	1	0	1	0	1	0	1	0	1	0	1	0	1	1	0	0	1	0	0	1	1	0	0	1	0	0	1	1	1	0	1	0	1	0	0	1	1	1	0	0
s288c.chr01	1261	237638	202298	S	0	1	1	0	0	1	1	0	1	0	1	0	1	0	1	0	1	0	1	0	1	1	0	0	1	0	0	1	1	0	0	1	0	0	1	1	1	0	1	0	1	0	0	1	1	1	0	0
s288c.chr01	1262	237640	202300	S	0	1	1	0	0	1	1	0	1	0	1	0	1	0	1	0	1	0	1	0	1	1	0	0	1	0	0	1	1	0	0	1	0	0	1	1	1	0	1	0	1	0	0	1	1	1	0	0
s288c.chr01	1263	237643	202303	S	0	1	1	0	0	1	1	0	1	0	1	0	1	0	1	0	1	0	1	0	1	1	0	0	1	0	0	1	1	0	0	1	0	0	1	1	1	0	1	0	1	0	0	1	1	1	0	0
s288c.chr01	1264	237645	202305	S	0	1	1	0	0	1	1	0	1	0	1	0	1	0	1	0	1	0	1	0	1	1	0	0	1	0	0	1	1	0	0	1	0	0	1	1	1	0	1	0	1	0	0	1	1	1	0	0
s288c.chr01	1265	237646	202306	S	0	1	1	0	0	1	1	0	1	0	1	0	1	0	1	0	1	0	1	0	1	1	0	0	1	0	0	1	1	0	0	1	0	0	1	1	1	0	1	0	1	0	0	1	1	1	0	0
s288c.chr01	1266	237650	202310	S	0	1	1	0	0	1	1	0	1	0	1	0	1	0	1	0	1	0	1	0	1	1	0	0	1	0	0	1	1	0	0	1	0	0	1	1	1	0	1	0	1	0	0	1	1	1	0	0
s288c.chr01	1267	237657	202317	S	0	1	1	0	0	1	1	0	1	0	1	0	1	0	1	0	1	0	1	0	1	1	0	0	1	0	0	1	1	0	0	1	0	0	1	1	1	0	1	0	1	0	0	1	1	1	0	0
s288c.chr01	1268	237661	202321	S	0	1	1	0	0	1	1	0	1	0	1	0	1	0	1	0	1	0	1	0	1	1	0	0	1	0	0	1	1	0	0	1	0	0	1	1	1	0	1	0	1	0	0	1	1	1	0	0
s288c.chr01	1269	237665	202324	S	0	1	1	0	0	1	1	0	1	0	1	0	1	0	1	0	1	0	1	0	1	1	0	0	1	0	0	1	1	0	0	1	0	0	1	1	1	0	1	0	1	0	0	1	1	1	0	0
s288c.chr01	1270	237666	202325	S	0	1	1	0	0	1	1	0	1	0	1	0	1	0	1	0	1	0	1	0	1	1	0	0	1	0	0	1	1	0	0	1	0	0	1	1	1	0	1	0	1	0	0	1	1	1	0	0
s288c.chr01	1271	237668	202327	S	0	1	1	0	0	1	1	0	1	0	1	0	1	0	1	0	1	0	1	0	1	1	0	0	1	0	0	1	1	0	0	1	0	0	1	1	1	0	1	0	1	0	0	1	1	1	0	0
s288c.chr01	1272	237671	202330	S	0	1	1	0	0	1	1	0	1	0	1	0	1	0	1	0	1	0	1	0	1	1	0	0	1	0	0	1	1	0	0	1	0	0	1	1	1	0	1	0	1	0	0	1	1	1	0	0
s288c.chr01	1273	237672	202331	S	0	1	1	0	0	1	1	0	1	0	1	0	1	0	1	0	1	0	1	0	1	1	0	0	1	0	0	1	1	0	0	1	0	0	1	1	1	0	1	0	1	0	0	1	1	1	0	0
s288c.chr01	1274	237680	202339	S	0	1	1	0	0	1	1	0	1	0	1	0	1	0	1	0	1	0	1	0	1	1	0	0	1	0	0	1	1	0	0	1	0	0	1	1	1	0	1	0	1	0	0	1	1	1	0	0
s288c.chr01	1275	237681	202340	S	0	1	1	0	0	1	1	0	1	0	1	0	1	0	1	0	1	0	1	0	1	1	0	0	1	0	0	1	1	0	0	1	0	0	1	1	1	0	1	0	1	0	0	1	1	1	0	0
s288c.chr01	1276	237690	202349	S	0	1	1	0	0	1	1	0	1	0	1	0	1	0	1	0	1	0	1	0	1	1	0	0	1	0	0	1	1	0	0	1	0	0	1	1	1	0	1	0	1	0	0	1	1	1	0	0
s288c.chr01	1277	237693	202352	S	0	1	1	0	0	1	1	0	1	0	1	0	1	0	1	0	1	0	1	0	1	1	0	0	1	0	0	1	1	0	0	1	0	0	1	1	1	0	1	0	1	0	0	1	1	1	0	0
s288c.chr01	1278	237695	202354	S	0	1	1	0	0	1	1	0	1	0	1	0	1	0	1	0	1	0	1	0	1	1	0	0	1	0	0	1	1	0	0	1	0	0	1	1	1	0	1	0	1	0	0	1	1	1	0	0
s288c.chr01	1279	237697	202356	S	0	1	1	0	0	1	1	0	1	0	1	0	1	0	1	0	1	0	1	0	1	1	0	0	1	0	0	1	1	0	0	1	0	0	1	1	1	0	1	0	1	0	0	1	1	1	0	0
s288c.chr01	1280	237699	202358	S	0	1	1	0	0	1	1	0	1	0	1	0	1	0	1	0	1	0	1	0	1	1	0	0	1	0	0	1	1	0	0	1	0	0	1	1	1	0	1	0	1	0	0	1	1	1	0	0
s288c.chr01	1281	237700	202359	S	0	1	1	0	0	1	1	0	1	0	1	0	1	0	1	0	1	0	1	0	1	1	0	0	1	0	0	1	1	0	0	1	0	0	1	1	1	0	1	0	1	0	0	1	1	1	0	0
s288c.chr01	1282	237702	202361	S	0	1	1	0	0	1	1	0	1	0	1	0	1	0	1	0	1	0	1	0	1	1	0	0	1	0	0	1	1	0	0	1	0	0	1	1	1	0	1	0	1	0	0	1	1	1	0	0
s288c.chr01	1283	237704	202363	D	0	1	1	0	0	1	1	0	1	0	1	0	1	0	1	0	1	0	1	0	1	1	0	0	1	0	0	1	1	0	0	1	0	0	1	1	1	0	1	0	1	0	0	1	1	1	0	0
s288c.chr01	1284	237711	202370	S	0	1	1	0	0	1	1	0	1	0	1	0	1	0	1	0	1	0	1	0	1	1	0	0	1	0	0	1	1	0	0	1	0	0	1	1	1	0	1	0	1	0	0	1	1	1	0	0
s288c.chr01	1285	237717	202376	S	0	1	1	0	0	1	1	0	1	0	1	0	1	0	1	0	1	0	1	0	1	1	0	0	1	0	0	1	1	0	0	1	0	0	1	1	1	0	1	0	1	0	0	1	1	1	0	0
s288c.chr01	1286	237719	202378	S	0	1	1	0	0	1	1	0	1	0	1	0	1	0	1	0	1	0	1	0	1	1	0	0	1	0	0	1	1	0	0	1	0	0	1	1	1	0	1	0	1	0	0	1	1	1	0	0
s288c.chr01	1287	237720	202379	D	0	1	1	0	0	1	1	0	1	0	1	0	1	0	1	0	1	0	1	0	1	1	0	0	1	0	0	1	1	0	0	1	0	0	1	1	1	0	1	0	1	0	0	1	1	1	0	0
s288c.chr01	1288	237721	202380	S	0	1	1	0	0	1	1	0	1	0	1	0	1	0	1	0	1	0	1	0	1	1	0	0	1	0	0	1	1	0	0	1	0	0	1	1	1	0	1	0	1	0	0	1	1	1	0	0
s288c.chr01	1289	237723	202382	S	0	1	1	0	0	1	1	0	1	0	1	0	1	0	1	0	1	0	1	0	1	1	0	0	1	0	0	1	1	0	0	1	0	0	1	1	1	0	1	0	1	0	0	1	1	1	0	0
s288c.chr01	1290	237724	202383	S	0	1	1	0	0	1	1	0	1	0	1	0	1	0	1	0	1	0	1	0	1	1	0	0	1	0	0	1	1	0	0	1	0	0	1	1	1	0	1	0	1	0	0	1	1	1	0	0
s288c.chr01	1291	237726	202385	S	0	1	1	0	0	1	1	0	1	0	1	0	1	0	1	0	1	0	1	0	1	1	0	0	1	0	0	1	1	0	0	1	0	0	1	1	1	0	1	0	1	0	0	1	1	1	0	0
s288c.chr01	1292	237727	202386	S	0	1	1	0	0	1	1	0	1	0	1	0	1	0	1	0	1	0	1	0	1	1	0	0	1	0	0	1	1	0	0	1	0	0	1	1	1	0	1	0	1	0	0	1	1	1	0	0
s288c.chr01	1293	237731	202390	S	0	1	1	0	0	1	1	0	1	0	1	0	1	0	1	0	1	0	1	0	1	1	0	0	1	0	0	1	1	0	0	1	0	0	1	1	1	0	1	0	1	0	0	1	1	1	0	0
s288c.chr01	1294	237733	202392	S	0	1	1	0	0	1	1	0	1	0	1	0	1	0	1	0	1	0	1	0	1	1	0	0	1	0	0	1	1	0	0	1	0	0	1	1	1	0	1	0	1	0	0	1	1	1	0	0
s288c.chr01	1295	237737	202396	S	0	1	1	0	0	1	1	0	1	0	1	0	1	0	1	0	1	0	1	0	1	1	0	0	1	0	0	1	1	0	0	1	0	0	1	1	1	0	1	0	1	0	0	1	1	1	0	0
s288c.chr01	1296	237744	202403	S	0	1	1	0	0	1	1	0	1	0	1	0	1	0	1	0	1	0	1	0	1	1	0	0	1	0	0	1	1	0	0	1	0	0	1	1	1	0	1	0	1	0	0	1	1	1	0	0
s288c.chr01	1297	237749	202408	S	0	1	1	0	0	1	1	0	1	0	1	0	1	0	1	0	1	0	1	0	1	1	0	0	1	0	1	1	1	0	0	1	0	0	1	1	1	0	1	0	1	0	0	1	1	1	0	0
s288c.chr01	1298	237750	202409	S	0	1	1	0	0	1	1	0	1	0	1	0	1	0	1	0	1	0	1	0	1	1	0	0	1	0	1	1	1	0	0	1	0	0	1	1	1	0	1	0	1	0	0	1	1	1	0	0
s288c.chr01	1299	237751	202410	S	0	1	1	0	0	1	1	0	1	0	1	0	1	0	1	0	1	0	1	0	1	1	0	0	1	0	1	1	1	0	0	1	0	0	1	1	1	0	1	0	1	0	0	1	1	1	0	0
s288c.chr01	1300	237753	202412	S	0	1	1	0	0	1	1	0	1	0	1	0	1	0	1	0	1	0	1	0	1	1	0	0	1	0	1	1	1	0	0	1	0	0	1	1	1	0	1	0	1	0	0	1	1	1	0	0
s288c.chr01	1301	237754	202413	S	0	1	1	0	0	1	1	0	1	0	1	0	1	0	1	0	1	0	1	0	1	1	0	0	1	0	1	1	1	0	0	1	0	0	1	1	1	0	1	0	1	0	0	1	1	1	0	0
s288c.chr01	1302	237756	202415	S	0	1	1	0	0	1	1	0	1	0	1	0	1	0	1	0	1	0	1	0	1	1	0	0	1	0	1	1	1	0	0	1	0	0	1	1	1	0	1	0	1	0	0	1	1	1	0	0
s288c.chr01	1303	237760	202419	I	0	1	1	0	0	1	1	0	1	0	1	0	1	0	1	0	1	0	1	0	1	1	0	0	1	0	0	1	1	0	0	1	0	0	1	1	1	0	1	0	1	0	0	1	1	1	0	0
s288c.chr01	1304	237764	202423	S	0	1	1	0	0	1	1	0	1	0	1	0	1	0	1	0	1	0	1	0	1	1	0	0	1	0	0	1	1	0	0	1	0	0	1	1	1	0	1	0	1	0	0	1	1	1	0	0
s288c.chr01	1305	237768	202426.5	S	0	1	1	0	0	1	1	0	1	0	1	0	1	0	1	0	1	0	1	0	1	1	0	0	1	0	0	1	1	0	0	1	0	0	1	1	1	0	1	0	1	0	0	1	1	1	0	0
s288c.chr01	1306	237769	202426.5	S	0	1	1	0	0	1	1	0	1	0	1	0	1	0	1	0	1	0	1	0	1	1	0	0	1	0	0	1	1	0	0	1	0	0	1	1	1	0	1	0	1	0	0	1	1	1	0	0
s288c.chr01	1307	237772	202429	S	0	1	1	0	0	1	1	0	1	0	1	0	1	0	1	0	1	0	1	0	1	1	0	0	1	0	0	1	1	0	0	1	0	0	1	1	1	0	1	0	1	0	0	1	1	1	0	0
s288c.chr01	1308	237773	202430	S	0	1	1	0	0	1	1	0	1	0	1	0	1	0	1	0	1	0	1	0	1	1	0	0	1	0	0	1	1	0	0	1	0	0	1	1	1	0	1	0	1	0	0	1	1	1	0	0
s288c.chr01	1309	237774	202431	S	0	1	1	0	0	1	1	0	1	0	1	0	1	0	1	0	1	0	1	0	1	1	0	0	1	0	0	1	1	0	0	1	0	0	1	1	1	0	1	0	1	0	0	1	1	1	0	0
s288c.chr01	1310	237775	202432	S	0	1	1	0	0	1	1	0	1	0	1	0	1	0	1	0	1	0	1	0	1	1	0	0	1	0	0	1	1	0	0	1	0	0	1	1	1	0	1	0	1	0	0	1	1	1	0	0
s288c.chr01	1311	237776	202433	S	0	1	1	0	0	1	1	0	1	0	1	0	1	0	1	0	1	0	1	0	1	1	0	0	1	0	0	1	1	0	0	1	0	0	1	1	1	0	1	0	1	0	0	1	1	1	0	0
s288c.chr01	1312	237778	202435	S	0	1	1	0	0	1	1	0	1	0	1	0	1	0	1	0	1	0	1	0	1	1	0	0	1	0	0	1	1	0	0	1	0	0	1	1	1	0	1	0	1	0	0	1	1	1	0	0
s288c.chr01	1313	237779	202436	S	0	1	1	0	0	1	1	0	1	0	1	0	1	0	1	0	1	0	1	0	1	1	0	0	1	0	0	1	1	0	0	1	0	0	1	1	1	0	1	0	1	0	0	1	1	1	0	0
s288c.chr01	1314	237782	202439	S	0	1	1	0	0	1	1	0	1	0	1	0	1	0	1	0	1	0	1	0	1	1	0	0	1	0	0	1	1	0	0	1	0	0	1	1	1	0	1	0	1	0	0	1	1	1	0	0
s288c.chr01	1315	237784	202441	S	0	1	1	0	0	1	1	0	1	0	1	0	1	0	1	0	1	0	1	0	1	1	0	0	1	0	0	1	1	0	0	1	0	0	1	1	1	0	1	0	1	0	0	1	1	1	0	0
s288c.chr01	1316	237785	202442	S	0	1	1	0	0	1	1	0	1	0	1	0	1	0	1	0	1	0	1	0	1	1	0	0	1	0	0	1	1	0	0	1	0	0	1	1	1	0	1	0	1	0	0	1	1	1	0	0
s288c.chr01	1317	237786	202443	S	0	1	1	0	0	1	1	0	1	0	1	0	1	0	1	0	1	0	1	0	1	1	0	0	1	0	0	1	1	0	0	1	0	0	1	1	1	0	1	0	1	0	0	1	1	1	0	0
s288c.chr01	1318	237787	202444	S	0	1	1	0	0	1	1	0	1	0	1	0	1	0	1	0	1	0	1	0	1	1	0	0	1	0	0	1	1	0	0	1	0	0	1	1	1	0	1	0	1	0	0	1	1	1	0	0
s288c.chr01	1319	237789	202446	S	0	1	1	0	0	1	1	0	1	0	1	0	1	0	1	0	1	0	1	0	1	1	0	0	1	0	0	1	1	0	0	1	0	0	1	1	1	0	1	0	1	0	0	1	1	1	0	0
s288c.chr01	1320	237791	202448	S	0	1	1	0	0	1	1	0	1	0	1	0	1	0	1	0	1	0	1	0	1	1	0	0	1	0	0	1	1	0	0	1	0	0	1	1	1	0	1	0	1	0	0	1	1	1	0	0
s288c.chr01	1321	237797	202454	S	0	1	1	0	0	1	1	0	1	0	1	0	1	0	1	0	1	0	1	0	1	1	0	0	1	0	0	1	1	0	0	1	0	0	1	1	1	0	1	0	1	0	0	1	1	1	0	0
s288c.chr01	1322	237798	202455	S	0	1	1	0	0	1	1	0	1	0	1	0	1	0	1	0	1	0	1	0	1	1	0	0	1	0	0	1	1	0	0	1	0	0	1	1	1	0	1	0	1	0	0	1	1	1	0	0
s288c.chr01	1323	237802	202459	S	0	1	1	0	0	1	1	0	1	0	1	0	1	0	1	0	1	0	1	0	1	1	0	0	1	0	0	1	1	0	0	1	0	0	1	1	1	0	1	0	1	0	0	1	1	1	0	0
s288c.chr01	1324	237803	202460	S	0	1	1	0	0	1	1	0	1	0	1	0	1	0	1	0	1	0	1	0	1	1	0	0	1	0	0	1	1	0	0	1	0	0	1	1	1	0	1	0	1	0	0	1	1	1	0	0
s288c.chr01	1325	237804	202461	S	0	1	1	0	0	1	1	0	1	0	1	0	1	0	1	0	1	0	1	0	1	1	0	0	1	0	0	1	1	0	0	1	0	0	1	1	1	0	1	0	1	0	0	1	1	1	0	0
s288c.chr01	1326	237809	202466	S	0	1	1	0	0	1	1	0	1	0	1	0	1	0	1	0	1	0	1	0	1	1	0	0	1	0	0	1	1	0	0	1	0	0	1	1	1	0	1	0	1	0	0	1	1	1	0	0
s288c.chr01	1327	237810	202467	S	0	1	1	0	0	1	1	0	1	0	1	0	1	0	1	0	1	0	1	0	1	1	0	0	1	0	0	1	1	0	0	1	0	0	1	1	1	0	1	0	1	0	0	1	1	1	0	0
s288c.chr01	1328	237813	202470	S	0	1	1	0	0	1	1	0	1	0	1	0	1	0	1	0	1	0	1	0	1	1	0	0	1	0	0	1	1	0	0	1	0	0	1	1	1	0	1	0	1	0	0	1	1	1	0	0
s288c.chr01	1329	237817	202474	S	0	1	1	0	0	1	1	0	1	0	1	0	1	0	1	0	1	0	1	0	1	1	0	0	1	0	0	1	1	0	0	1	0	0	1	1	1	0	1	0	1	0	0	1	1	1	0	0
s288c.chr01	1330	237823	202480	S	0	1	1	0	0	1	1	0	1	0	1	0	1	0	1	0	1	0	1	0	1	1	0	0	1	0	0	1	1	0	0	1	0	0	1	1	1	0	1	0	1	0	0	1	1	1	0	0
s288c.chr01	1331	237830	202487	S	0	1	1	0	0	1	1	0	1	0	1	0	1	0	1	0	1	0	1	0	1	1	0	0	1	0	0	1	1	0	0	1	0	0	1	1	1	0	1	0	1	0	0	1	1	1	0	0
s288c.chr01	1332	237833	202490	S	0	1	1	0	0	1	1	0	1	0	1	0	1	0	1	0	1	0	1	0	1	1	0	0	1	0	0	1	1	0	0	1	0	0	1	1	1	0	1	0	1	0	0	1	1	1	0	0
s288c.chr01	1333	237836	202493	S	0	1	1	0	0	1	1	0	1	0	1	0	1	0	1	0	1	0	1	0	1	1	0	0	1	0	0	1	1	0	0	1	0	0	1	1	1	0	1	0	1	0	0	1	1	1	0	0
s288c.chr01	1334	237839	202496	S	0	1	1	0	0	1	1	0	1	0	1	0	1	0	1	0	1	0	1	0	1	1	0	0	1	0	0	1	1	0	0	1	0	0	1	1	1	0	1	0	1	0	0	1	1	1	0	0
s288c.chr01	1335	237842	202499	S	0	1	1	0	0	1	1	0	1	0	1	0	1	0	1	0	1	0	1	0	1	1	0	0	1	0	0	1	1	0	0	1	0	0	1	1	1	0	1	0	1	0	0	1	1	1	0	0
s288c.chr01	1336	237845	202502	S	0	1	1	0	0	1	1	0	1	0	1	0	1	0	1	0	1	0	1	0	1	1	0	0	1	0	0	1	1	0	0	1	0	0	1	1	1	0	1	0	1	0	0	1	1	1	0	0
s288c.chr01	1337	237850	202507	I	0	1	1	0	0	1	1	0	1	0	1	0	1	0	1	0	1	0	1	0	1	1	0	0	1	0	0	1	1	0	0	1	0	0	1	1	1	0	1	0	1	0	0	1	1	1	0	0
s288c.chr01	1338	237854	202511	S	0	1	1	0	0	1	1	0	1	0	1	0	1	0	1	0	1	0	1	0	1	1	0	0	1	0	0	1	1	0	0	1	0	0	1	1	1	0	1	0	1	0	0	1	1	1	0	0
s288c.chr01	1339	237856	202513	S	0	1	1	0	0	1	1	0	1	0	1	0	1	0	1	0	1	0	1	0	1	1	0	0	1	0	0	1	1	0	0	1	0	0	1	1	1	0	1	0	1	0	0	1	1	1	0	0
s288c.chr01	1340	237858	202515	S	0	1	1	0	0	1	1	0	1	0	1	0	1	0	1	0	1	0	1	0	1	1	0	0	1	0	0	1	1	0	0	1	0	0	1	1	1	0	1	0	1	0	0	1	1	1	0	0
s288c.chr01	1341	237860	202517	S	0	1	1	0	0	1	1	0	1	0	1	0	1	0	1	0	1	0	1	0	1	1	0	0	1	0	0	1	1	0	0	1	0	0	1	1	1	0	1	0	1	0	0	1	1	1	0	0
s288c.chr01	1342	237863	202520	S	0	1	1	0	0	1	1	0	1	0	1	0	1	0	1	0	1	0	1	0	1	1	0	0	1	0	0	1	1	0	0	1	0	0	1	1	1	0	1	0	1	0	0	1	1	1	0	0
s288c.chr01	1343	237872	202529	S	0	1	1	0	0	1	1	0	1	0	1	0	1	0	1	0	1	0	1	0	1	1	0	0	1	0	0	1	1	0	0	1	0	0	1	1	1	0	1	0	1	0	0	1	1	1	0	0
s288c.chr01	1344	237874	202531	S	0	1	1	0	0	1	1	0	1	0	1	0	1	0	1	0	1	0	1	0	1	1	0	0	1	0	0	1	1	0	0	1	0	0	1	1	1	0	1	0	1	0	0	1	1	1	0	0
s288c.chr01	1345	237877	202534	D	0	1	1	0	0	1	1	0	1	0	1	0	1	0	1	0	1	0	1	0	1	1	0	0	1	0	0	1	1	0	0	1	0	0	1	1	1	0	1	0	1	0	0	1	1	1	0	0
s288c.chr01	1346	237884	202541	S	0	1	1	0	0	1	1	0	1	0	1	0	1	0	1	0	1	0	1	0	1	1	0	0	1	0	0	1	1	0	0	1	0	0	1	1	1	0	1	0	1	0	0	1	1	1	0	0
s288c.chr01	1347	237885	202542	S	0	1	1	0	0	1	1	0	1	0	1	0	1	0	1	0	1	0	1	0	1	1	0	0	1	0	0	1	1	0	0	1	0	0	1	1	1	0	1	0	1	0	0	1	1	1	0	0
s288c.chr01	1348	237889	202546	S	0	1	1	0	0	1	1	0	1	0	1	0	1	0	1	0	1	0	1	0	1	1	0	0	1	0	0	1	1	0	0	1	0	0	1	1	1	0	1	0	1	0	0	1	1	1	0	0
s288c.chr01	1349	237897	202554	S	0	1	1	0	0	1	1	0	1	0	1	0	1	0	1	0	1	0	1	0	1	1	0	0	1	0	0	1	1	0	0	1	0	0	1	1	1	0	1	0	1	0	0	1	1	1	0	0
s288c.chr01	1350	237901	202558	S	0	1	1	0	0	1	1	0	1	0	1	0	1	0	1	0	1	0	1	0	1	1	0	0	1	0	0	1	1	0	0	1	0	0	1	1	1	0	1	0	1	0	0	1	1	1	0	0
s288c.chr01	1351	237904	202561	I	0	1	1	0	0	1	1	0	1	0	1	0	1	0	1	0	1	0	1	0	1	1	0	0	1	0	0	1	1	0	0	1	0	0	1	1	1	0	1	0	1	0	0	1	1	1	0	0
s288c.chr01	1352	237906	202563	S	0	1	1	0	0	1	1	0	1	0	1	0	1	0	1	0	1	0	1	0	1	1	0	0	1	0	0	1	1	0	0	1	0	0	1	1	1	0	1	0	1	0	0	1	1	1	0	0
s288c.chr01	1353	237914	202571	S	0	1	1	0	0	1	1	0	1	0	1	0	1	0	1	0	1	0	1	0	1	1	0	0	1	0	0	1	1	0	0	1	0	0	1	1	1	0	1	0	1	0	0	1	1	1	0	0
s288c.chr01	1354	237917	202574	D	0	1	1	0	0	1	1	0	1	0	1	0	1	0	1	0	1	0	1	0	1	1	0	0	1	0	0	1	1	0	0	1	0	0	1	1	1	0	1	0	1	0	0	1	1	1	0	0
s288c.chr01	1355	237921	202578	S	0	1	1	0	0	1	1	0	1	0	1	0	1	0	1	0	1	0	1	0	1	1	0	0	1	0	0	1	1	0	0	1	0	0	1	1	1	0	1	0	1	0	0	1	1	1	0	0
s288c.chr01	1356	237922	202579	S	0	1	1	0	0	1	1	0	1	0	1	0	1	0	1	0	1	0	1	0	1	1	0	0	1	0	0	1	1	0	0	1	0	0	1	1	1	0	1	0	1	0	0	1	1	1	0	0
s288c.chr01	1357	237927	202584	S	0	1	1	0	0	1	1	0	1	0	1	0	1	0	1	0	1	0	1	0	1	1	0	0	1	0	0	1	1	0	0	1	0	0	1	1	1	0	1	0	1	0	0	1	1	1	0	0
s288c.chr01	1358	237928	202585	S	0	1	1	0	0	1	1	0	1	0	1	0	1	0	1	0	1	0	1	0	1	1	0	0	1	0	0	1	1	0	0	1	0	0	1	1	1	0	1	0	1	0	0	1	1	1	0	0
s288c.chr01	1359	237932	202589	S	0	1	1	0	0	1	1	0	1	0	1	0	1	0	1	0	1	0	1	0	1	1	0	0	1	0	0	1	1	0	0	1	0	0	1	1	1	0	1	0	1	0	0	1	1	1	0	0
s288c.chr01	1360	237933	202590	S	0	1	1	0	0	1	1	0	1	0	1	0	1	0	1	0	1	0	1	0	1	1	0	0	1	0	0	1	1	0	0	1	0	0	1	1	1	0	1	0	1	0	0	1	1	1	0	0
s288c.chr01	1361	237938	202595	S	0	1	1	0	0	1	1	0	1	0	1	0	1	0	1	0	1	0	1	0	1	1	0	0	1	0	0	1	1	0	0	1	0	0	1	1	1	0	1	0	1	0	0	1	1	1	0	0
s288c.chr01	1362	237939	202596	S	0	1	1	0	0	1	1	0	1	0	1	0	1	0	1	0	1	0	1	0	1	1	0	0	1	0	0	1	1	0	0	1	0	0	1	1	1	0	1	0	1	0	0	1	1	1	0	0
s288c.chr01	1363	237945	202601.5	S	0	1	1	0	0	1	1	0	1	0	1	0	1	0	1	0	1	0	1	0	1	1	0	0	1	0	0	1	1	0	0	1	0	0	1	1	1	0	1	0	1	0	0	1	1	1	0	0
s288c.chr01	1364	237955	202611	S	0	1	1	0	0	1	1	0	1	0	1	0	1	0	1	0	1	0	1	0	1	1	0	0	1	0	0	1	1	0	0	1	0	0	1	1	1	0	1	0	1	0	0	1	1	1	0	0
s288c.chr01	1365	237956	202612	S	0	1	1	0	0	1	1	0	1	0	1	0	1	0	1	0	1	0	1	0	1	1	0	0	1	0	0	1	1	0	0	1	0	0	1	1	1	0	1	0	1	0	0	1	1	1	0	0
s288c.chr01	1366	237964	202620	S	0	1	1	0	0	1	1	0	1	0	1	0	1	0	1	0	1	0	1	0	1	1	0	0	1	0	0	1	1	0	0	1	0	0	1	1	1	0	1	0	1	0	0	1	1	1	0	0
s288c.chr01	1367	237965	202621	S	0	1	1	0	0	1	1	0	1	0	1	0	1	0	1	0	1	0	1	0	1	1	0	0	1	0	0	1	1	0	0	1	0	0	1	1	1	0	1	0	1	0	0	1	1	1	0	0
s288c.chr01	1368	237978	202634	S	0	1	1	0	0	1	1	0	1	0	1	0	1	0	1	0	1	0	1	0	1	1	0	0	1	0	0	1	1	0	0	1	0	0	1	1	1	0	1	0	1	0	0	1	1	1	0	0
s288c.chr01	1369	237981	202637	S	0	1	1	0	0	1	1	0	1	0	1	0	1	0	1	0	1	0	1	0	1	1	0	0	1	0	0	1	1	0	0	1	0	0	1	1	1	0	1	0	1	0	0	1	1	1	0	0
s288c.chr01	1370	237982	202638	S	0	1	1	0	0	1	1	0	1	0	1	0	1	0	1	0	1	0	1	0	1	1	0	0	1	0	0	1	1	0	0	1	0	0	1	1	1	0	1	0	1	0	0	1	1	1	0	0
s288c.chr01	1371	237983	202639	S	0	1	1	0	0	1	1	0	1	0	1	0	1	0	1	0	1	0	1	0	1	1	0	0	1	0	0	1	1	0	0	1	0	0	1	1	1	0	1	0	1	0	0	1	1	1	0	0
s288c.chr01	1372	237984	202640	S	0	1	1	0	0	1	1	0	1	0	1	0	1	0	1	0	1	0	1	0	1	1	0	0	1	0	0	1	1	0	0	1	0	0	1	1	1	0	1	0	1	0	0	1	1	1	0	0
s288c.chr01	1373	237986	202642	S	0	1	1	0	0	1	1	0	1	0	1	0	1	0	1	0	1	0	1	0	1	1	0	0	1	0	0	1	1	0	0	1	0	0	1	1	1	0	1	0	1	0	0	1	1	1	0	0
s288c.chr01	1374	237987	202643	S	0	1	1	0	0	1	1	0	1	0	1	0	1	0	1	0	1	0	1	0	1	1	0	0	1	0	0	1	1	0	0	1	0	0	1	1	1	0	1	0	1	0	0	1	1	1	0	0
s288c.chr01	1375	237988	202644	S	0	1	1	0	0	1	1	0	1	0	1	0	1	0	1	0	1	0	1	0	1	1	0	0	1	0	0	1	1	0	0	1	0	0	1	1	1	0	1	0	1	0	0	1	1	1	0	0
s288c.chr01	1376	238042	202696	S	0	1	1	0	0	1	1	0	1	0	1	0	1	0	1	0	1	0	1	0	1	1	0	0	1	0	0	1	1	0	0	1	0	0	1	1	1	0	1	0	1	0	0	1	1	1	0	0
s288c.chr01	1377	238043	202697	S	0	1	1	0	0	1	1	0	1	0	1	0	1	0	1	0	1	0	1	0	1	1	0	0	1	0	0	1	1	0	0	1	0	0	1	1	1	0	1	0	1	0	0	1	1	1	0	0
s288c.chr01	1378	238046	202700	S	0	1	1	0	0	1	1	0	1	0	1	0	1	0	1	0	1	0	1	0	1	1	0	0	1	0	0	1	1	0	0	1	0	0	1	1	1	0	1	0	1	0	0	1	1	1	0	0
s288c.chr01	1379	238047	202701	S	0	1	1	0	0	1	1	0	1	0	1	0	1	0	1	0	1	0	1	0	1	1	0	0	1	0	0	1	1	0	0	1	0	0	1	1	1	0	1	0	1	0	0	1	1	1	0	0
s288c.chr01	1380	238048	202702	S	0	1	1	0	0	1	1	0	1	0	1	0	1	0	1	0	1	0	1	0	1	1	0	0	1	0	0	1	1	0	0	1	0	0	1	1	1	0	1	0	1	0	0	1	1	1	0	0
s288c.chr01	1381	238052	202705.5	S	0	1	1	0	0	1	1	0	1	0	1	0	1	0	1	0	1	0	1	0	1	1	0	0	1	0	0	1	1	0	0	1	0	0	1	1	1	0	1	0	1	0	0	1	1	1	0	0
s288c.chr01	1382	238054	202707	S	0	1	1	0	0	1	1	0	1	0	1	0	1	0	1	0	1	0	1	0	1	1	0	0	1	0	0	1	1	0	0	1	0	0	1	1	1	0	1	0	1	0	0	1	1	1	0	0
s288c.chr01	1383	238057	202710	S	0	1	1	0	0	1	1	0	1	0	1	0	1	0	1	0	1	0	1	0	1	1	0	0	1	0	0	1	1	0	0	1	0	0	1	1	1	0	1	0	1	0	0	1	1	1	0	0
s288c.chr01	1384	238058	202711	S	0	1	1	0	0	1	1	0	1	0	1	0	1	0	1	0	1	0	1	0	1	1	0	0	1	0	0	1	1	0	0	1	0	0	1	1	1	0	1	0	1	0	0	1	1	1	0	0
s288c.chr01	1385	238060	202713	S	0	1	1	0	0	1	1	0	1	0	1	0	1	0	1	0	1	0	1	0	1	1	0	0	1	0	0	1	1	0	0	1	0	0	1	1	1	0	1	0	1	0	0	1	1	1	0	0
s288c.chr01	1386	238062	202715	S	0	1	1	0	0	1	1	0	1	0	1	0	1	0	1	0	1	0	1	0	1	1	0	0	1	0	0	1	1	0	0	1	0	0	1	1	1	0	1	0	1	0	0	1	1	1	0	0
s288c.chr01	1387	238068	202721	S	0	1	1	0	0	1	1	0	1	0	1	0	1	0	1	0	1	0	1	0	1	1	0	0	1	0	0	1	1	0	0	1	0	0	1	1	1	0	1	0	1	0	0	1	1	1	0	0
s288c.chr01	1388	238076	202729	S	0	1	1	0	0	1	1	0	1	0	1	0	1	0	1	0	1	0	1	0	1	1	0	0	1	0	0	1	1	0	0	1	0	0	1	1	1	0	1	0	1	0	0	1	1	1	0	0
s288c.chr01	1389	238079	202732	S	0	1	1	0	0	1	1	0	1	0	1	0	1	0	1	0	1	0	1	0	1	1	0	0	1	0	0	1	1	0	0	1	0	0	1	1	1	0	1	0	1	0	0	1	1	1	0	0
s288c.chr01	1390	238081	202734	S	0	1	1	0	0	1	1	0	1	0	1	0	1	0	1	0	1	0	1	0	1	1	0	0	1	0	0	1	1	0	0	1	0	0	1	1	1	0	1	0	1	0	0	1	1	1	0	0
s288c.chr01	1391	238087	202740	S	0	1	1	0	0	1	1	0	1	0	1	0	1	0	1	0	1	0	1	0	1	1	0	0	1	0	0	1	1	0	0	1	0	0	1	1	1	0	1	0	1	0	0	1	1	1	0	0
s288c.chr01	1392	238091	202744	S	0	1	1	0	0	1	1	0	1	0	1	0	1	0	1	0	1	0	1	0	1	1	0	0	1	0	0	1	1	0	0	1	0	0	1	1	1	0	1	0	1	0	0	1	1	1	0	0
s288c.chr01	1393	238093	202746	S	0	1	1	0	0	1	1	0	1	0	1	0	1	0	1	0	1	0	1	0	1	1	0	0	1	0	0	1	1	0	0	1	0	0	1	1	1	0	1	0	1	0	0	1	1	1	0	0
s288c.chr01	1394	238096	202749	S	0	1	1	0	0	1	1	0	1	0	1	0	1	0	1	0	1	0	1	0	1	1	0	0	1	0	0	1	1	0	0	1	0	0	1	1	1	0	1	0	1	0	0	1	1	1	0	0
s288c.chr01	1395	238097	202750	S	0	1	1	0	0	1	1	0	1	0	1	0	1	0	1	0	1	0	1	0	1	1	0	0	1	0	0	1	1	0	0	1	0	0	1	1	1	0	1	0	1	0	0	1	1	1	0	0
s288c.chr01	1396	238106	202759	S	0	1	1	0	0	1	1	0	1	0	1	0	1	0	1	0	1	0	1	0	1	1	0	0	1	0	0	1	1	0	0	1	0	0	1	1	1	0	1	0	1	0	0	1	1	1	0	0
s288c.chr01	1397	238108	202761	S	0	1	1	0	0	1	1	0	1	0	1	0	1	0	1	0	1	0	1	0	1	1	0	0	1	0	0	1	1	0	0	1	0	0	1	1	1	0	1	0	1	0	0	1	1	1	0	0
s288c.chr01	1398	238111	202764	S	0	1	1	0	0	1	1	0	1	0	1	0	1	0	1	0	1	0	1	0	1	1	0	0	1	0	0	1	1	0	0	1	0	0	1	1	1	0	1	0	1	0	0	1	1	1	0	0
s288c.chr01	1399	238115	202768	S	0	1	1	0	0	1	1	0	1	0	1	0	1	0	1	0	1	0	1	0	1	1	0	0	1	0	0	1	1	0	0	1	0	0	1	1	1	0	1	0	1	0	0	1	1	1	0	0
s288c.chr01	1400	238119	202772	D	0	1	1	0	0	1	1	0	1	0	1	0	1	0	1	0	1	0	1	0	1	1	0	0	1	0	0	1	1	0	0	1	0	0	1	1	1	0	1	0	1	0	0	1	1	1	0	0
s288c.chr01	1401	238127	202780	S	0	1	1	0	0	1	1	0	1	0	1	0	1	0	1	0	1	0	1	0	1	1	0	0	1	0	0	1	1	0	0	1	0	0	1	1	1	0	1	0	1	0	0	1	1	1	0	0
s288c.chr01	1402	238168	202821	S	0	1	1	0	0	NA	1	0	1	0	1	0	1	0	1	0	1	0	1	0	1	1	0	0	1	0	0	1	1	0	0	1	0	0	1	1	NA	0	1	0	1	0	0	1	1	1	0	0
s288c.chr01	1403	238177	202830	S	0	NA	1	0	0	NA	1	0	1	0	1	0	1	0	1	0	1	0	0	0	NA	1	0	0	1	0	0	1	1	0	0	1	0	0	1	1	NA	0	1	0	1	0	0	NA	1	1	0	0
s288c.chr01	1404	238180	202833	S	0	NA	1	0	0	NA	1	0	1	0	1	0	1	0	1	0	1	0	0	0	NA	1	0	0	1	0	0	1	1	0	0	1	0	0	1	1	NA	0	1	0	1	0	0	NA	1	1	0	0
s288c.chr01	1405	238188	202841	S	0	1	1	0	0	NA	1	0	1	0	1	0	1	0	1	0	1	0	NA	0	1	1	0	0	1	0	0	1	1	0	0	1	0	0	1	1	1	0	1	0	1	0	0	1	1	1	0	0
s288c.chr01	1406	238194	202847	S	0	1	1	0	0	NA	1	0	1	0	1	0	1	0	1	0	1	0	NA	0	1	1	0	0	1	0	0	1	1	0	0	1	0	0	1	1	1	0	1	0	1	0	0	1	1	1	0	0
s288c.chr01	1407	238196	202849	S	0	1	1	0	0	NA	1	0	1	0	1	0	1	0	1	0	1	0	NA	0	1	1	0	0	1	0	0	1	1	0	0	1	0	0	1	1	1	0	1	0	1	0	0	1	1	1	0	0
s288c.chr01	1408	238207	202860	S	0	NA	1	0	0	NA	NA	0	1	0	1	0	NA	0	NA	0	NA	0	NA	0	1	1	0	0	NA	0	0	1	1	0	0	NA	0	0	1	1	1	0	1	0	1	0	0	1	1	NA	0	0
s288c.chr01	1409	238211	202864	S	0	NA	1	0	0	NA	1	0	1	0	1	0	NA	0	1	0	NA	0	NA	0	1	1	0	0	NA	0	0	1	1	0	0	1	0	0	1	1	1	0	1	0	1	0	0	1	1	NA	0	0
s288c.chr01	1410	238241	202894	S	0	1	1	0	0	1	1	0	1	0	1	0	1	0	1	0	1	0	1	0	1	1	0	0	1	0	0	1	1	0	0	1	0	0	1	1	1	0	1	0	1	0	0	1	1	1	0	0
s288c.chr01	1411	238242	202895	S	0	1	1	0	0	1	1	0	1	0	1	0	1	0	1	0	1	0	1	0	1	1	0	0	1	0	0	1	1	0	0	1	0	0	1	1	1	0	1	0	1	0	0	1	1	1	0	0
s288c.chr01	1412	238251	202904	I	0	1	1	0	0	1	1	0	1	0	1	0	1	0	1	0	1	0	1	0	1	1	0	0	1	0	0	1	1	0	0	1	0	0	1	1	1	0	1	0	1	0	0	1	1	1	0	0
s288c.chr01	1413	238272	202925	S	0	1	1	0	0	1	1	0	1	0	1	0	1	0	1	0	1	0	1	0	1	1	0	0	1	0	0	1	1	0	0	1	0	0	1	1	1	0	1	0	1	0	0	1	1	1	0	0
s288c.chr01	1414	238282	202935	S	0	1	1	0	0	1	1	0	1	0	1	0	1	0	1	0	1	0	1	0	1	1	0	0	1	0	0	1	1	0	0	1	0	0	1	1	1	0	1	0	1	0	0	1	1	1	0	0
s288c.chr01	1415	238285	202938	S	0	1	1	0	0	1	1	0	1	0	1	0	1	0	1	0	1	0	1	0	1	1	0	0	1	0	0	1	1	0	0	1	0	0	1	1	1	0	1	0	1	0	0	1	1	1	0	0
s288c.chr01	1416	238286	202939	S	0	1	1	0	0	1	1	0	1	0	1	0	1	0	1	0	1	0	1	0	1	1	0	0	1	0	0	1	1	0	0	1	0	0	1	1	1	0	1	0	1	0	0	1	1	1	0	0
s288c.chr01	1417	238293	202946	I	0	1	1	0	0	1	1	0	1	0	1	0	1	0	1	0	1	0	1	0	1	1	0	0	1	0	0	1	1	0	0	1	0	0	1	1	1	0	1	0	1	0	0	1	1	1	0	0
s288c.chr01	1418	238294	202947	S	0	1	1	0	0	1	1	0	1	0	1	0	1	0	1	0	1	0	1	0	1	1	0	0	1	0	0	1	1	0	0	1	0	0	1	1	1	0	1	0	1	0	0	1	1	1	0	0
s288c.chr01	1419	238299	202952	S	0	1	1	0	0	1	1	0	1	0	1	0	1	0	1	0	1	0	1	0	1	1	0	0	1	0	0	1	1	0	0	1	0	0	1	1	1	0	1	0	1	0	0	1	1	1	0	0
s288c.chr01	1420	238305	202958	S	0	1	1	0	0	1	1	0	1	0	1	0	1	0	1	0	1	0	1	0	1	1	0	0	1	0	0	1	1	0	0	1	0	0	1	1	1	0	1	0	1	0	0	1	1	1	0	0
s288c.chr01	1421	238308	202961	S	0	1	1	0	0	1	1	0	1	0	1	0	1	0	1	0	1	0	1	0	1	1	0	0	1	0	0	1	1	0	0	1	0	0	1	1	1	0	1	0	1	0	0	1	1	1	0	0
s288c.chr01	1422	238312	202965	S	0	1	1	0	0	1	1	0	1	0	1	0	1	0	1	0	1	0	1	0	1	1	0	0	1	0	0	1	1	0	0	1	0	0	1	1	1	0	1	0	1	0	0	1	1	1	0	0
s288c.chr01	1423	238313	202966	S	0	1	1	0	0	1	1	0	1	0	1	0	1	0	1	0	1	0	1	0	1	1	0	0	1	0	0	1	1	0	0	1	0	0	1	1	1	0	1	0	1	0	0	1	1	1	0	0
s288c.chr01	1424	238321	202974	S	0	1	1	0	0	1	1	0	1	0	1	0	1	0	1	0	1	0	1	0	1	1	0	0	1	0	0	1	1	0	0	1	0	0	1	1	1	0	1	0	1	0	0	1	1	1	0	0
s288c.chr01	1425	238382	203035	S	0	1	1	0	0	1	1	0	1	0	1	0	1	0	1	0	1	0	1	0	1	1	0	0	1	0	0	1	1	0	0	1	0	0	1	1	1	0	1	0	1	0	0	1	1	1	0	0
s288c.chr01	1426	238437	203089	S	0	1	1	0	0	1	1	0	1	0	1	0	1	0	1	0	1	0	1	0	1	1	0	0	1	0	0	1	1	0	0	1	0	0	1	1	1	0	1	0	1	0	0	1	1	1	0	0
s288c.chr01	1427	238677	203329	D	0	1	1	0	0	1	1	0	1	0	1	0	1	0	1	0	1	0	1	0	1	1	0	0	1	0	0	1	1	0	0	1	0	0	1	1	1	0	1	0	1	0	0	1	1	1	0	0
s288c.chr01	1428	238692	203343	S	0	NA	NA	0	0	NA	NA	0	NA	0	NA	0	NA	0	NA	0	NA	0	NA	0	NA	1	0	0	NA	0	0	1	NA	0	0	NA	0	0	NA	NA	NA	0	NA	0	NA	0	0	1	NA	NA	0	0
s288c.chr01	1429	238789	203440	S	0	1	1	0	0	1	1	0	1	0	1	0	1	0	1	0	1	0	1	0	NA	1	0	0	1	0	0	1	1	0	0	1	0	0	1	1	1	0	1	0	1	0	0	1	NA	1	NA	0
s288c.chr01	1430	238795	203446	S	0	1	1	0	0	1	1	0	1	0	1	0	1	0	1	0	1	0	1	0	NA	1	0	0	1	0	0	1	1	0	0	1	0	0	1	1	1	0	1	0	1	0	0	1	NA	1	NA	0
s288c.chr01	1431	239236	203887	S	0	1	1	0	0	1	1	0	1	0	1	0	1	0	1	0	1	0	1	0	1	1	0	0	1	0	0	1	1	0	0	1	0	0	1	1	1	0	1	0	1	0	0	1	1	1	0	0
s288c.chr01	1432	239241	203892	S	0	1	1	0	0	1	1	0	1	0	1	0	1	0	1	0	1	0	1	0	1	1	0	0	1	0	0	1	1	0	0	1	0	0	1	1	1	0	1	0	1	0	0	1	1	1	0	0
s288c.chr01	1433	239249	203900	S	0	1	1	0	0	1	1	0	1	0	1	0	1	0	1	0	1	0	1	0	1	1	0	0	1	0	0	1	1	0	0	1	0	0	1	1	1	0	1	0	1	0	0	1	1	1	0	0
s288c.chr01	1434	239250	203901	S	0	1	1	0	0	1	1	0	1	0	1	0	1	0	1	0	1	0	1	0	1	1	0	0	1	0	0	1	1	0	0	1	0	0	1	1	1	0	1	0	1	0	0	1	1	1	0	0
s288c.chr01	1435	239251	203902	S	0	1	1	0	0	1	1	0	1	0	1	0	1	0	1	0	1	0	1	0	1	1	0	0	1	0	0	1	1	0	0	1	0	0	1	1	1	0	1	0	1	0	0	1	1	1	0	0
s288c.chr01	1436	239253	203904	S	0	1	1	0	0	1	1	0	1	0	1	0	1	0	1	0	1	0	1	0	1	1	0	0	1	0	0	1	1	0	0	1	0	0	1	1	1	0	1	0	1	0	0	1	1	1	0	0
s288c.chr01	1437	239259	203910	S	0	1	1	0	0	1	1	0	1	0	1	0	1	0	1	0	1	0	1	0	1	1	0	0	1	0	0	1	1	0	0	1	0	0	1	1	1	0	1	0	1	0	0	1	1	1	0	0
s288c.chr01	1438	239264	203915	S	0	1	1	0	0	1	1	0	1	0	1	0	1	0	1	0	1	0	1	0	1	1	0	0	1	0	0	1	1	0	0	1	0	0	1	1	1	0	1	0	1	0	0	1	1	1	0	0
s288c.chr01	1439	239267	203918	S	0	1	1	0	0	1	1	0	1	0	1	0	1	0	1	0	1	0	1	0	1	1	0	0	1	0	0	1	1	0	0	1	0	0	1	1	1	0	1	0	1	0	0	1	1	1	0	0
s288c.chr01	1440	239268	203919	S	0	1	1	0	0	1	1	0	1	0	1	0	1	0	1	0	1	0	1	0	1	1	0	0	1	0	0	1	1	0	0	1	0	0	1	1	1	0	1	0	1	0	0	1	1	1	0	0
s288c.chr01	1441	239271	203922	S	0	1	1	0	0	1	1	0	1	0	1	0	1	0	1	0	1	0	1	0	1	1	0	0	1	0	0	1	1	0	0	1	0	0	1	1	1	0	1	0	1	0	0	1	1	1	0	0
s288c.chr01	1442	239285	203936	S	0	1	1	0	0	1	1	0	1	0	1	0	1	0	1	0	1	0	1	0	1	1	0	0	1	0	0	1	1	0	0	1	0	0	1	1	1	0	1	0	1	0	0	1	1	1	0	0
s288c.chr01	1443	239286	203937	S	0	1	1	0	0	1	1	0	1	0	1	0	1	0	1	0	1	0	1	0	1	1	0	0	1	0	0	1	1	0	0	1	0	0	1	1	1	0	1	0	1	0	0	1	1	1	0	0
s288c.chr01	1444	239292	203943	S	0	1	1	0	0	1	1	0	1	0	1	0	1	0	1	0	1	0	1	0	1	1	0	0	1	0	0	1	1	0	0	1	0	0	1	1	1	0	1	0	1	0	0	1	1	1	0	0
s288c.chr01	1445	239295	203946	S	0	1	1	0	0	1	1	0	1	0	1	0	1	0	1	0	1	0	1	0	1	1	0	0	1	0	0	1	1	0	0	1	0	0	1	1	1	0	1	0	1	0	0	1	1	1	0	0
s288c.chr01	1446	239313	203964	S	0	1	1	0	0	1	1	0	1	0	1	0	1	0	1	0	1	0	1	0	1	1	0	0	1	0	0	1	1	0	0	1	0	0	1	1	1	0	1	0	1	0	0	1	1	1	0	0
s288c.chr01	1447	239330	203981	S	0	1	1	0	0	1	1	0	1	0	1	0	1	0	1	0	1	0	1	0	1	1	0	0	1	0	0	1	1	0	0	1	0	0	1	1	1	0	1	0	1	0	0	1	1	1	0	0
s288c.chr01	1448	239333	203984	S	0	1	1	0	0	1	1	0	1	0	1	0	1	0	1	0	1	0	1	0	1	1	0	0	1	0	0	1	1	0	0	1	0	0	1	1	1	0	1	0	1	0	0	1	1	1	0	0
s288c.chr01	1449	239335	203986	S	0	1	1	0	0	1	1	0	1	0	1	0	1	0	1	0	1	0	1	0	1	1	0	0	1	0	0	1	1	0	0	1	0	0	1	1	1	0	1	0	1	0	0	1	1	1	0	0
s288c.chr01	1450	239336	203987	S	0	1	1	0	0	1	1	0	1	0	1	0	1	0	1	0	1	0	1	0	1	1	0	0	1	0	0	1	1	0	0	1	0	0	1	1	1	0	1	0	1	0	0	1	1	1	0	0
s288c.chr01	1451	239484	204135	S	0	1	1	0	0	1	1	0	1	0	1	0	1	0	1	0	1	0	1	0	1	1	0	0	1	0	0	1	1	0	0	1	0	0	1	1	1	0	1	0	1	0	0	1	1	1	0	0
s288c.chr01	1452	239491	204142	S	0	1	1	0	0	1	1	0	1	0	1	0	1	0	1	0	1	0	1	0	1	1	0	0	1	0	0	1	1	0	0	1	0	0	1	1	1	0	1	0	1	0	0	1	1	1	0	0
s288c.chr01	1453	239492	204143	S	0	1	1	0	0	1	1	0	1	0	1	0	1	0	1	0	1	0	1	0	1	1	0	0	1	0	0	1	1	0	0	1	0	0	1	1	1	0	1	0	1	0	0	1	1	1	0	0
s288c.chr01	1454	239493	204144	S	0	1	1	0	0	1	1	0	1	0	1	0	1	0	1	0	1	0	1	0	1	1	0	0	1	0	0	1	1	0	0	1	0	0	1	1	1	0	1	0	1	0	0	1	1	1	0	0
s288c.chr01	1455	239494	204145	S	0	1	1	0	0	1	1	0	1	0	1	0	1	0	1	0	1	0	1	0	1	1	0	0	1	0	0	1	1	0	0	1	0	0	1	1	1	0	1	0	1	0	0	1	1	1	0	0
s288c.chr01	1456	239495	204146	S	0	1	1	0	0	1	1	0	1	0	1	0	1	0	1	0	1	0	1	0	1	1	0	0	1	0	0	1	1	0	0	1	0	0	1	1	1	0	1	0	1	0	0	1	1	1	0	0
s288c.chr01	1457	239496	204147	S	0	1	1	0	0	1	1	0	1	0	1	0	1	0	1	0	1	0	1	0	1	1	0	0	1	0	0	1	1	0	0	1	0	0	1	1	1	0	1	0	1	0	0	1	1	1	0	0
s288c.chr01	1458	239503	204154	S	0	1	1	0	0	1	1	0	1	0	1	0	1	0	1	0	1	0	1	0	1	1	0	0	1	0	0	1	1	0	0	1	0	0	1	1	1	0	1	0	1	0	0	1	1	1	0	0
s288c.chr01	1459	239505	204156	S	0	1	1	0	0	1	1	0	1	0	1	0	1	0	1	0	1	0	1	0	1	1	0	0	1	0	0	1	1	0	0	1	0	0	1	1	1	0	1	0	1	0	0	1	1	1	0	0
s288c.chr01	1460	239514	204165	S	0	1	1	0	0	1	1	0	1	0	1	0	1	0	1	0	1	0	1	0	1	1	0	0	1	0	0	1	1	0	0	1	0	0	1	1	1	0	1	0	1	0	0	1	1	1	0	0
s288c.chr01	1461	239518	204169	S	0	1	1	0	0	1	1	0	1	0	1	0	1	0	1	0	1	0	1	0	1	1	0	0	1	0	0	1	1	0	0	1	0	0	1	1	1	0	1	0	1	0	0	1	1	1	0	0
s288c.chr01	1462	239520	204171	S	0	1	1	0	0	1	1	0	1	0	1	0	1	0	1	0	1	0	1	0	1	1	0	0	1	0	0	1	1	0	0	1	0	0	1	1	1	0	1	0	1	0	0	1	1	1	0	0
s288c.chr01	1463	239526	204177	S	0	1	1	0	0	1	1	0	1	0	1	0	1	0	1	0	1	0	1	0	1	1	0	0	1	0	0	1	1	0	0	1	0	0	1	1	1	0	1	0	1	0	0	1	1	1	0	0
s288c.chr01	1464	239529	204180	S	0	1	1	0	0	1	1	0	1	0	1	0	1	0	1	0	1	0	1	0	1	1	0	0	1	0	0	1	1	0	0	1	0	0	1	1	1	0	1	0	1	0	0	1	1	1	0	0
s288c.chr01	1465	239532	204183	S	0	1	1	0	0	1	1	0	1	0	1	0	1	0	1	0	1	0	1	0	1	1	0	0	1	0	0	1	1	0	0	1	0	0	1	1	1	0	1	0	1	0	0	1	1	1	0	0
s288c.chr01	1466	239538	204189	S	0	1	1	0	0	1	1	0	1	0	1	0	1	0	1	0	1	0	1	0	1	1	0	0	1	0	0	1	1	0	0	1	0	0	1	1	1	0	1	0	1	0	0	1	1	1	0	0
s288c.chr01	1467	239542	204193	S	0	1	1	0	0	1	1	0	1	0	1	0	1	0	1	0	1	0	1	0	1	1	0	0	1	0	0	1	1	0	0	1	0	0	1	1	1	0	1	0	1	0	0	1	1	1	0	0
s288c.chr01	1468	239544	204195	S	0	1	1	0	0	1	1	0	1	0	1	0	1	0	1	0	1	0	1	0	1	1	0	0	1	0	0	1	1	0	0	1	0	0	1	1	1	0	1	0	1	0	0	1	1	1	0	0
s288c.chr01	1469	241319	205728.5	I	0	1	1	0	0	1	1	0	1	0	1	0	1	0	1	0	1	0	1	0	1	1	0	0	1	0	0	1	1	0	0	1	0	0	1	1	1	0	1	0	1	0	0	1	1	1	0	0
s288c.chr01	1470	266932	224646	D	0	1	1	0	0	1	1	0	1	0	1	0	1	0	1	0	1	0	1	0	1	1	0	0	1	0	0	1	1	0	0	1	0	0	1	1	1	0	1	0	1	0	0	1	1	1	0	0
s288c.chr01	1471	271624	226936	S	0	1	1	0	0	1	1	0	1	0	1	0	1	0	1	0	1	0	1	0	1	1	0	0	1	0	0	1	1	0	0	1	0	0	1	1	1	0	1	0	1	0	0	1	1	1	0	0
s288c.chr02	1	10645	9092.5	I	1	0	1	0	1	0	1	0	0	1	0	1	1	0	0	1	1	0	0	1	0	0	1	1	0	0	1	1	0	1	1	0	1	1	0	0	0	1	0	1	1	0	0	1	0	1	1	0
s288c.chr02	2	11840	9410	S	1	0	1	0	1	0	1	0	0	1	0	1	1	0	0	1	1	0	0	1	0	0	1	1	0	0	1	1	0	1	1	0	1	1	0	0	0	1	0	1	1	0	0	1	0	1	1	0
s288c.chr02	3	11846	9416	S	1	0	1	0	1	0	1	0	0	1	0	1	1	0	0	1	1	0	0	1	0	0	1	1	0	0	1	1	0	1	1	0	1	1	0	0	0	1	0	1	1	0	0	1	0	1	1	0
s288c.chr02	4	11847	9417	S	1	0	1	0	1	0	1	0	0	1	0	1	1	0	0	1	1	0	0	1	0	0	1	1	0	0	1	1	0	1	1	0	1	1	0	0	0	1	0	1	1	0	0	1	0	1	1	0
s288c.chr02	5	11848	9418	S	1	0	1	0	1	0	1	0	0	1	0	1	1	0	0	1	1	0	0	1	0	0	1	1	0	0	1	1	0	1	1	0	1	1	0	0	0	1	0	1	1	0	0	1	0	1	1	0
s288c.chr02	6	11850	9420	S	1	0	1	0	1	0	1	0	0	1	0	1	1	0	0	1	1	0	0	1	0	0	1	1	0	0	1	1	0	1	1	0	1	1	0	0	0	1	0	1	1	0	0	1	0	1	1	0
s288c.chr02	7	11851	9421	S	1	0	1	0	1	0	1	0	0	1	0	1	1	0	0	1	1	0	0	1	0	0	1	1	0	0	1	1	0	1	1	0	1	1	0	0	0	1	0	1	1	0	0	1	0	1	1	0
s288c.chr02	8	11852	9422	S	1	0	1	0	1	0	1	0	0	1	0	1	1	0	0	1	1	0	0	1	0	0	1	1	0	0	1	1	0	1	1	0	1	1	0	0	0	1	0	1	1	0	0	1	0	1	1	0
s288c.chr02	9	11855	9425	D	1	0	1	0	1	0	1	0	0	1	0	1	1	0	0	1	1	0	0	1	0	0	1	1	0	0	1	1	0	1	1	0	1	1	0	0	0	1	0	1	1	0	0	1	0	1	1	0
s288c.chr02	10	11952	9521.5	I	1	0	1	0	1	0	1	0	0	1	0	1	1	0	0	1	1	0	0	1	0	0	1	1	0	0	1	1	0	1	1	0	1	1	0	0	0	1	0	1	1	0	0	1	0	1	1	0
s288c.chr02	11	12364	9932	S	1	0	1	0	1	0	1	0	0	1	0	1	1	0	0	1	1	0	0	1	0	0	1	1	0	0	1	1	0	1	1	0	1	1	0	0	0	1	0	1	1	0	0	1	0	1	1	0
s288c.chr02	12	12459	10027	S	1	0	1	0	1	0	1	0	0	1	0	1	1	0	0	1	1	0	0	1	0	0	1	1	0	0	1	1	0	1	1	0	1	1	0	0	0	1	0	1	1	0	0	1	0	1	1	0
s288c.chr02	13	12470	10038	S	1	0	1	0	1	0	1	0	0	1	0	1	1	0	0	1	1	0	0	1	0	0	1	1	0	0	1	1	0	1	1	0	1	1	0	0	0	1	0	1	1	0	0	1	0	1	1	0
s288c.chr02	14	12568	10136	S	NA	0	1	0	1	0	1	0	0	1	0	1	NA	0	0	1	1	0	0	NA	0	0	1	NA	0	0	1	1	0	1	1	0	1	1	0	0	0	1	0	1	NA	0	0	NA	0	NA	1	0
s288c.chr02	15	12642	10210	S	1	0	1	0	1	0	1	0	0	1	0	1	1	0	0	1	1	0	0	1	0	0	1	1	0	0	1	1	0	1	1	0	1	1	0	0	0	1	0	1	1	0	0	1	0	1	1	0
s288c.chr02	16	12833	10401	S	1	0	1	0	1	0	1	0	0	1	0	1	1	0	0	1	1	0	0	1	0	0	1	1	0	0	1	1	0	1	1	0	1	1	0	0	0	1	0	1	1	0	0	1	0	1	1	0
s288c.chr02	17	13106	10674	S	1	0	1	0	1	0	1	0	0	1	0	1	1	0	0	1	1	0	0	1	0	0	1	1	0	0	1	1	0	1	1	0	1	1	0	0	0	1	0	1	1	0	0	1	0	1	1	0
s288c.chr02	18	13140	10708	S	1	0	1	0	1	0	1	0	0	1	0	1	1	0	0	1	1	0	0	1	0	0	1	1	0	0	1	1	0	1	1	0	1	1	0	0	0	1	0	1	1	0	0	1	0	1	1	0
s288c.chr02	19	13145	10713	D	1	0	1	0	1	0	1	0	0	1	0	1	1	0	0	1	1	0	0	1	0	0	1	1	0	0	1	1	0	1	1	0	1	1	0	0	0	1	0	1	1	0	0	1	0	1	1	0
s288c.chr02	20	13215	10783	S	1	0	1	0	1	0	1	0	0	1	0	1	1	0	0	1	1	0	0	1	0	0	1	1	0	0	1	1	0	1	1	0	1	1	0	0	0	1	0	1	1	0	0	1	0	1	1	0
s288c.chr02	21	13227	10795	S	1	0	1	0	1	0	1	0	0	1	0	1	1	0	0	1	1	0	0	1	0	0	1	1	0	0	1	1	0	1	1	0	1	1	0	0	0	1	0	1	1	0	0	1	0	1	1	0
s288c.chr02	22	13233	10801	S	1	0	1	0	1	0	1	0	0	1	0	1	1	0	0	1	1	0	0	1	0	0	1	1	0	0	1	1	0	1	1	0	1	1	0	0	0	1	0	1	1	0	0	1	0	1	1	0
s288c.chr02	23	13375	10943	S	1	0	1	0	1	0	1	0	0	1	0	1	1	0	0	1	1	0	0	1	0	0	1	1	0	0	1	1	0	1	1	0	1	1	0	0	0	1	0	1	1	0	0	1	0	1	1	0
s288c.chr02	24	13471	11039	S	1	0	1	0	1	0	1	0	0	1	0	1	1	0	0	1	1	0	0	1	0	0	1	1	0	0	1	1	0	1	1	0	1	1	0	0	0	1	0	1	1	0	0	1	0	1	1	0
s288c.chr02	25	13485	11053	S	1	0	1	0	1	0	1	0	0	1	0	1	1	0	0	1	1	0	0	1	0	0	1	1	0	0	1	1	0	1	1	0	1	1	0	0	0	1	0	1	1	0	0	1	0	1	1	0
s288c.chr02	26	13777	11345	S	1	0	1	0	1	0	1	0	0	1	0	1	1	0	0	1	1	1	0	1	0	0	1	1	0	0	1	1	0	1	1	0	1	1	0	0	0	1	0	1	1	0	0	1	0	1	1	0
s288c.chr02	27	13792	11360	S	1	0	1	0	1	0	1	0	0	1	0	1	1	0	0	1	1	1	0	1	0	0	1	1	0	0	1	1	0	1	1	0	1	1	0	0	0	1	0	1	1	0	0	1	0	1	1	0
s288c.chr02	28	13793	11361	S	1	0	1	0	1	0	1	0	0	1	0	1	1	0	0	1	1	1	0	1	0	0	1	1	0	0	1	1	0	1	1	0	1	1	0	0	0	1	0	1	1	0	0	1	0	1	1	0
s288c.chr02	29	13811	11379	S	1	0	1	0	1	0	1	0	0	1	0	1	1	0	0	1	1	1	0	1	0	0	1	1	0	0	1	1	0	1	1	0	1	1	0	0	0	1	0	1	1	0	0	1	0	1	1	0
s288c.chr02	30	13902	11470	S	1	0	1	0	1	0	NA	0	0	NA	0	1	1	0	0	1	1	1	0	1	0	0	1	1	0	0	NA	1	0	1	NA	0	1	1	0	0	0	1	0	1	NA	0	0	1	0	1	1	0
s288c.chr02	31	13977	11545	S	1	0	1	0	1	0	1	0	0	1	0	1	1	0	0	1	1	1	0	1	0	0	1	1	0	0	1	1	0	1	1	0	1	1	0	0	0	1	0	1	1	0	0	1	0	1	1	0
s288c.chr02	32	14181	11749	S	1	NA	1	0	1	0	1	0	0	1	NA	1	1	0	0	1	1	0	0	1	0	0	1	1	0	0	1	1	NA	1	1	0	NA	1	0	0	0	NA	0	1	1	0	0	1	0	1	1	0
s288c.chr02	33	14640	12208	S	1	0	1	0	1	0	1	0	0	1	0	1	1	0	0	1	1	0	0	1	0	0	1	1	0	0	1	1	0	1	1	0	1	1	0	0	0	1	0	1	1	0	0	1	0	1	1	0
s288c.chr02	34	15010	12578	S	1	0	1	0	1	0	1	0	0	1	0	1	1	0	0	1	1	0	0	1	0	0	1	1	0	0	1	1	0	1	1	0	1	1	0	0	0	1	0	1	1	0	0	1	0	1	1	0
s288c.chr02	35	15346	12914	S	1	0	1	0	1	0	1	0	0	1	0	1	1	0	0	1	1	0	0	1	0	0	1	1	0	0	1	1	0	1	1	0	1	1	0	0	0	1	0	1	1	0	0	1	0	1	1	0
s288c.chr02	36	15438	13006	S	1	0	1	0	1	0	1	0	0	1	0	1	1	0	0	1	1	0	0	1	0	0	1	1	0	0	NA	1	0	1	1	0	1	1	0	0	0	1	0	1	1	0	0	1	0	1	1	0
s288c.chr02	37	15475	13043	S	1	0	1	0	1	0	1	0	0	1	0	1	1	0	0	1	1	0	0	1	0	0	1	1	0	0	1	1	0	1	1	0	1	1	0	0	0	1	0	1	1	0	0	1	0	1	1	0
s288c.chr02	38	15493	13061	S	1	0	1	0	1	0	1	0	0	1	0	1	1	0	0	1	1	0	0	1	0	0	1	1	0	0	1	1	0	1	1	0	1	1	0	0	0	1	0	1	1	0	0	1	0	1	1	0
s288c.chr02	39	15577	13145	S	1	0	1	0	1	0	1	0	0	1	0	1	1	0	0	1	1	0	0	1	0	0	1	1	0	0	1	1	0	1	1	0	1	1	0	0	0	1	0	1	1	0	0	1	0	1	1	0
s288c.chr02	40	15601	13169	S	1	0	1	0	1	0	1	0	0	1	0	1	1	0	0	1	1	0	0	1	0	0	1	1	0	0	1	1	0	1	1	0	1	1	0	0	0	1	0	1	1	0	0	1	0	1	1	0
s288c.chr02	41	16041	13609	S	1	0	1	0	1	0	1	0	0	1	0	1	1	0	0	1	1	0	0	1	0	0	1	1	0	0	1	1	0	1	1	0	1	1	0	0	0	1	0	1	1	0	0	1	0	1	1	0
s288c.chr02	42	16140	13708	S	1	0	1	0	1	0	1	0	0	1	0	1	1	0	0	1	1	0	0	1	0	0	1	1	0	0	1	1	0	1	1	0	1	1	0	0	0	1	0	1	1	0	0	1	0	1	1	0
s288c.chr02	43	16470	14038	S	1	0	1	0	1	0	1	0	0	1	0	1	1	0	0	1	1	0	0	1	0	0	1	1	0	0	1	1	0	1	1	0	1	1	0	0	0	1	0	1	1	0	0	1	0	1	1	0
s288c.chr02	44	17654	15222	S	1	0	1	0	1	0	1	0	0	1	0	1	1	0	0	1	1	0	0	1	0	0	1	1	0	0	1	1	0	1	1	0	1	1	0	0	0	1	0	1	1	0	0	1	0	1	1	0
s288c.chr02	45	17666	15234	S	1	0	1	0	1	0	1	0	0	1	0	1	1	0	0	1	1	0	0	1	0	0	1	1	0	0	1	1	0	1	1	0	1	1	0	0	0	1	0	1	NA	0	0	1	0	1	1	0
s288c.chr02	46	18312	15880	S	1	0	1	0	1	0	1	0	0	1	0	1	1	0	0	1	1	0	0	1	0	0	1	1	0	0	1	1	0	1	1	0	1	1	0	0	0	1	0	1	1	0	0	1	0	1	1	0
s288c.chr02	47	18441	16009	S	1	0	1	0	1	0	1	0	0	1	0	1	1	0	0	1	1	0	0	1	0	0	1	1	0	0	1	1	0	1	1	0	1	1	0	0	0	1	0	1	1	0	0	1	0	1	1	0
s288c.chr02	48	18962	16530	S	1	0	1	0	1	0	1	0	0	1	0	1	1	0	0	1	1	0	0	1	0	0	1	1	0	0	1	1	0	1	1	0	1	1	0	0	0	1	0	1	1	0	0	1	0	1	1	0
s288c.chr02	49	19181	16749	S	1	0	1	0	1	0	1	0	0	1	0	1	1	0	0	1	1	0	0	1	0	0	1	1	0	0	1	1	0	1	1	0	1	1	0	0	0	1	0	1	1	0	0	1	0	1	1	0
s288c.chr02	50	20147	17715	S	1	0	1	0	1	0	1	0	0	1	0	1	1	0	0	1	1	0	0	1	0	0	1	1	0	0	1	1	0	1	1	0	1	1	0	0	0	1	0	1	1	0	0	1	0	1	1	0
s288c.chr02	51	20514	18082	S	1	0	1	0	1	0	1	0	0	1	0	1	1	0	0	1	1	0	0	1	0	0	1	1	0	0	1	1	0	1	1	0	1	1	0	0	0	1	0	1	1	0	0	1	0	1	1	0
s288c.chr02	52	20945	18513	S	1	0	1	0	1	0	1	0	0	1	0	1	1	0	0	1	1	0	0	1	0	0	1	1	0	0	1	1	0	1	1	0	1	1	0	0	0	1	0	1	1	0	0	1	0	1	1	0
s288c.chr02	53	21398	18966	S	1	0	1	0	1	0	1	0	0	1	0	1	1	0	0	1	1	0	0	1	0	0	1	1	0	0	1	1	0	1	1	0	1	1	0	0	0	1	0	1	1	0	0	1	0	1	1	0
s288c.chr02	54	22638	20206	S	1	0	1	0	1	0	1	0	0	1	0	1	1	0	0	1	1	0	0	1	0	0	1	1	0	0	1	1	0	1	1	0	1	1	0	0	0	1	0	1	1	0	0	1	0	1	1	0
s288c.chr02	55	22652	20220	S	1	0	1	0	1	0	1	0	0	1	0	1	1	0	0	1	1	0	0	1	0	0	1	1	0	0	1	1	0	1	1	0	1	1	0	0	0	1	0	1	1	0	0	1	0	1	1	0
s288c.chr02	56	23000	20568	S	1	0	1	0	1	0	1	0	0	1	0	1	1	0	0	1	1	0	0	1	0	0	1	1	0	0	1	1	0	1	1	0	1	1	0	0	0	1	0	1	1	0	0	1	0	1	1	0
s288c.chr02	57	23439	21007	S	1	0	1	0	1	0	1	0	0	1	0	1	1	0	0	1	1	0	0	1	0	0	1	1	0	0	1	1	0	1	1	0	1	1	0	0	0	1	0	1	1	0	0	1	0	1	1	0
s288c.chr02	58	23483	21051	S	1	NA	1	0	1	0	1	0	0	1	0	1	1	0	0	1	1	0	0	1	0	0	1	1	0	0	1	1	0	1	1	0	1	1	0	0	0	1	0	1	1	0	0	1	0	1	1	0
s288c.chr02	59	23893	21460	S	1	0	1	0	1	0	1	0	0	1	0	1	1	0	0	1	1	0	0	1	0	0	1	1	0	0	1	1	0	1	1	0	1	1	0	0	0	1	0	1	1	0	0	1	0	1	1	0
s288c.chr02	60	23912	21479	S	1	0	1	0	1	0	1	0	0	1	0	1	1	0	0	1	1	0	0	1	0	0	1	1	0	0	1	1	0	1	1	0	1	1	0	0	0	1	0	1	1	0	0	1	0	1	1	0
s288c.chr02	61	23992	21559	S	1	0	1	0	1	0	1	0	0	1	0	1	1	0	0	1	1	0	0	1	0	0	1	1	0	0	1	1	0	1	1	0	1	1	0	0	0	1	0	1	1	0	0	1	0	1	1	0
s288c.chr02	62	24042	21609	S	1	0	1	0	1	0	1	0	0	1	0	1	1	0	0	1	1	0	0	1	0	0	1	1	0	0	1	1	0	1	1	0	1	1	0	0	0	1	0	1	1	0	0	1	0	1	1	0
s288c.chr02	63	24094	21661	S	1	0	1	0	1	0	1	0	0	1	0	1	1	0	0	1	1	0	0	1	0	0	1	1	0	0	1	1	0	1	1	0	1	1	0	0	0	1	0	1	1	0	0	1	0	1	1	0
s288c.chr02	64	24409	21976	S	1	0	1	0	1	0	1	0	0	1	0	1	1	0	0	1	1	0	0	1	0	0	1	1	0	0	1	1	0	1	1	0	1	1	0	0	0	1	0	1	1	0	0	1	0	1	1	0
s288c.chr02	65	24411	21978	S	1	0	1	0	1	0	1	0	0	1	0	1	1	0	0	1	1	0	0	1	0	0	1	1	0	0	1	1	0	1	1	0	1	1	0	0	0	1	0	1	1	0	0	1	0	1	1	0
s288c.chr02	66	24457	22024	S	1	0	1	0	1	0	1	0	0	1	0	1	1	0	0	1	1	0	0	1	0	0	1	1	0	0	1	1	0	1	1	0	1	1	0	0	0	1	0	1	1	0	0	1	0	1	1	0
s288c.chr02	67	24728	22295	S	1	0	1	0	1	0	1	0	0	1	0	1	1	0	0	1	1	0	0	1	0	0	1	1	0	0	1	1	0	1	1	0	1	1	0	0	0	1	0	0	1	0	0	1	0	1	1	0
s288c.chr02	68	24807	22374	S	1	0	1	0	1	0	1	0	0	1	0	1	NA	0	0	1	1	0	0	NA	0	0	1	1	0	0	1	1	0	1	1	0	1	1	0	0	0	1	0	0	1	0	0	1	0	1	1	0
s288c.chr02	69	24847	22414	S	1	0	1	0	1	0	1	0	0	1	0	1	1	0	0	1	1	0	0	1	0	0	1	1	0	0	1	1	0	1	1	0	1	1	0	0	0	1	0	0	1	0	0	1	0	1	1	0
s288c.chr02	70	25662	23229	S	1	0	1	0	1	0	1	0	0	1	0	1	1	0	0	1	1	0	0	1	0	0	1	1	0	0	1	1	0	1	1	0	1	1	0	0	0	1	0	1	1	0	0	1	0	1	1	0
s288c.chr02	71	26115	23682	S	1	0	1	0	1	0	1	0	0	1	0	1	1	0	0	1	1	0	0	1	0	0	1	1	0	0	1	1	0	1	1	0	1	1	0	0	0	1	0	1	1	0	0	1	0	1	1	0
s288c.chr02	72	26140	23706.5	I	1	0	1	0	1	0	1	0	0	1	0	1	1	0	0	1	1	0	0	1	0	0	1	1	0	0	1	1	0	1	1	0	1	1	0	0	0	1	0	1	1	0	0	1	0	1	1	0
s288c.chr02	73	26731	24286	S	1	0	1	0	1	0	1	0	0	1	0	1	1	0	0	1	1	0	0	1	0	0	1	1	0	0	1	1	0	1	1	0	1	1	0	0	0	0	0	1	1	0	0	1	0	1	1	0
s288c.chr02	74	27304	24859	S	1	0	1	0	1	0	1	0	0	1	0	1	1	0	0	1	1	0	0	1	0	0	1	1	0	0	1	1	0	1	1	0	1	1	0	0	0	1	0	1	1	0	0	1	0	1	1	0
s288c.chr02	75	27333	24888	S	1	0	1	0	1	0	1	0	0	1	0	1	1	0	0	1	1	0	0	1	0	0	1	1	0	0	1	1	0	1	1	0	1	1	0	0	0	1	0	1	1	0	0	1	0	1	1	0
s288c.chr02	76	27792	25341	S	1	0	1	0	1	0	1	0	0	1	0	1	1	0	0	1	1	0	0	1	0	0	1	1	0	0	1	1	0	1	1	0	1	1	0	0	0	1	0	1	1	0	0	1	0	1	1	0
s288c.chr02	77	27796	25345	S	1	0	1	0	1	0	1	0	0	1	0	1	1	0	0	1	1	0	0	1	0	0	1	1	0	0	1	1	0	1	1	0	1	1	0	0	0	1	0	1	1	0	0	1	0	1	1	0
s288c.chr02	78	28429	25978	S	1	0	1	0	1	0	1	0	0	1	0	1	1	0	0	1	1	0	0	1	0	0	1	1	0	0	1	1	0	1	1	0	1	1	0	0	0	1	0	1	1	0	0	1	0	1	1	0
s288c.chr02	79	28461	26010	S	1	0	1	0	1	0	1	0	0	1	0	1	1	0	0	1	1	0	0	1	0	0	1	1	0	0	1	1	0	1	1	0	1	1	0	0	0	1	0	1	1	0	0	1	0	1	1	0
s288c.chr02	80	28480	26029	S	1	0	1	0	1	0	1	0	0	1	0	1	1	0	0	1	1	0	0	1	0	0	1	1	0	0	1	1	0	1	1	0	1	1	0	0	0	1	0	1	1	0	0	1	0	1	1	0
s288c.chr02	81	28612	26161	S	1	0	1	0	1	0	1	0	0	1	0	1	1	0	0	1	1	0	0	1	0	0	1	1	0	0	1	1	0	1	1	0	1	1	0	0	0	1	0	1	1	0	0	1	0	1	1	0
s288c.chr02	82	29047	26596	S	1	0	1	0	1	0	1	0	0	1	0	1	1	0	0	1	1	0	0	1	0	0	1	1	0	0	1	1	0	1	1	0	1	1	0	0	0	NA	0	1	1	0	0	1	0	1	1	0
s288c.chr02	83	29266	26815	S	1	0	1	0	1	0	1	0	0	1	0	1	1	0	0	1	1	0	0	1	0	0	1	1	0	0	1	1	0	1	1	0	1	1	0	0	0	1	0	1	1	0	0	1	0	1	1	0
s288c.chr02	84	29483	27032	S	1	0	1	0	1	0	1	0	0	1	0	1	1	0	0	1	1	0	0	1	0	0	1	1	0	0	1	1	0	1	1	0	1	1	0	0	0	1	0	1	1	0	0	1	0	1	1	0
s288c.chr02	85	29605	27154	S	1	0	1	0	1	0	1	0	0	1	0	1	1	0	0	1	1	0	0	1	0	0	1	1	0	0	1	1	0	1	1	0	1	1	0	0	0	1	0	1	1	0	0	1	0	1	1	0
s288c.chr02	86	29683	27232	S	1	0	1	0	1	0	1	0	0	1	0	1	1	0	0	1	1	0	0	1	0	0	1	1	0	0	1	1	0	1	1	0	1	1	0	0	0	1	0	1	1	0	0	1	0	1	1	0
s288c.chr02	87	30114	27663	S	1	0	1	0	1	0	1	0	0	1	0	1	1	0	0	1	1	0	0	1	0	0	1	1	0	0	1	1	0	1	1	0	1	1	0	0	0	1	0	1	0	0	0	1	0	1	1	0
s288c.chr02	88	30232	27781	S	1	0	1	0	NA	0	1	0	NA	1	0	1	1	0	0	1	1	0	0	1	0	0	1	1	0	0	1	1	0	1	1	0	1	1	0	0	0	1	0	NA	NA	0	0	1	0	1	1	0
s288c.chr02	89	30283	27832	S	1	0	1	0	1	0	1	0	0	1	0	1	1	0	0	1	1	0	0	1	0	0	1	1	0	0	1	1	0	1	1	0	1	1	0	0	0	1	0	1	NA	0	0	1	0	1	1	0
s288c.chr02	90	30989	28538	S	1	0	1	0	1	0	1	0	0	1	0	1	1	0	0	1	1	0	0	1	0	0	1	1	0	0	1	1	0	1	1	0	1	1	0	0	0	1	0	1	1	0	0	1	0	1	1	0
s288c.chr02	91	31065	28614	S	1	0	1	0	1	0	1	0	0	1	0	1	1	0	0	1	1	0	0	1	0	0	1	1	0	0	1	1	0	1	1	0	1	1	0	0	0	1	0	1	1	0	0	1	0	1	1	0
s288c.chr02	92	31412	28957	S	1	0	1	0	1	0	1	0	0	1	0	1	1	0	0	1	1	0	0	1	0	0	1	1	0	0	1	1	0	1	1	0	1	1	0	0	0	1	0	1	1	0	0	1	0	1	1	0
s288c.chr02	93	31479	29024	S	1	0	1	0	1	0	1	0	0	1	0	1	1	0	0	1	1	0	0	1	0	0	1	1	0	0	1	1	0	1	1	0	1	1	0	0	0	1	0	1	1	0	0	1	0	1	1	0
s288c.chr02	94	31490	29035	S	1	0	1	0	1	0	1	0	0	1	0	1	1	0	0	1	1	0	0	1	0	0	1	1	0	0	1	1	0	1	1	0	1	1	0	0	0	1	0	1	1	0	0	1	0	1	1	0
s288c.chr02	95	31548	29093	S	1	0	1	0	1	0	1	0	0	1	0	1	1	0	0	1	1	0	0	1	0	0	1	1	0	0	1	1	0	1	1	0	1	1	0	0	0	1	0	1	1	0	0	1	0	1	1	0
s288c.chr02	96	31563	29108	S	1	0	1	0	1	0	1	0	0	1	0	1	1	0	0	1	1	0	0	1	0	0	1	1	0	0	1	1	0	1	1	0	1	1	0	0	0	1	0	1	1	0	0	1	0	1	1	0
s288c.chr02	97	31606	29151	S	1	0	1	0	1	0	1	0	0	1	0	1	1	0	0	1	1	0	0	1	0	0	1	1	0	0	1	1	0	1	1	0	1	1	0	0	0	1	0	1	1	0	0	1	0	1	1	0
s288c.chr02	98	31642	29187	S	1	0	1	0	1	0	1	0	0	1	0	1	1	0	0	1	1	0	0	1	0	0	1	1	0	0	1	1	0	1	1	0	1	1	0	0	0	1	0	1	1	0	0	1	0	1	1	0
s288c.chr02	99	31813	29358	S	1	0	1	0	1	0	1	0	0	1	0	1	1	0	0	1	1	0	0	1	0	0	1	1	0	0	1	1	0	1	1	0	1	1	0	0	0	1	0	1	1	0	0	1	0	1	1	0
s288c.chr02	100	31829	29374	S	1	0	1	0	1	0	1	0	0	1	0	1	1	0	0	1	1	0	0	1	0	0	1	1	0	0	1	1	0	1	1	0	1	1	0	0	0	1	0	1	1	0	0	1	0	1	1	0
s288c.chr02	101	32096	29641	D	1	0	1	0	1	0	1	0	0	1	0	1	1	0	0	1	1	0	0	1	0	0	1	1	0	0	1	1	0	1	1	0	1	1	0	0	0	1	0	1	1	0	0	1	0	1	1	0
s288c.chr02	102	38083	35628	S	1	0	1	0	1	0	1	0	0	1	0	1	1	0	0	1	1	0	0	1	0	0	1	1	0	0	1	1	0	1	1	0	1	1	0	0	0	1	0	1	1	0	0	1	0	1	1	0
s288c.chr02	103	38095	35640	S	1	0	1	0	1	0	1	0	0	1	0	1	1	0	0	1	1	0	0	1	0	0	1	1	0	0	1	1	NA	1	1	0	1	1	0	0	0	NA	0	1	1	0	0	1	0	1	1	0
s288c.chr02	104	38112	35657	S	1	0	1	0	1	0	1	0	0	1	0	1	1	0	0	1	1	0	0	1	0	0	1	1	0	0	1	1	0	1	1	0	1	1	0	0	0	1	0	1	1	0	0	1	0	1	1	0
s288c.chr02	105	38114	35659	S	1	0	1	0	1	0	1	0	0	1	0	1	1	0	0	1	1	0	0	1	0	0	1	1	0	0	1	1	0	1	1	0	1	1	0	0	0	1	0	1	1	0	0	1	0	1	1	0
s288c.chr02	106	38124	35669	S	1	0	1	0	1	0	1	0	0	1	0	1	1	0	0	1	1	0	0	1	0	0	1	1	0	0	1	1	0	1	1	0	1	1	0	0	0	1	0	1	1	0	0	1	0	1	1	0
s288c.chr02	107	38140	35685	S	1	0	1	0	1	0	1	0	0	1	0	1	1	0	0	1	1	0	0	1	0	0	1	1	0	0	1	1	0	1	1	0	1	1	0	0	0	1	0	1	1	0	0	1	0	1	1	0
s288c.chr02	108	38163	35708	S	1	0	1	0	1	0	1	0	0	1	0	1	1	0	0	1	1	0	0	1	0	0	1	1	0	0	1	1	0	1	1	0	1	1	0	0	0	1	0	1	1	0	0	1	0	1	1	0
s288c.chr02	109	38164	35709	S	1	0	1	0	1	0	1	0	0	1	0	1	1	0	0	1	1	0	0	1	0	0	1	1	0	0	1	1	0	1	1	0	1	1	0	0	0	1	0	1	1	0	0	1	0	1	1	0
s288c.chr02	110	38170	35715	S	1	0	1	0	1	0	1	0	0	1	0	1	1	0	0	1	1	0	0	1	0	0	1	1	0	0	1	1	0	1	1	0	1	1	0	0	0	1	0	1	1	0	0	1	0	1	1	0
s288c.chr02	111	38174	35719	S	1	0	1	0	1	0	1	0	0	1	0	1	1	0	0	1	1	0	0	1	0	0	1	1	0	0	1	1	0	1	1	0	1	1	0	0	0	1	0	1	1	0	0	1	0	1	1	0
s288c.chr02	112	38188	35733	S	1	0	1	0	1	0	1	0	0	1	0	1	1	0	0	1	1	0	0	1	0	0	1	1	0	0	1	1	0	1	1	0	1	1	0	0	0	1	0	1	1	0	0	1	0	1	1	0
s288c.chr02	113	38189	35734	S	1	0	1	0	1	0	1	0	0	1	0	1	1	0	0	1	1	0	0	1	0	0	1	1	0	0	1	1	0	1	1	0	1	1	0	0	0	1	0	1	1	0	0	1	0	1	1	0
s288c.chr02	114	38292	35837	S	1	0	1	0	1	0	1	0	0	1	0	1	1	0	0	1	1	0	0	1	0	0	1	1	0	0	1	1	0	1	1	0	1	1	0	0	0	1	0	1	1	0	0	1	0	1	1	0
s288c.chr02	115	38303	35848	D	1	0	1	0	1	0	1	0	0	1	0	1	1	0	0	1	1	0	0	1	0	0	1	1	0	0	1	1	0	1	1	0	1	1	0	0	0	1	0	1	1	0	0	1	0	1	1	0
s288c.chr02	116	38692	36237	S	1	0	1	0	1	0	1	0	0	1	0	1	1	0	0	1	1	0	0	1	0	0	1	1	0	0	1	1	0	1	1	0	1	1	0	0	0	1	0	1	1	0	0	1	0	1	1	0
s288c.chr02	117	38754	36299	S	1	0	1	0	1	0	1	0	0	1	0	1	1	0	0	1	1	0	0	1	0	0	1	1	0	0	1	1	0	1	1	0	1	1	0	0	0	1	0	1	1	0	0	1	0	1	1	0
s288c.chr02	118	38767	36312	S	1	0	1	0	1	0	1	0	0	1	0	1	1	0	0	1	1	0	0	1	0	0	1	1	0	0	1	1	0	1	1	0	1	1	0	0	0	1	0	1	1	0	0	1	0	1	1	0
s288c.chr02	119	38814	36359	S	1	0	1	0	1	0	1	0	0	1	0	1	1	0	0	1	1	0	0	1	0	0	1	1	0	0	1	1	0	1	1	0	1	1	0	0	0	1	0	1	1	0	0	1	0	1	1	0
s288c.chr02	120	38835	36380	S	1	0	1	0	1	0	1	0	0	1	0	1	1	0	0	1	1	0	0	1	0	0	1	1	0	0	1	1	0	1	1	0	1	1	0	0	0	1	0	1	1	0	0	1	0	1	1	0
s288c.chr02	121	38841	36386	S	1	0	1	0	1	0	1	0	0	1	0	1	1	0	0	1	1	0	0	1	0	0	1	1	0	0	1	1	0	1	1	0	1	1	0	0	0	1	0	1	1	0	0	1	0	1	1	0
s288c.chr02	122	39128	36673	S	1	0	1	0	1	0	1	0	0	1	0	1	1	0	0	1	1	0	0	1	0	0	1	1	0	0	1	1	0	1	1	0	1	1	0	0	0	1	0	1	1	0	0	1	0	1	1	0
s288c.chr02	123	39142	36687	S	1	0	1	0	1	0	1	0	0	1	0	1	1	0	0	1	1	0	0	1	0	0	1	1	0	0	1	1	0	1	1	0	1	1	0	0	0	1	0	1	1	0	0	1	0	1	1	0
s288c.chr02	124	39173	36718	S	1	0	1	0	1	0	1	0	0	1	0	1	1	0	0	1	1	0	0	1	0	0	1	1	0	0	1	1	0	1	1	0	1	1	0	0	0	1	0	1	1	0	0	1	0	1	1	0
s288c.chr02	125	39906	37451	S	1	0	1	0	1	0	1	0	0	1	1	1	1	0	0	1	1	0	0	1	0	0	1	1	0	0	1	1	0	1	1	0	1	1	0	0	0	1	0	1	1	0	0	1	0	1	1	0
s288c.chr02	126	40080	37625	S	1	0	1	0	1	0	1	0	0	1	0	1	1	0	0	1	1	0	0	1	0	0	1	1	0	0	1	1	0	1	1	0	1	1	0	0	0	1	0	1	1	0	0	1	0	1	1	0
s288c.chr02	127	41252	38797	S	1	0	1	0	1	0	1	0	0	1	0	1	1	0	0	1	1	0	0	1	0	0	1	1	0	0	1	1	0	1	1	0	1	1	0	0	0	1	0	1	1	0	0	1	0	1	1	0
s288c.chr02	128	41255	38800	S	1	0	1	0	1	0	1	0	0	1	0	1	1	0	0	1	1	0	0	1	0	0	1	1	0	0	1	1	0	1	1	0	1	1	0	0	0	1	0	1	1	0	0	1	0	1	1	0
s288c.chr02	129	41686	39231	S	1	0	1	0	1	0	1	0	0	1	0	1	1	0	0	1	1	0	0	1	0	0	1	1	0	0	1	1	0	1	1	0	1	1	0	0	0	1	0	1	1	0	0	1	0	1	1	0
s288c.chr02	130	41857	39402	S	1	0	1	0	1	0	1	0	0	1	0	1	1	0	0	1	1	0	0	1	0	0	1	1	0	0	1	1	0	1	1	0	1	1	0	0	0	1	0	1	1	0	0	1	0	1	1	0
s288c.chr02	131	42481	40026	S	1	0	1	0	1	0	1	0	0	1	0	1	1	0	0	1	1	0	0	1	0	0	1	1	0	0	1	1	0	1	1	0	1	1	0	0	0	1	0	1	1	0	0	1	0	1	1	0
s288c.chr02	132	42697	40242	S	1	0	1	0	1	0	1	0	0	1	0	1	1	0	0	1	1	0	0	1	0	0	1	1	0	0	1	1	0	1	1	0	1	1	0	0	0	1	0	1	1	0	0	1	0	1	1	0
s288c.chr02	133	42712	40257	S	1	0	1	0	1	0	1	0	0	1	0	1	1	0	0	1	1	0	0	1	0	0	1	1	0	0	1	1	0	1	1	0	1	1	0	0	0	1	0	1	1	0	0	1	0	1	1	0
s288c.chr02	134	43023	40568	S	1	0	1	0	1	0	1	0	0	1	0	1	1	0	0	1	1	0	0	1	0	0	1	1	0	NA	1	1	0	1	1	0	1	1	0	0	0	1	0	1	1	0	0	1	0	1	1	0
s288c.chr02	135	43223	40768	S	1	0	1	0	1	0	1	0	0	1	0	1	1	0	0	1	1	0	0	1	0	0	1	1	0	0	1	1	0	1	1	0	1	1	0	0	0	1	0	1	1	0	0	1	0	1	1	0
s288c.chr02	136	43281	40826	S	1	0	1	0	1	NA	1	0	0	1	0	1	1	0	0	1	1	0	0	1	0	0	1	1	0	0	1	1	NA	1	1	0	1	1	0	0	0	1	0	1	1	0	0	1	0	1	1	0
s288c.chr02	137	43444	40989	S	1	0	1	0	1	0	1	0	0	1	0	1	1	0	0	1	1	0	0	1	0	0	1	1	0	0	1	1	0	1	1	0	1	1	0	0	0	1	0	1	1	0	0	1	0	1	1	0
s288c.chr02	138	43498	41043	S	1	0	1	0	1	0	1	0	0	1	0	1	1	0	0	1	1	0	0	1	0	0	1	1	0	0	1	1	0	1	1	0	1	1	0	0	0	1	0	1	1	0	0	1	0	1	1	0
s288c.chr02	139	43750	41295	S	1	0	1	0	1	0	1	0	0	1	0	1	1	0	0	1	1	0	0	1	0	0	1	1	0	0	1	1	0	1	1	0	1	1	0	0	0	1	0	1	1	0	0	1	0	1	1	0
s288c.chr02	140	43915	41460	S	1	0	1	0	1	0	1	0	0	1	0	1	1	0	0	1	1	0	0	1	0	0	1	1	0	0	1	1	0	1	1	0	1	1	0	0	0	1	0	1	1	0	0	1	0	1	1	0
s288c.chr02	141	43936	41481	S	1	0	1	0	1	0	1	0	0	1	0	1	1	0	0	1	1	0	0	1	0	0	1	1	0	0	1	1	0	1	1	0	1	1	0	0	0	1	0	1	1	0	0	1	0	1	1	0
s288c.chr02	142	44089	41634	S	1	0	1	0	1	0	1	0	0	1	0	1	1	0	0	1	1	0	0	1	0	0	1	1	0	0	1	1	0	1	1	0	1	1	0	0	0	1	0	1	1	0	0	1	0	1	1	0
s288c.chr02	143	44185	41730	S	1	0	1	0	1	0	1	0	0	1	0	1	1	0	0	1	1	0	0	1	0	0	1	1	0	0	1	1	0	1	1	0	1	1	0	0	0	1	0	1	1	0	0	1	0	1	1	0
s288c.chr02	144	44310	41855	S	1	0	1	0	1	0	1	0	0	1	0	1	1	0	0	1	1	0	0	1	0	0	1	1	0	0	1	1	0	1	1	0	1	1	0	0	0	1	0	1	1	0	0	1	0	1	1	0
s288c.chr02	145	44365	41910	S	1	0	1	0	1	0	1	0	0	1	0	1	1	0	0	1	1	0	0	1	0	0	1	1	0	0	1	1	0	1	1	0	1	1	0	0	0	1	0	1	1	0	0	1	0	1	1	0
s288c.chr02	146	44639	42184	S	1	0	1	0	1	0	1	0	0	1	0	1	1	0	0	1	1	0	0	1	0	0	1	1	0	0	1	1	0	1	1	0	1	1	0	0	0	1	0	1	1	0	0	1	0	1	1	0
s288c.chr02	147	45169	42714	S	1	0	1	0	1	0	1	0	0	1	0	1	1	0	0	1	1	0	0	1	0	0	1	1	0	0	1	1	0	1	1	0	1	1	0	0	0	1	0	1	1	0	0	1	0	1	1	0
s288c.chr02	148	45175	42720	S	1	0	1	0	1	0	1	0	0	1	0	1	1	0	0	1	1	0	0	1	0	0	1	1	0	0	1	1	0	1	1	0	1	1	0	0	0	1	0	1	1	0	0	1	0	1	1	0
s288c.chr02	149	45178	42723	S	1	0	1	0	1	0	1	0	0	1	0	1	1	0	0	1	1	0	0	1	0	0	1	1	0	0	1	1	0	1	1	0	1	1	0	0	0	1	0	1	1	0	0	1	0	1	1	0
s288c.chr02	150	45373	42918	S	1	0	1	0	1	0	1	0	0	1	0	1	1	0	0	1	1	0	0	1	0	0	1	1	0	0	1	1	0	1	1	0	1	1	0	0	0	1	0	1	1	0	0	1	0	1	1	0
s288c.chr02	151	45381	42926	S	1	0	1	0	1	0	1	0	0	1	0	1	1	0	0	1	1	0	0	1	0	0	1	1	0	0	1	1	0	1	1	0	1	1	0	0	0	1	0	1	1	0	0	1	0	1	1	0
s288c.chr02	152	45800	43345	S	1	0	1	0	1	0	1	0	0	1	0	1	1	0	0	1	1	0	0	1	0	0	1	1	0	0	NA	1	0	1	1	0	1	1	0	0	0	1	0	1	1	0	0	1	0	1	1	0
s288c.chr02	153	46226	43771	S	1	0	1	0	1	0	1	0	0	1	0	1	1	0	0	1	1	0	0	1	0	0	1	1	0	0	1	1	0	1	1	0	1	1	0	0	0	1	0	1	1	0	0	1	0	1	1	0
s288c.chr02	154	46460	44005	S	1	0	NA	0	1	0	1	0	0	1	0	1	1	0	0	1	1	0	0	1	0	0	1	1	0	0	1	1	0	1	1	0	1	1	0	0	0	1	0	1	1	0	0	1	0	1	1	0
s288c.chr02	155	46484	44029	S	1	0	1	0	1	0	1	0	0	1	0	1	1	0	0	1	1	0	0	1	0	0	1	1	0	0	1	1	0	1	1	0	1	1	0	0	0	1	0	1	1	0	0	1	0	1	1	0
s288c.chr02	156	46499	44044	S	1	0	1	0	1	0	1	0	0	1	0	1	1	0	0	1	1	0	0	1	0	0	1	1	0	0	1	1	0	1	1	0	1	1	0	0	0	1	0	1	1	0	0	1	0	1	1	0
s288c.chr02	157	46662	44207	S	1	0	1	0	1	0	1	0	0	1	0	1	1	0	0	1	1	0	0	1	0	0	1	1	0	0	1	1	0	1	1	0	1	1	0	0	0	1	0	1	1	0	0	1	0	1	1	0
s288c.chr02	158	47356	44901	S	1	0	1	0	1	0	1	0	0	1	0	1	1	0	0	1	1	0	0	1	0	0	1	1	0	0	1	1	0	1	1	0	1	1	0	0	0	1	0	1	1	0	0	1	0	1	1	0
s288c.chr02	159	47721	45266	S	1	0	1	0	1	0	1	0	0	1	0	1	1	0	0	1	1	0	0	1	0	0	1	1	0	0	NA	1	0	1	1	0	1	1	0	0	0	1	0	1	1	0	0	1	0	1	1	0
s288c.chr02	160	47756	45301	S	1	0	1	0	1	0	1	0	0	1	0	1	1	0	0	1	1	0	0	1	0	0	1	1	0	0	1	1	0	1	1	0	1	1	0	0	0	1	0	1	1	0	0	1	0	1	1	0
s288c.chr02	161	47759	45304	S	1	0	1	0	1	0	1	0	0	1	0	1	1	0	0	1	1	0	0	1	0	0	1	1	0	0	1	1	0	1	1	0	1	1	0	0	0	1	0	1	1	0	0	1	0	1	1	0
s288c.chr02	162	48112	45657	S	1	0	1	0	1	0	1	0	0	1	0	1	1	0	0	1	1	0	0	1	0	0	1	1	0	0	1	1	0	1	1	0	1	1	0	0	0	1	0	1	1	0	0	1	0	1	1	0
s288c.chr02	163	49055	46600	S	1	0	1	0	1	0	1	0	0	1	0	1	1	0	0	1	1	0	0	1	0	0	NA	1	0	0	1	1	0	1	1	0	1	1	0	0	0	1	0	1	1	0	0	1	0	1	NA	0
s288c.chr02	164	49172	46717	S	1	0	1	0	1	0	1	0	0	1	0	1	1	0	0	1	1	0	0	1	0	0	1	1	0	0	1	1	0	1	1	0	1	1	0	0	0	1	0	1	1	0	0	1	0	1	1	0
s288c.chr02	165	49368	46913	S	1	0	1	0	1	0	1	0	0	1	0	1	1	0	0	1	1	0	0	1	0	0	1	1	0	0	1	1	0	1	1	0	1	1	0	0	0	1	0	1	1	0	0	1	0	1	1	0
s288c.chr02	166	49649	47194	S	1	0	1	0	1	0	1	0	0	1	0	1	1	0	0	1	1	0	0	1	0	0	1	1	0	0	1	1	0	1	1	0	1	1	0	0	0	1	0	1	1	0	0	1	0	1	1	0
s288c.chr02	167	49696	47241	S	1	0	1	0	1	0	1	0	0	1	0	1	1	0	0	1	1	0	0	1	0	0	1	1	0	0	1	1	0	1	1	0	1	1	0	0	0	1	0	1	1	0	0	1	0	1	1	0
s288c.chr02	168	50064	47609	S	1	0	1	0	1	0	1	0	0	1	0	1	1	0	0	1	1	0	0	1	0	0	1	1	0	0	1	1	0	1	1	0	1	1	0	0	0	1	0	1	1	0	0	1	0	1	1	0
s288c.chr02	169	50400	47945	S	1	0	1	0	1	0	1	0	0	1	0	1	1	0	0	1	1	0	0	1	0	0	1	1	0	0	NA	1	0	1	1	0	NA	1	0	0	0	1	0	1	1	1	0	0	0	NA	1	0
s288c.chr02	170	50423	47968	S	1	0	1	0	1	0	1	0	0	1	0	1	1	0	0	1	1	0	0	1	0	0	1	1	0	0	1	1	0	1	1	0	1	1	0	0	0	1	0	1	1	1	0	0	0	1	1	0
s288c.chr02	171	52055	49600	S	1	0	1	0	1	0	1	0	0	1	0	1	1	0	0	1	1	0	0	1	0	1	1	0	0	0	1	1	0	1	1	0	1	1	0	0	0	1	0	1	1	1	0	0	0	1	1	0
s288c.chr02	172	52241	49786	S	1	0	1	0	1	0	1	0	0	1	0	1	1	0	0	1	1	0	0	1	0	1	1	0	0	0	1	1	0	1	1	0	1	1	0	0	0	1	0	1	1	1	0	0	0	1	1	0
s288c.chr02	173	52451	49996	S	1	0	1	0	1	0	1	0	0	1	0	1	1	0	0	1	1	0	0	1	0	1	1	0	0	0	1	1	0	1	1	0	1	1	0	0	0	1	0	1	1	1	0	0	0	1	1	0
s288c.chr02	174	53021	50566	S	1	0	1	0	1	0	1	0	0	1	0	1	1	0	0	1	1	0	0	1	0	1	1	0	0	0	1	1	0	1	1	0	1	1	0	0	0	1	0	1	1	1	0	0	0	1	1	0
s288c.chr02	175	53053	50598	S	1	0	1	0	1	0	1	0	0	1	0	1	1	0	0	1	1	0	0	1	0	1	1	0	0	0	1	1	0	1	1	0	1	1	0	0	0	1	0	1	1	1	0	0	0	1	1	0
s288c.chr02	176	53063	50608	S	1	0	1	0	1	0	1	0	0	1	0	1	1	0	0	1	1	0	0	1	0	1	1	0	0	0	1	1	0	1	1	0	1	1	0	0	0	1	0	1	1	1	0	0	0	1	1	0
s288c.chr02	177	53272	50817	S	1	0	1	0	1	0	1	0	0	1	0	1	1	0	0	1	1	0	0	1	0	1	1	0	0	0	1	1	0	1	1	0	1	1	0	0	0	1	0	1	1	1	0	0	0	1	1	0
s288c.chr02	178	53345	50890	S	1	0	NA	0	1	0	NA	0	0	NA	0	1	1	0	0	1	1	0	0	NA	0	1	1	0	NA	0	NA	NA	0	NA	NA	0	NA	NA	0	0	0	1	0	1	1	1	0	0	0	1	1	0
s288c.chr02	179	53399	50944	S	1	0	1	0	1	0	1	0	0	1	0	1	1	0	0	1	1	0	0	1	0	1	1	0	0	0	1	1	0	1	1	0	1	1	0	0	0	1	0	1	1	1	0	0	0	1	1	0
s288c.chr02	180	53406	50951	S	1	0	1	0	1	0	1	0	0	1	0	1	1	0	0	1	1	0	0	1	0	1	1	0	0	0	1	1	0	1	1	0	1	1	0	0	0	1	0	1	1	1	0	0	0	1	1	0
s288c.chr02	181	53990	51535	S	1	0	1	0	1	0	1	0	0	1	0	1	1	0	0	1	1	0	0	1	0	1	1	0	0	0	1	1	0	1	1	0	1	1	0	0	0	1	0	1	NA	1	0	0	0	1	NA	0
s288c.chr02	182	54198	51743	S	1	0	1	0	1	0	1	0	0	1	0	1	1	0	0	1	1	0	0	1	0	1	1	0	0	0	1	1	0	1	1	0	1	1	0	0	0	1	0	1	1	1	0	0	0	1	1	0
s288c.chr02	183	54487	52032	S	1	0	1	0	1	0	1	0	0	1	0	1	1	0	0	1	1	0	0	1	0	1	1	0	0	0	1	1	0	1	1	0	1	1	0	0	0	1	0	1	1	1	0	0	0	1	1	0
s288c.chr02	184	54669	52214	S	1	0	1	0	1	0	1	0	0	1	0	1	1	0	0	1	1	0	0	1	0	1	1	0	0	0	1	1	0	1	1	0	1	1	0	0	0	1	0	1	1	1	0	0	0	1	1	0
s288c.chr02	185	55067	52612	S	1	0	1	0	1	0	1	0	0	1	0	1	1	0	0	1	1	0	0	1	0	1	1	0	0	0	1	1	0	1	1	0	1	1	0	0	0	1	0	1	1	1	0	0	0	1	1	0
s288c.chr02	186	56254	53799	S	1	0	1	0	1	0	1	0	0	1	0	1	1	0	0	1	1	0	0	1	0	1	1	0	0	0	1	1	0	1	1	0	1	1	0	0	0	1	0	1	1	1	0	0	0	1	1	0
s288c.chr02	187	56486	54031	S	1	0	1	0	1	0	1	0	0	1	0	1	1	0	0	1	1	0	0	1	0	1	1	0	0	0	1	1	0	1	1	0	1	1	0	0	0	1	0	1	1	1	0	0	0	1	1	0
s288c.chr02	188	56494	54039	S	1	0	1	0	1	0	1	0	0	1	0	1	1	0	0	1	1	0	0	1	0	1	1	0	0	0	1	1	0	1	1	0	1	1	0	0	0	1	0	1	1	1	0	0	0	1	1	0
s288c.chr02	189	56507	54052	S	1	0	1	0	1	0	1	0	0	1	0	1	1	0	0	1	1	0	0	1	0	1	1	0	0	0	1	1	0	1	1	0	1	1	0	0	0	1	0	1	1	1	0	0	0	1	1	0
s288c.chr02	190	56509	54054	S	1	0	1	0	1	0	1	0	0	1	0	1	1	0	0	1	1	0	0	1	0	1	1	0	0	0	1	1	0	1	1	0	1	1	0	0	0	1	0	1	1	1	0	0	0	1	1	0
s288c.chr02	191	56585	54130	S	1	0	1	0	1	0	1	0	0	1	0	1	1	0	0	1	1	0	0	1	0	1	1	0	0	0	1	1	0	1	1	0	1	1	0	0	0	1	0	1	1	1	0	0	0	1	1	0
s288c.chr02	192	57059	54604	S	1	0	1	0	1	0	1	0	0	1	0	1	1	0	0	1	1	0	0	1	0	1	1	0	0	0	1	1	0	1	1	0	1	1	0	0	0	1	0	1	1	1	0	0	0	1	1	0
s288c.chr02	193	57377	54922	S	1	0	1	0	1	0	1	0	0	1	0	1	1	0	0	1	1	0	0	1	0	1	1	0	0	0	1	1	0	1	1	0	1	1	0	0	0	1	0	1	1	1	0	0	0	1	1	0
s288c.chr02	194	57440	54985	S	1	0	1	0	1	0	1	0	0	1	0	1	1	0	0	1	1	0	0	1	0	1	1	0	0	0	1	1	0	1	1	0	1	1	0	0	0	1	0	1	1	1	0	0	0	1	1	0
s288c.chr02	195	57634	55179	S	1	0	1	0	1	0	1	0	0	1	0	1	1	0	0	1	1	0	0	1	0	1	1	0	0	0	1	1	0	1	1	0	1	1	0	0	0	1	0	1	1	1	0	0	0	1	1	0
s288c.chr02	196	58111	55656	S	1	0	1	0	1	0	1	0	0	1	0	1	1	0	0	1	1	0	0	1	0	1	1	0	0	0	1	1	0	1	1	0	1	1	0	0	0	1	0	1	1	1	0	0	0	1	1	0
s288c.chr02	197	59027	56572	S	1	0	1	0	1	0	1	0	0	1	0	1	1	0	0	1	1	0	0	1	0	1	1	0	0	0	1	1	0	1	1	0	1	1	0	0	0	1	0	1	1	1	0	0	0	1	1	0
s288c.chr02	198	59106	56651	S	1	0	1	0	1	0	1	0	0	1	0	1	1	0	0	1	1	0	0	1	0	1	1	0	0	0	1	1	0	1	1	0	1	1	0	0	0	1	0	1	1	1	0	0	0	1	1	0
s288c.chr02	199	59426	56971	S	1	0	1	0	1	0	1	0	0	1	0	1	1	0	0	1	1	0	0	1	0	1	1	0	0	0	1	1	0	1	1	0	1	1	0	0	0	1	0	1	1	1	0	0	0	1	1	0
s288c.chr02	200	59567	57112	S	1	0	1	0	1	0	1	0	0	1	0	1	1	0	0	1	1	0	0	1	0	1	1	0	0	0	1	1	0	1	1	0	1	1	0	0	0	1	0	1	1	1	0	0	0	1	1	0
s288c.chr02	201	59902	57447	S	1	0	1	0	1	0	1	0	0	1	0	1	1	0	0	1	1	0	0	1	0	1	1	0	0	0	1	1	0	1	1	0	1	1	0	0	0	1	0	1	1	1	0	0	0	1	1	0
s288c.chr02	202	60332	57877	S	1	0	1	0	1	0	1	0	0	1	0	1	1	0	0	1	1	0	0	1	0	1	1	0	0	0	1	1	0	1	1	0	1	1	0	0	0	1	0	1	1	1	0	0	0	1	1	0
s288c.chr02	203	60626	58171	S	1	0	1	0	1	0	1	0	0	1	0	1	1	0	0	1	1	0	0	1	0	1	1	0	0	0	1	1	0	1	1	0	1	1	0	0	0	1	0	1	1	1	0	0	0	1	1	0
s288c.chr02	204	60902	58447	S	1	0	1	0	1	0	1	0	0	1	0	1	1	0	0	1	1	0	0	1	0	1	1	0	0	0	1	1	0	1	1	0	1	1	0	0	0	1	0	1	1	1	0	0	0	1	1	0
s288c.chr02	205	60948	58493	S	1	0	1	0	1	0	1	0	0	1	0	1	1	0	0	1	1	0	0	1	0	1	1	0	0	0	1	1	0	1	1	0	1	1	0	0	0	1	0	1	1	1	0	0	0	1	1	0
s288c.chr02	206	61099	58644	S	1	0	1	0	1	0	1	0	0	1	0	1	1	0	0	1	1	0	0	1	0	1	1	0	0	0	1	1	0	1	1	0	NA	1	0	0	0	1	0	1	1	1	0	0	0	1	1	0
s288c.chr02	207	61239	58784	S	1	0	1	0	1	0	1	0	0	1	0	1	1	0	0	1	1	0	0	1	0	1	1	0	0	0	1	1	0	1	1	0	1	1	0	0	0	1	0	1	1	1	0	0	0	1	1	0
s288c.chr02	208	61616	59161	S	1	0	1	0	1	0	1	0	0	1	0	1	1	0	0	1	1	0	0	1	0	1	1	0	0	0	1	1	0	1	1	0	1	1	0	0	0	1	0	1	1	1	0	0	0	1	1	0
s288c.chr02	209	61643	59188	S	1	0	1	0	1	0	1	0	0	1	0	1	1	0	0	1	1	0	0	1	0	1	1	0	0	0	1	1	0	1	1	0	1	1	0	0	0	1	0	1	1	1	0	0	0	1	1	0
s288c.chr02	210	61651	59196	S	1	0	1	0	1	0	1	0	0	1	0	1	1	0	0	1	1	0	0	1	0	1	1	0	0	0	1	1	0	1	1	0	1	1	0	0	0	1	0	1	1	1	0	0	0	1	1	0
s288c.chr02	211	62872	60416	S	1	0	1	0	1	0	1	0	0	1	0	1	1	0	0	1	1	0	0	1	0	1	1	0	0	0	1	1	0	1	1	0	1	1	0	0	0	1	0	1	1	1	0	0	0	1	1	0
s288c.chr02	212	62922	60466	S	1	0	1	0	1	0	1	0	0	1	0	1	1	0	0	1	1	0	0	1	0	1	1	0	0	0	1	1	0	1	1	0	1	1	0	0	0	1	0	1	1	1	0	0	0	1	1	0
s288c.chr02	213	62930	60474	S	1	0	1	0	1	0	1	0	0	1	0	1	1	0	0	1	1	0	0	1	0	1	1	0	0	0	1	1	0	1	1	0	1	1	0	0	0	1	0	1	1	1	0	0	0	1	1	0
s288c.chr02	214	62997	60541	S	1	0	1	0	1	0	1	0	0	1	0	1	1	0	0	1	1	0	0	1	0	1	1	0	0	0	1	1	0	1	1	0	1	1	0	0	0	1	0	1	1	1	0	0	0	1	1	0
s288c.chr02	215	63068	60612	S	1	0	1	0	1	0	1	0	0	1	0	1	1	0	0	1	1	0	0	1	0	1	1	0	0	0	1	1	0	1	1	0	1	1	0	0	0	1	0	1	1	1	0	0	0	1	1	0
s288c.chr02	216	63238	60782	S	1	0	1	0	1	0	1	0	0	1	0	1	1	0	0	1	1	0	0	1	0	1	1	0	0	0	1	1	0	1	1	0	1	1	0	0	0	1	0	1	1	1	0	0	0	1	1	0
s288c.chr02	217	63245	60789	S	1	0	1	0	1	0	1	0	0	1	0	1	1	0	0	1	1	0	0	1	0	1	1	0	0	0	1	1	0	1	1	0	1	1	0	0	0	1	0	1	1	1	0	0	0	1	1	0
s288c.chr02	218	63477	61021	S	1	0	1	0	1	0	1	0	0	1	0	1	1	0	0	1	1	0	0	1	0	1	1	0	0	0	1	1	0	1	1	0	1	1	0	0	0	1	0	1	1	1	0	0	0	1	1	0
s288c.chr02	219	63483	61027	S	1	0	1	0	1	0	1	0	0	1	0	1	1	0	0	1	1	0	0	1	0	1	1	0	0	0	1	1	0	1	1	0	1	1	0	0	0	1	0	1	1	1	0	0	0	1	1	0
s288c.chr02	220	63492	61035.5	I	1	0	1	0	1	0	1	0	0	1	0	1	1	0	0	1	1	0	0	1	0	1	1	0	0	0	1	1	0	1	1	0	1	1	0	0	0	1	0	1	1	1	0	0	0	1	1	0
s288c.chr02	221	63545	61086	S	1	0	1	0	1	0	1	0	0	1	0	1	1	0	0	1	1	0	0	1	0	1	1	0	0	0	1	1	0	1	1	0	1	1	0	0	0	1	0	1	1	1	0	0	0	1	1	0
s288c.chr02	222	63561	61102	S	1	0	1	0	1	0	1	0	0	1	0	1	1	0	0	1	1	0	0	1	0	1	1	0	0	0	1	1	0	1	1	0	1	1	0	0	0	1	0	1	1	1	0	0	0	1	1	0
s288c.chr02	223	63653	61194	S	1	0	1	0	1	0	1	0	0	1	0	1	1	0	0	1	1	0	0	1	0	1	1	0	0	0	1	1	0	1	1	0	1	1	0	0	0	1	0	1	1	1	0	0	0	1	1	0
s288c.chr02	224	63655	61196	S	1	0	1	0	1	0	1	0	0	1	0	1	1	0	0	1	1	0	0	1	0	1	1	0	0	0	1	1	0	1	1	0	1	1	0	0	0	1	0	1	1	1	0	0	0	1	1	0
s288c.chr02	225	63658	61199	S	1	0	1	0	1	0	1	0	0	1	0	1	1	0	0	1	1	0	0	1	0	1	1	0	0	0	1	1	0	1	1	0	1	1	0	0	0	1	0	1	1	1	0	0	0	1	1	0
s288c.chr02	226	63664	61205	S	1	0	1	0	1	0	1	0	0	1	0	1	1	0	0	1	1	0	0	1	0	1	1	0	0	0	1	1	0	1	1	0	1	1	0	0	0	1	0	1	1	1	0	0	0	1	1	0
s288c.chr02	227	63743	61284	S	1	0	1	0	1	0	1	0	0	1	0	1	1	0	0	1	1	0	0	1	0	1	1	0	0	0	1	1	0	1	1	0	1	1	0	0	0	1	0	1	1	1	0	0	0	1	1	0
s288c.chr02	228	64266	61807	S	1	0	1	0	1	0	1	0	0	1	0	1	1	0	0	1	1	0	0	1	0	1	1	0	0	0	1	1	0	1	1	0	1	1	0	0	0	1	0	1	1	1	0	0	0	1	1	0
s288c.chr02	229	64456	61997	S	1	0	1	0	1	0	1	0	0	1	0	1	1	0	0	1	1	0	0	1	0	1	1	0	0	0	1	1	0	1	1	0	1	1	0	0	0	1	0	1	1	1	0	0	0	1	1	0
s288c.chr02	230	65286	62827	S	1	0	1	0	1	0	1	0	0	1	0	1	1	0	0	1	1	0	0	1	0	1	1	0	0	0	1	1	0	1	1	0	1	1	0	0	0	1	0	1	1	1	0	0	0	1	1	0
s288c.chr02	231	65308	62849	S	1	0	1	0	1	0	1	0	0	1	0	1	1	0	0	1	1	0	0	1	0	1	1	0	0	0	1	1	0	1	1	0	1	1	0	0	0	1	0	1	1	1	0	0	0	1	1	0
s288c.chr02	232	65465	63006	D	1	0	1	0	1	0	1	0	0	1	0	1	1	0	0	1	1	0	0	1	0	1	1	0	0	0	1	1	0	1	1	0	1	1	0	0	0	1	0	1	1	1	0	0	0	1	1	0
s288c.chr02	233	65504	63045	S	1	0	1	0	1	0	1	0	0	1	0	1	1	0	0	1	1	0	0	1	0	1	1	0	0	0	1	1	0	1	1	0	1	1	0	0	0	1	0	1	1	1	0	0	0	1	1	0
s288c.chr02	234	65569	63110	S	1	0	1	0	1	0	1	0	0	1	0	1	1	0	0	1	1	0	0	1	0	1	1	0	0	0	1	1	0	1	1	0	1	1	0	0	0	1	0	1	1	1	0	0	0	1	1	0
s288c.chr02	235	65626	63166.5	I	1	0	1	0	1	0	1	0	0	1	0	1	1	0	0	1	1	0	0	1	0	1	1	0	0	0	1	1	0	1	1	0	1	1	0	0	0	1	0	1	1	1	0	0	0	1	1	0
s288c.chr02	236	65741	63281	S	1	0	1	0	1	0	1	0	0	1	0	1	1	0	0	1	1	0	0	1	0	1	1	0	0	0	1	1	0	1	1	0	1	1	0	0	0	1	0	1	1	1	0	0	0	1	1	0
s288c.chr02	237	65752	63292	S	1	0	1	0	1	0	1	0	0	1	0	1	1	0	0	1	1	0	0	1	0	1	1	0	0	0	1	1	0	1	1	0	1	1	0	0	0	1	0	1	1	1	0	0	0	1	1	0
s288c.chr02	238	65761	63301	S	1	0	1	0	1	0	1	0	0	1	0	1	1	0	0	1	1	0	0	1	0	1	1	0	0	0	1	1	0	1	1	0	1	1	0	0	0	1	0	1	1	1	0	0	0	1	1	0
s288c.chr02	239	66353	63888	S	1	0	1	0	1	0	1	0	0	1	0	1	1	0	0	1	1	0	0	1	0	1	1	0	0	0	1	1	0	1	1	0	1	1	0	0	0	1	0	1	1	1	0	0	0	1	1	0
s288c.chr02	240	66601	64136	S	1	0	1	0	1	0	1	0	0	1	0	1	1	0	0	1	1	0	0	1	0	1	1	0	0	0	1	1	0	1	1	0	1	1	0	0	0	1	0	1	1	1	0	0	0	1	1	0
s288c.chr02	241	66753	64288	S	1	0	1	0	1	0	1	0	0	1	0	1	1	0	0	1	1	0	0	1	0	1	1	0	0	0	1	1	0	1	1	0	1	1	0	0	0	1	0	1	1	1	0	0	0	1	1	0
s288c.chr02	242	67326	64861	S	1	0	1	0	1	0	1	0	0	1	0	1	1	0	0	1	1	0	0	1	0	1	1	0	0	0	NA	1	0	1	1	0	1	1	0	0	0	1	0	1	1	1	0	0	0	1	0	0
s288c.chr02	243	67633	65168	S	1	0	1	0	1	0	1	0	0	1	0	1	1	0	0	1	1	0	0	1	0	1	1	0	0	0	1	1	0	1	1	0	1	1	0	0	0	1	0	1	1	1	0	0	0	1	1	0
s288c.chr02	244	67771	65306	S	1	0	1	0	1	0	1	0	0	1	0	1	1	0	0	1	1	0	0	1	0	1	1	0	0	0	1	1	0	1	1	0	1	1	0	0	0	1	0	1	1	1	0	0	0	1	1	0
s288c.chr02	245	67942	65477	S	1	0	1	0	1	0	1	0	0	1	0	1	1	0	0	1	1	0	0	1	0	1	1	0	0	0	1	1	0	1	1	0	1	1	0	0	0	1	0	1	1	1	0	0	0	1	1	0
s288c.chr02	246	68320	65855	S	1	0	1	0	1	0	1	0	0	1	0	1	1	0	0	1	1	0	0	1	0	1	1	0	0	0	1	1	0	1	1	0	1	1	0	0	0	1	0	1	1	1	0	0	0	1	1	0
s288c.chr02	247	68437	65972	S	1	0	1	0	NA	0	1	0	0	1	0	1	1	0	0	1	1	0	0	1	0	1	1	0	0	0	1	1	0	1	1	0	1	1	0	0	0	1	0	1	1	1	0	0	0	1	1	0
s288c.chr02	248	68514	66049	S	1	0	1	0	1	0	1	0	0	1	0	1	1	0	0	1	1	0	0	1	0	1	1	0	0	0	1	1	0	1	1	0	1	1	0	0	0	1	0	1	1	1	0	0	0	1	1	0
s288c.chr02	249	68941	66476	S	1	0	1	0	1	0	1	0	0	1	0	1	1	0	0	1	1	0	0	1	0	1	1	0	0	0	1	1	0	1	1	0	1	1	0	0	0	1	0	1	1	1	0	0	0	1	1	0
s288c.chr02	250	68965	66500	S	1	0	1	0	1	0	1	0	0	1	0	1	1	0	0	1	1	0	0	1	0	1	1	0	0	0	1	1	0	1	1	0	1	1	0	0	0	1	0	1	1	1	0	0	0	1	1	0
s288c.chr02	251	69028	66563	S	1	0	1	0	1	0	1	0	0	1	0	1	1	0	0	1	1	0	0	1	0	1	1	0	0	0	1	1	0	1	1	0	1	1	0	0	0	1	0	1	1	1	0	0	0	1	1	0
s288c.chr02	252	69046	66581	S	1	0	1	0	1	0	1	0	0	1	0	1	1	0	0	1	1	0	0	1	0	1	1	0	0	0	1	1	0	1	1	0	1	1	0	0	0	1	0	1	1	1	0	0	0	1	1	0
s288c.chr02	253	69179	66714	S	1	0	1	0	1	0	1	0	0	1	0	1	1	0	0	1	1	0	NA	1	0	1	1	0	0	0	1	1	0	1	1	NA	1	1	0	0	NA	1	0	1	1	1	0	0	0	1	1	0
s288c.chr02	254	69570	67105	S	1	0	1	0	1	0	1	0	0	1	0	1	1	0	0	1	1	0	0	1	0	1	1	0	0	0	1	1	0	1	1	0	1	1	0	0	0	1	0	1	1	1	0	0	0	1	1	0
s288c.chr02	255	69823	67358	S	1	0	1	0	1	0	1	0	0	1	0	1	1	0	0	1	1	0	0	1	0	1	1	0	0	0	1	1	0	1	1	0	1	1	0	0	0	1	0	1	1	1	0	0	0	1	1	0
s288c.chr02	256	71279	68814	S	1	0	1	0	1	0	1	0	0	1	0	1	1	0	0	1	1	0	0	1	0	1	1	0	0	0	1	1	0	1	1	0	1	1	0	0	0	1	0	1	1	1	0	0	0	1	1	0
s288c.chr02	257	71296	68831	S	1	0	1	0	1	0	1	0	0	1	0	1	1	0	0	1	1	0	0	1	0	1	1	0	0	0	1	1	0	1	1	0	1	1	0	0	0	1	0	1	1	1	0	0	0	1	1	0
s288c.chr02	258	71817	69352	S	1	0	1	0	1	0	1	0	0	1	0	1	1	0	0	1	1	0	0	1	0	1	1	0	0	0	1	1	0	1	1	0	1	1	0	0	0	1	0	1	1	1	0	0	0	1	1	0
s288c.chr02	259	72078	69613	S	1	0	1	0	1	0	1	0	0	1	0	1	1	0	0	1	1	0	0	1	0	1	1	0	0	0	1	1	0	1	1	0	1	1	0	0	0	1	0	1	1	1	0	0	0	1	1	0
s288c.chr02	260	72234	69769	S	1	0	1	0	1	0	1	0	0	1	0	1	1	0	0	1	1	0	0	1	0	1	1	0	0	0	1	1	0	1	1	0	1	1	0	0	0	1	0	1	1	1	0	0	0	1	1	0
s288c.chr02	261	72279	69814	S	1	0	1	0	1	0	1	0	0	1	0	1	1	0	0	1	1	0	0	1	0	1	1	0	0	0	1	1	0	1	1	0	1	1	0	0	0	1	0	1	1	1	0	0	0	1	1	0
s288c.chr02	262	72285	69820	S	1	0	1	0	1	0	1	0	0	1	0	1	1	0	0	1	1	0	0	1	0	1	1	0	0	0	1	1	0	1	1	0	1	1	0	0	0	1	0	1	1	1	0	0	0	1	1	0
s288c.chr02	263	72302	69837	S	1	0	1	0	1	0	1	0	0	1	0	1	1	0	0	1	1	0	0	1	0	1	1	0	0	0	1	1	0	1	1	0	1	1	0	0	0	1	0	1	1	1	0	0	0	1	1	0
s288c.chr02	264	72363	69898	S	1	0	1	0	1	0	1	0	0	1	0	1	1	0	0	1	1	0	0	1	0	1	NA	0	0	0	1	1	0	1	1	0	1	1	0	0	0	1	0	1	1	1	0	0	0	1	NA	0
s288c.chr02	265	72468	70003	S	1	0	1	0	1	0	1	0	0	1	0	1	1	0	0	1	1	0	0	1	0	1	1	0	0	0	1	1	0	1	1	0	1	1	0	0	0	1	0	1	1	1	0	0	0	1	1	0
s288c.chr02	266	72882	70417	S	1	0	1	0	1	0	1	0	0	1	0	1	1	0	0	1	1	0	0	1	0	NA	1	0	NA	0	1	1	0	1	1	0	1	1	0	0	0	1	0	1	1	1	0	0	0	1	1	0
s288c.chr02	267	73100	70635	S	1	0	1	0	1	0	1	0	0	1	0	1	1	0	0	1	1	0	0	1	0	1	1	0	0	0	1	1	0	1	1	0	1	1	0	0	0	1	0	1	1	1	0	0	0	1	1	0
s288c.chr02	268	73236	70771	S	1	0	1	0	1	0	1	0	0	1	0	1	1	0	0	1	1	0	0	1	0	1	1	0	0	0	1	1	0	1	1	0	1	1	0	0	0	1	0	1	1	1	0	0	0	1	1	0
s288c.chr02	269	73623	71158	S	1	0	1	0	1	0	1	0	0	1	0	1	1	0	0	1	1	0	0	1	0	1	1	0	0	0	1	1	0	1	1	0	1	1	0	0	0	1	0	1	1	1	0	0	0	1	1	0
s288c.chr02	270	73738	71273	S	1	0	1	0	1	0	1	0	0	1	0	1	1	0	0	1	1	0	0	1	0	1	1	0	0	0	1	1	0	1	1	0	1	1	0	0	0	1	0	1	1	1	0	0	0	1	1	0
s288c.chr02	271	73857	71392	S	1	0	1	0	1	0	1	0	0	1	0	1	1	0	0	1	1	0	0	1	0	1	1	0	0	0	1	1	0	1	1	0	1	1	0	0	0	1	0	1	1	1	0	0	0	1	1	0
s288c.chr02	272	73882	71417	S	NA	0	1	0	1	0	1	0	0	1	0	1	1	0	0	1	1	0	0	1	0	1	1	0	0	0	1	1	0	1	1	0	1	1	0	0	0	1	0	1	1	1	0	0	0	1	1	0
s288c.chr02	273	74015	71550	S	1	0	1	0	1	0	1	0	0	1	0	1	1	0	0	1	1	0	0	1	0	1	1	0	0	0	1	1	0	1	1	0	1	1	0	0	0	1	0	1	1	1	0	0	0	1	1	0
s288c.chr02	274	74031	71566	S	1	0	1	0	1	0	1	0	0	1	0	1	1	0	0	1	1	0	0	1	0	1	1	0	0	0	1	1	0	1	1	0	1	1	0	0	0	1	0	1	1	1	0	0	0	1	1	0
s288c.chr02	275	74083	71618	S	1	0	1	0	1	0	1	0	0	1	0	1	1	0	0	1	1	0	0	1	0	1	1	0	0	0	1	1	0	1	1	0	1	1	0	0	0	1	0	1	1	1	0	0	0	1	1	0
s288c.chr02	276	74096	71631	S	1	0	1	0	1	0	1	0	0	1	0	1	1	0	0	1	1	0	0	1	0	1	1	0	0	0	1	1	0	1	1	0	1	1	0	0	0	1	0	1	1	1	0	0	0	1	1	0
s288c.chr02	277	74098	71633	S	1	0	1	0	1	0	1	0	0	1	0	1	1	0	0	1	1	0	0	1	0	1	1	0	0	0	1	1	0	1	1	0	1	1	0	0	0	1	0	1	1	1	0	0	0	1	1	0
s288c.chr02	278	74480	72015	S	1	0	1	0	1	0	1	0	0	1	0	1	1	0	0	1	1	0	0	1	0	1	1	0	0	0	1	1	0	1	1	0	1	1	0	0	0	1	0	1	1	1	0	0	0	1	1	0
s288c.chr02	279	74558	72093	S	1	0	1	0	1	0	1	0	0	1	0	1	1	0	0	1	1	0	0	1	0	1	1	0	0	0	1	1	0	1	1	0	1	1	0	0	0	1	0	1	1	1	0	0	0	1	1	0
s288c.chr02	280	74579	72114	S	1	0	1	0	1	0	1	0	0	1	0	1	1	0	0	1	1	0	0	1	0	1	1	0	0	0	1	1	0	1	1	0	1	1	0	0	0	1	0	1	1	1	0	0	0	1	1	0
s288c.chr02	281	74603	72138	S	1	0	1	0	1	0	1	0	0	1	0	1	1	0	0	1	1	0	0	1	0	1	1	0	0	0	1	1	0	1	1	0	1	1	0	0	0	1	0	1	1	1	0	0	0	NA	1	0
s288c.chr02	282	74695	72230	S	1	0	1	0	1	0	1	0	0	1	0	1	1	0	0	1	1	0	0	1	0	1	1	0	0	0	1	1	0	1	1	0	1	1	0	0	0	1	0	1	1	1	0	0	0	1	1	0
s288c.chr02	283	74894	72417	S	1	0	1	0	1	0	1	0	0	1	0	1	1	0	0	1	1	0	0	1	0	1	1	0	0	0	1	1	0	1	1	0	1	1	0	0	0	1	0	1	1	1	0	0	0	1	1	0
s288c.chr02	284	75700	73223	S	1	0	1	0	1	0	1	0	0	1	0	1	1	0	0	1	1	0	0	1	0	1	1	0	0	0	1	1	0	1	1	0	1	1	0	0	0	1	0	1	1	1	0	0	0	1	1	0
s288c.chr02	285	75828	73351	S	1	0	1	0	1	0	1	0	0	1	0	1	1	0	0	1	1	0	0	1	0	1	1	0	0	0	1	1	0	1	1	0	1	1	0	0	0	1	0	1	1	1	0	0	0	1	1	0
s288c.chr02	286	75946	73469	S	1	0	1	0	1	0	1	0	0	1	0	1	1	0	0	1	1	0	0	1	0	1	1	0	0	0	1	1	0	1	1	0	1	1	0	0	0	1	0	1	1	1	0	0	0	1	1	0
s288c.chr02	287	76115	73638	S	1	0	1	0	1	0	1	0	0	1	0	1	1	0	0	1	1	0	0	1	0	1	1	0	0	0	1	1	0	1	1	0	1	1	0	0	0	1	0	1	1	1	0	0	0	1	1	0
s288c.chr02	288	76417	73940	S	1	0	1	0	1	0	1	0	0	1	0	1	1	0	0	1	1	0	0	1	0	1	1	0	0	0	1	0	0	1	1	0	1	1	0	0	0	1	0	1	1	1	0	0	0	1	1	0
s288c.chr02	289	77394	74917	S	1	0	1	0	1	0	1	0	0	1	0	1	1	0	0	1	1	0	0	1	0	1	1	0	0	0	1	1	0	1	1	0	1	1	1	0	0	1	0	1	1	1	0	0	0	1	1	0
s288c.chr02	290	77558	75081	S	1	0	1	0	1	0	1	0	0	1	0	1	1	0	0	1	1	0	0	1	0	1	1	0	0	0	1	1	0	1	1	0	1	1	1	0	0	1	0	1	1	1	0	0	0	1	1	0
s288c.chr02	291	78039	75561	S	1	0	1	0	1	0	1	0	0	1	0	1	1	0	0	1	1	0	0	1	0	1	1	0	0	0	1	1	0	1	1	0	0	1	1	0	0	1	0	1	1	1	0	0	0	1	1	0
s288c.chr02	292	78051	75573	S	1	0	1	0	1	0	1	0	0	1	0	1	1	0	0	1	1	0	0	1	0	1	1	0	0	0	1	1	0	1	1	0	0	1	1	0	0	1	0	1	1	1	0	0	0	1	1	0
s288c.chr02	293	78297	75819	S	1	0	1	0	1	0	1	0	0	1	0	1	1	0	0	1	1	0	0	1	0	1	1	0	0	0	1	1	0	1	1	0	0	1	1	0	0	1	0	1	1	1	0	0	0	1	1	0
s288c.chr02	294	78399	75921	S	1	0	1	0	1	0	1	0	0	1	0	1	1	0	0	1	1	0	0	1	0	1	1	0	0	0	1	1	0	1	1	0	0	1	1	0	0	1	0	1	1	1	0	0	0	1	1	0
s288c.chr02	295	78678	76200	S	1	0	1	0	1	0	0	0	0	1	0	1	1	0	0	1	1	0	0	1	0	1	1	0	0	0	1	1	0	1	1	0	0	1	1	0	0	1	0	1	1	1	0	0	0	1	1	0
s288c.chr02	296	78687	76209	S	1	0	1	0	1	0	0	0	0	1	0	1	1	0	0	1	1	0	0	1	0	1	1	0	0	0	1	1	0	1	1	0	0	1	1	0	0	1	0	1	1	1	0	0	0	1	1	0
s288c.chr02	297	78789	76311	S	1	0	1	0	1	0	1	0	0	1	0	1	1	0	0	1	1	0	0	1	0	1	1	0	0	0	1	1	0	1	1	0	0	1	1	0	0	1	0	1	1	1	0	0	0	1	1	0
s288c.chr02	298	78837	76359	S	1	0	1	0	1	0	1	0	0	1	0	1	1	0	0	1	1	0	0	1	0	1	1	0	0	0	1	1	0	1	1	0	0	1	1	0	0	1	0	1	1	1	0	0	0	1	1	0
s288c.chr02	299	78945	76467	S	1	0	1	0	1	0	1	0	0	1	0	1	1	0	0	1	1	0	0	1	0	1	1	0	0	0	1	1	0	1	1	0	0	1	1	0	0	1	0	1	1	1	0	0	0	1	1	0
s288c.chr02	300	79151	76673	S	1	0	0	1	1	0	0	1	0	1	0	1	1	0	0	1	1	0	0	1	0	1	1	0	0	0	1	1	0	1	1	0	0	1	1	0	0	1	0	1	1	1	0	0	0	1	1	0
s288c.chr02	301	79200	76722	S	1	0	0	1	1	0	0	1	0	1	0	1	1	0	0	1	1	0	0	1	0	1	1	0	0	0	1	1	0	1	1	0	0	1	1	0	0	1	0	1	1	1	0	0	0	1	1	0
s288c.chr02	302	79344	76866	S	1	0	0	1	1	0	0	1	0	1	0	1	1	0	0	1	1	0	0	1	0	1	1	0	0	0	1	1	0	1	1	0	0	1	1	0	0	1	0	1	1	1	0	0	0	1	1	0
s288c.chr02	303	79428	76950	S	1	0	0	1	1	0	0	1	0	1	0	1	1	0	0	1	1	0	0	1	0	1	1	0	0	0	1	1	0	1	1	0	0	1	1	0	0	1	0	1	1	1	0	0	0	1	1	0
s288c.chr02	304	79509	77031	S	1	0	0	1	1	0	0	1	0	1	0	1	1	0	0	1	1	0	0	1	0	1	1	0	0	0	1	1	0	1	1	0	0	1	1	0	0	1	0	1	1	1	0	0	0	1	1	0
s288c.chr02	305	79629	77151	S	1	0	0	1	1	0	0	1	0	1	0	1	1	0	0	1	1	0	0	1	0	1	1	0	0	0	1	1	0	1	1	0	0	1	1	0	0	1	0	1	1	1	0	0	0	1	1	0
s288c.chr02	306	79803	77325	S	1	0	0	1	1	0	0	1	0	1	0	1	1	0	0	1	1	0	NA	1	0	1	1	0	0	0	1	1	0	1	1	0	0	1	1	0	0	1	0	1	1	1	0	0	0	1	1	0
s288c.chr02	307	80052	77574	S	1	0	0	1	1	0	0	1	0	1	0	1	1	0	0	1	1	0	0	1	0	1	1	0	0	0	1	1	0	1	1	0	0	1	1	0	0	1	0	1	1	1	0	0	0	1	1	0
s288c.chr02	308	80126	77648	S	1	0	0	1	1	0	0	1	0	1	0	1	1	0	0	1	1	0	0	1	0	1	1	0	0	0	1	1	0	1	1	0	0	1	1	0	0	1	0	1	1	1	0	0	0	1	1	0
s288c.chr02	309	80133	77655	S	1	0	0	1	1	0	0	1	0	1	0	1	1	0	0	1	1	0	0	1	0	1	1	0	0	0	1	1	0	1	1	0	0	1	1	0	0	1	0	1	1	1	0	0	0	1	1	0
s288c.chr02	310	80174	77696	S	1	0	0	1	1	0	0	1	0	1	0	1	1	0	0	1	1	0	0	1	0	1	1	0	0	0	1	1	0	1	1	0	0	1	1	0	0	1	0	1	1	1	0	0	0	1	1	0
s288c.chr02	311	80189	77711	S	1	0	0	1	1	0	0	1	0	1	0	1	1	0	0	1	1	0	0	1	0	1	1	0	0	0	1	1	0	1	1	0	0	1	1	0	0	1	0	1	1	1	0	0	0	1	1	0
s288c.chr02	312	80211	77733	S	1	0	0	1	1	0	0	1	0	1	0	1	1	0	0	1	1	0	0	1	0	1	1	0	0	0	1	1	0	1	1	0	0	1	1	0	0	1	0	1	1	1	0	0	0	1	1	0
s288c.chr02	313	80223	77745	S	1	0	0	1	1	0	0	1	0	1	0	1	1	0	0	1	1	0	0	1	0	1	1	0	0	0	1	1	0	1	1	0	0	1	1	0	0	1	0	1	1	1	0	0	0	1	1	0
s288c.chr02	314	81176	78698	S	1	0	0	1	1	0	0	1	0	1	0	1	1	0	0	1	1	0	0	1	0	1	1	0	0	0	1	1	0	1	1	0	0	1	1	0	0	1	0	1	1	1	0	0	0	1	1	0
s288c.chr02	315	81180	78702	S	1	0	0	1	1	0	0	1	0	1	0	1	1	0	0	1	1	0	0	1	0	1	1	0	0	0	1	1	0	1	1	0	0	1	1	0	0	1	0	1	1	1	0	0	0	1	1	0
s288c.chr02	316	81596	79118	S	1	0	0	1	1	0	0	1	0	1	0	1	1	0	0	1	1	0	0	1	0	1	1	0	0	0	1	1	0	1	1	0	0	1	1	0	0	1	0	1	1	1	0	0	0	1	1	0
s288c.chr02	317	81804	79326	S	1	0	0	1	1	0	0	1	0	1	0	1	1	0	0	1	1	0	0	1	0	1	1	0	0	0	1	1	0	1	1	0	0	1	1	0	0	1	0	1	1	1	0	0	0	1	1	0
s288c.chr02	318	81834	79356	S	1	0	0	1	1	0	0	1	0	1	0	1	1	0	0	1	1	0	0	1	0	1	1	0	0	0	1	1	0	1	1	0	0	1	1	0	0	1	0	1	1	1	0	0	0	1	1	0
s288c.chr02	319	81939	79461	S	1	0	0	1	1	0	0	1	0	1	0	1	1	0	0	1	1	0	0	1	0	1	1	0	0	0	NA	1	0	1	1	0	0	1	1	0	0	1	0	1	1	1	0	0	0	1	1	0
s288c.chr02	320	82167	79689	S	1	0	0	1	1	0	0	1	0	1	0	1	1	0	0	1	1	0	0	1	0	1	1	0	0	0	1	1	0	1	1	0	0	1	1	0	0	1	0	1	1	1	0	0	0	1	1	0
s288c.chr02	321	82312	79834	S	1	0	0	1	1	0	0	1	0	1	0	1	1	0	0	1	1	0	0	1	0	1	1	0	0	0	1	1	0	1	1	0	0	1	1	0	0	1	0	1	1	1	0	0	0	1	1	0
s288c.chr02	322	82472	79994	S	1	0	0	1	1	0	0	1	0	1	0	1	1	0	0	1	1	0	0	1	0	1	1	0	0	0	1	1	0	1	1	0	0	1	1	0	0	1	0	1	1	1	0	0	0	1	1	0
s288c.chr02	323	82590	80112	D	1	0	0	1	1	0	0	1	0	1	0	1	1	0	0	1	1	0	0	1	0	1	1	0	0	0	1	1	0	1	1	0	0	1	1	0	0	1	0	1	1	1	0	0	0	1	1	0
s288c.chr02	324	82661	80183	S	1	0	0	1	1	0	0	1	0	1	0	1	1	0	0	1	1	0	0	1	0	1	1	0	0	0	1	1	0	1	1	0	0	1	1	0	0	1	0	1	1	1	0	0	0	1	1	0
s288c.chr02	325	83048	80570	S	1	0	0	1	1	0	0	1	0	1	0	1	1	0	0	1	1	0	0	1	0	1	1	0	0	0	1	1	0	1	1	0	0	1	1	0	0	1	0	1	1	1	0	0	0	1	1	0
s288c.chr02	326	83612	81134	S	1	0	0	1	1	0	0	1	0	1	0	1	1	0	0	1	1	0	0	1	0	1	1	0	0	0	1	1	0	1	1	0	0	1	1	0	0	1	0	1	1	1	0	0	0	1	1	0
s288c.chr02	327	84131	81653	S	1	0	0	1	1	0	0	1	0	1	0	1	1	0	0	1	1	0	0	1	0	1	1	0	0	0	1	1	0	1	1	0	0	1	1	0	0	1	0	1	1	1	0	0	0	1	1	0
s288c.chr02	328	84302	81824	S	1	0	0	1	1	0	0	1	0	1	0	1	1	0	0	1	1	0	0	1	0	1	1	0	0	0	1	1	0	1	1	0	0	1	1	0	0	1	0	1	1	1	0	0	0	1	1	0
s288c.chr02	329	84473	81995	S	1	0	0	1	1	0	0	1	0	1	0	1	1	0	0	1	1	0	0	1	0	1	1	0	0	0	1	1	0	1	1	0	0	1	1	0	0	1	0	1	1	1	0	0	0	1	1	0
s288c.chr02	330	84563	82085	S	1	0	0	1	1	0	0	1	0	1	0	1	1	0	0	1	1	0	0	1	0	1	1	0	0	0	1	1	0	1	1	0	0	1	1	0	0	1	0	1	1	1	0	0	0	1	1	0
s288c.chr02	331	85049	82571	S	1	0	0	1	1	0	0	1	0	1	0	1	1	0	0	1	1	0	0	1	0	1	1	0	0	0	1	1	0	1	1	0	0	1	1	0	0	1	0	1	1	1	0	0	0	1	1	0
s288c.chr02	332	86135	83657	S	1	0	0	1	1	0	0	1	0	1	0	1	1	0	0	1	1	0	0	1	0	1	1	0	0	0	1	1	0	1	1	0	0	1	1	0	0	1	0	1	1	1	0	0	0	1	1	0
s288c.chr02	333	86138	83660	S	1	0	0	1	1	0	0	1	0	1	0	1	1	0	0	1	1	0	0	1	0	1	1	0	0	0	1	1	0	1	1	0	0	1	1	0	0	1	0	1	1	1	0	0	0	1	1	0
s288c.chr02	334	86174	83696	S	1	0	0	1	1	0	0	1	0	1	0	1	1	0	0	1	1	0	0	1	0	1	1	0	0	0	1	1	0	1	1	0	0	1	1	0	0	1	0	1	1	1	0	0	0	1	1	0
s288c.chr02	335	86189	83711	S	1	0	0	1	1	0	0	1	0	1	0	1	1	0	0	1	1	0	0	1	0	1	1	0	0	0	1	1	0	1	1	0	0	1	1	0	0	1	0	1	1	1	0	0	0	1	1	0
s288c.chr02	336	86420	83942	S	1	0	0	1	1	0	0	1	0	1	0	1	1	0	0	1	1	0	0	1	0	1	1	0	0	0	1	1	0	1	1	0	0	1	1	0	0	1	0	1	1	1	0	0	0	1	1	0
s288c.chr02	337	86828	84350	S	1	0	0	1	1	0	0	1	0	1	0	1	1	0	0	1	1	0	0	1	0	1	1	0	0	0	1	1	0	1	1	0	0	1	1	0	0	1	0	1	1	1	0	0	0	1	1	0
s288c.chr02	338	87029	84551	S	1	0	0	1	1	0	0	1	0	1	0	1	1	0	0	1	1	0	0	1	0	1	1	0	0	0	1	1	0	1	1	0	0	1	1	0	0	1	0	1	1	1	0	0	0	1	1	0
s288c.chr02	339	87065	84587	S	1	0	0	1	1	0	0	1	0	1	0	1	1	0	0	1	1	0	0	1	0	1	1	0	0	0	1	1	0	1	1	0	0	1	1	0	0	1	0	1	1	1	0	0	0	1	1	0
s288c.chr02	340	87066	84588	S	1	0	0	1	1	0	0	1	0	1	0	1	1	0	0	1	1	0	0	1	0	1	1	0	0	0	1	1	0	1	1	0	0	1	1	0	0	1	0	1	1	1	0	0	0	1	1	0
s288c.chr02	341	87107	84629	S	1	0	0	1	1	0	0	1	0	1	0	1	1	0	0	1	1	0	0	1	0	1	1	0	0	0	1	1	0	1	1	0	0	1	1	0	0	1	0	1	1	1	0	0	0	1	1	0
s288c.chr02	342	87299	84821	S	1	0	0	1	1	0	0	1	0	1	0	1	1	0	0	1	1	0	0	1	0	1	1	0	0	0	1	1	0	1	1	0	0	1	1	0	0	1	0	1	1	1	0	0	0	1	1	0
s288c.chr02	343	87338	84860	S	1	0	0	1	1	0	0	1	0	1	0	1	1	0	0	1	1	0	0	1	0	1	1	0	0	0	1	1	0	1	1	0	0	1	1	0	0	1	0	1	1	1	0	0	0	1	1	0
s288c.chr02	344	87452	84974	S	1	0	0	1	1	0	0	1	0	1	0	1	1	0	0	1	1	0	0	1	0	1	1	0	0	0	1	1	0	1	1	0	0	1	1	0	0	1	0	1	1	1	0	0	0	1	1	0
s288c.chr02	345	87815	85337	S	1	0	0	1	NA	0	0	1	0	1	0	1	1	0	0	1	1	0	0	1	0	1	NA	0	0	0	1	NA	0	1	1	0	0	1	1	0	0	NA	0	1	1	NA	0	0	0	1	1	0
s288c.chr02	346	88292	85814	S	1	0	0	1	1	0	0	1	0	1	0	1	1	0	0	1	1	0	0	1	0	1	1	0	0	0	1	1	0	1	1	0	0	1	1	0	0	1	0	1	1	1	0	0	0	1	1	0
s288c.chr02	347	88379	85901	S	1	0	0	1	1	0	0	1	0	1	0	1	1	0	0	1	1	0	0	1	0	1	1	0	0	0	1	1	0	1	1	0	0	1	1	0	0	1	0	1	1	1	0	0	0	1	1	0
s288c.chr02	348	88769	86291	S	1	0	0	1	1	0	0	1	0	1	0	1	1	0	0	1	1	0	0	1	0	1	1	0	0	0	1	1	0	1	1	0	0	1	1	0	0	1	0	1	1	1	0	0	0	1	1	0
s288c.chr02	349	88892	86414	S	1	0	0	1	1	0	0	1	0	1	0	1	1	0	0	1	1	0	0	1	0	1	1	0	0	0	1	1	0	1	1	0	0	1	1	0	0	1	0	1	1	1	0	0	NA	1	1	0
s288c.chr02	350	88941	86463	S	1	0	0	1	1	0	0	1	0	1	0	1	1	0	0	1	1	0	0	1	0	1	1	0	0	0	1	1	0	1	1	0	0	1	1	0	0	1	0	1	1	1	0	0	0	1	1	0
s288c.chr02	351	88949	86471	S	1	0	0	1	1	0	0	1	0	1	0	1	1	0	0	1	1	0	0	1	0	1	1	0	0	0	1	1	0	1	1	0	0	1	1	0	0	1	0	1	1	1	0	0	0	1	1	0
s288c.chr02	352	88984	86506	S	1	0	0	1	1	0	0	1	0	1	0	1	1	0	0	1	1	0	0	1	0	1	1	0	0	0	1	1	0	1	1	0	0	1	1	0	0	1	0	1	1	1	0	0	0	1	1	0
s288c.chr02	353	88994	86516	S	1	0	0	1	1	0	0	1	0	1	0	1	1	0	0	1	1	0	0	1	0	1	1	0	0	0	1	1	0	1	1	0	0	1	1	0	0	1	0	1	1	1	0	0	0	1	1	0
s288c.chr02	354	89009	86531	S	1	0	0	1	1	0	0	1	0	1	0	1	1	0	0	1	1	0	0	1	0	1	1	0	0	0	1	1	0	1	1	0	0	1	1	0	0	1	0	1	1	1	0	0	0	1	1	0
s288c.chr02	355	89175	86697	S	1	0	0	1	1	0	0	1	0	1	0	1	1	0	0	1	1	0	0	1	0	1	1	0	0	0	1	1	0	1	1	0	0	1	1	0	0	1	0	1	1	1	0	0	0	1	1	0
s288c.chr02	356	89260	86782	S	1	0	0	1	1	0	0	1	0	1	0	1	1	0	0	1	1	0	0	1	0	1	1	0	0	0	1	1	0	1	1	0	0	1	1	0	0	1	0	1	1	1	0	0	0	1	1	0
s288c.chr02	357	89492	87014	S	1	0	0	1	1	0	0	1	0	1	0	1	1	0	0	1	1	0	0	1	0	1	1	0	0	0	1	1	0	1	1	0	0	1	1	0	0	1	0	1	1	1	0	0	0	1	1	0
s288c.chr02	358	89770	87292	S	1	0	0	1	1	0	0	1	0	1	0	1	1	0	0	1	1	0	0	1	0	1	1	0	0	0	1	1	0	1	1	0	0	1	1	0	0	1	0	1	1	1	0	0	0	1	1	0
s288c.chr02	359	90248	87770	S	1	0	0	1	1	0	0	1	0	1	0	1	1	0	0	1	1	0	0	1	0	1	1	0	0	0	1	1	0	1	1	0	0	1	1	0	0	1	0	1	1	1	0	0	0	1	1	0
s288c.chr02	360	90285	87807	S	1	0	0	1	1	0	0	1	0	1	0	1	1	0	0	1	1	0	0	1	0	1	1	0	0	0	1	1	0	1	1	0	0	1	1	0	0	1	0	1	1	1	0	0	0	1	1	0
s288c.chr02	361	90309	87831	S	1	0	0	1	1	0	0	1	0	1	0	1	1	0	0	1	1	0	0	1	0	1	1	0	0	0	1	1	0	1	1	0	0	1	1	0	0	1	0	1	1	1	0	0	0	1	1	0
s288c.chr02	362	90498	88020	S	1	0	0	1	1	0	0	1	0	1	1	1	1	0	0	1	1	0	0	1	0	1	1	0	0	0	1	1	NA	1	1	0	0	1	1	0	0	1	0	1	1	1	0	0	0	1	1	0
s288c.chr02	363	90522	88044	S	1	0	0	1	1	0	0	1	0	NA	0	1	1	0	0	1	1	0	0	1	0	1	1	0	0	0	1	1	0	1	1	0	0	1	1	0	0	1	0	NA	1	1	0	0	0	1	1	0
s288c.chr02	364	90563	88085	S	1	0	0	1	1	0	0	1	0	1	0	1	1	0	0	1	1	0	0	1	0	1	NA	0	0	0	1	1	0	1	1	0	0	1	1	0	0	1	0	1	1	1	0	0	0	1	1	0
s288c.chr02	365	92024	89545	S	1	0	0	1	1	0	0	1	1	1	0	1	1	0	0	1	1	0	0	1	0	1	1	0	0	0	1	1	0	1	1	0	0	1	1	0	0	1	0	1	1	1	0	0	0	1	1	0
s288c.chr02	366	92089	89610	S	1	0	0	1	1	0	0	1	1	1	0	1	1	0	0	1	1	0	0	1	0	1	1	0	0	0	1	1	0	1	1	0	0	1	1	0	0	1	0	1	1	1	0	0	0	1	1	0
s288c.chr02	367	92098	89619	S	1	0	0	1	1	0	0	1	1	1	0	1	1	0	0	1	1	0	0	1	0	1	1	0	0	0	1	1	0	1	1	0	0	1	1	0	0	1	0	1	1	1	0	0	0	1	1	0
s288c.chr02	368	92105	89626	S	1	0	0	1	1	0	0	1	1	1	0	1	1	0	0	1	1	0	0	1	0	1	1	0	0	0	1	1	0	1	1	0	0	1	1	0	0	1	0	1	1	1	0	0	0	1	1	0
s288c.chr02	369	92210	89731	S	1	0	0	1	1	0	0	1	1	1	0	1	1	0	0	1	1	0	0	1	0	1	1	0	0	0	1	1	0	1	1	0	0	1	1	0	0	1	0	1	1	1	0	0	0	1	1	0
s288c.chr02	370	92673	90194	S	1	0	0	1	1	0	0	1	1	NA	0	1	1	0	0	1	1	0	0	1	0	1	1	0	0	0	1	1	0	1	1	0	0	1	1	0	0	1	0	1	1	1	0	0	0	1	1	0
s288c.chr02	371	92700	90221	S	1	0	0	1	1	0	0	1	1	0	0	1	1	0	0	1	1	0	0	1	0	1	1	0	0	0	1	1	0	1	1	0	0	1	1	0	0	1	0	1	1	1	0	0	0	1	1	0
s288c.chr02	372	93162	90683	S	1	0	0	1	1	0	0	1	1	0	0	0	1	0	0	1	1	0	0	1	0	1	1	0	0	0	1	1	0	1	1	0	0	1	1	0	0	1	0	1	1	1	0	0	0	1	1	0
s288c.chr02	373	93192	90713	S	1	0	0	1	1	0	0	1	1	0	0	0	1	0	0	1	1	0	0	1	0	1	1	0	0	0	1	1	0	1	1	0	0	1	1	0	0	1	0	1	1	1	0	0	0	1	1	0
s288c.chr02	374	94839	92360	S	1	0	0	1	1	0	0	1	1	0	0	0	1	0	0	1	1	0	0	1	0	1	1	0	0	0	1	1	0	1	1	0	0	1	1	0	0	1	0	1	1	1	0	0	0	1	1	0
s288c.chr02	375	94872	92393	S	1	0	0	1	1	0	0	1	1	0	0	0	1	0	0	1	1	0	0	1	0	1	1	0	0	0	1	1	0	1	1	0	0	1	1	0	0	1	0	1	1	1	0	0	0	1	1	0
s288c.chr02	376	95580	93101	S	1	0	0	1	1	0	0	1	1	1	0	0	1	0	0	1	1	0	0	1	0	1	1	0	0	0	1	1	0	1	1	0	0	1	1	0	0	1	0	1	1	1	0	0	0	1	1	0
s288c.chr02	377	96177	93698	S	1	0	0	1	1	0	0	1	1	1	0	0	1	0	0	1	1	0	0	1	0	1	1	0	0	0	1	1	0	1	1	0	0	1	1	0	0	1	0	1	1	1	0	0	0	1	1	0
s288c.chr02	378	96212	93733	S	1	0	0	1	1	0	0	1	1	1	0	0	1	0	0	1	1	0	0	1	0	1	1	0	0	0	1	1	0	1	1	0	0	1	1	0	0	1	0	1	1	1	0	0	0	1	1	0
s288c.chr02	379	96253	93774	S	1	0	0	1	1	0	0	1	1	1	0	0	1	0	0	1	1	0	0	1	0	1	1	0	0	0	1	1	0	1	1	0	0	1	1	0	0	1	0	1	1	1	0	0	0	1	1	0
s288c.chr02	380	96263	93784	S	1	0	0	1	1	0	0	1	1	1	0	0	1	0	0	1	1	0	0	1	0	1	1	0	0	0	1	1	0	1	1	0	0	1	1	0	0	1	0	1	1	1	0	0	0	1	1	0
s288c.chr02	381	96410	93931	S	1	0	0	1	1	0	0	1	1	1	0	0	1	0	0	1	1	0	0	1	0	1	1	0	0	0	1	1	0	1	1	0	0	1	1	0	0	1	0	1	1	1	0	0	0	1	1	0
s288c.chr02	382	96462	93983	S	1	0	0	1	1	0	0	1	1	1	0	0	1	0	0	1	1	0	0	1	0	1	1	0	0	0	1	1	0	1	1	0	0	1	1	0	0	1	0	1	1	1	0	0	0	1	1	0
s288c.chr02	383	97338	94859	S	1	0	0	1	1	0	0	1	1	1	0	0	1	0	0	1	1	0	0	1	0	1	1	0	0	0	1	1	0	1	1	0	0	1	1	0	0	1	0	1	1	1	0	0	0	1	1	0
s288c.chr02	384	97559	95080	S	1	0	0	1	1	0	0	1	1	1	0	0	1	0	0	1	1	0	0	1	0	1	1	0	0	0	1	1	0	1	1	0	0	1	1	0	0	1	0	1	1	1	0	0	0	1	1	0
s288c.chr02	385	97574	95095	S	1	0	0	1	1	0	0	1	1	1	0	0	1	0	0	1	1	0	0	1	0	1	1	0	0	0	1	1	0	1	1	0	0	1	1	0	0	1	0	1	1	1	0	0	0	1	1	0
s288c.chr02	386	97751	95272	S	1	0	0	1	1	0	0	1	1	1	0	0	1	0	0	1	1	0	0	1	0	1	1	0	0	0	1	1	0	1	1	0	0	1	1	0	0	1	0	1	1	1	0	0	0	1	1	0
s288c.chr02	387	97841	95362	S	1	0	0	1	1	0	0	1	1	1	0	0	1	0	0	1	1	0	0	1	0	1	1	0	0	0	1	1	0	1	1	0	0	1	1	0	0	1	0	1	1	1	0	0	0	1	1	0
s288c.chr02	388	97857	95378	S	1	0	0	1	1	0	0	1	1	1	0	0	1	0	0	1	1	0	0	1	0	1	1	0	0	0	1	1	0	1	1	0	0	1	1	0	0	1	0	1	1	1	0	0	0	1	1	0
s288c.chr02	389	98809	96330	S	1	0	0	1	1	0	0	1	1	1	0	0	1	0	0	1	1	0	0	1	0	1	1	0	0	0	1	1	0	1	1	0	0	1	1	0	0	1	0	1	1	1	0	0	0	1	1	0
s288c.chr02	390	99270	96791	S	1	0	0	1	1	0	0	1	1	1	0	0	1	0	0	1	1	0	0	1	0	1	1	0	0	0	1	1	0	1	1	0	0	1	1	0	0	1	0	1	1	1	0	0	0	1	1	0
s288c.chr02	391	99549	97070	S	1	0	0	1	1	0	0	1	1	1	0	0	1	0	0	1	1	0	0	1	0	1	1	0	0	0	1	1	0	1	1	0	0	1	1	0	0	1	0	1	1	1	0	0	0	1	1	0
s288c.chr02	392	99822	97343	S	1	0	0	1	1	0	0	1	1	1	0	0	1	0	0	1	1	0	0	1	0	1	1	0	0	0	1	1	0	1	1	0	0	1	1	0	0	1	0	1	1	1	0	0	0	1	1	0
s288c.chr02	393	99826	97347	S	1	0	0	1	1	0	0	1	1	1	0	0	1	0	0	1	1	0	0	1	0	1	1	0	0	0	1	1	0	1	1	0	0	1	1	0	0	1	0	1	1	1	0	0	0	1	1	0
s288c.chr02	394	100038	97559	S	1	0	0	1	1	0	0	1	1	1	0	0	1	0	0	1	1	0	0	1	0	1	NA	0	0	0	1	1	0	1	1	0	0	1	1	0	0	1	0	1	1	1	0	0	0	1	1	0
s288c.chr02	395	100365	97886	S	1	0	0	1	1	0	0	1	1	1	0	0	1	0	0	1	1	0	0	1	0	1	1	0	0	0	1	1	0	1	1	0	0	1	1	0	0	1	0	1	1	1	0	0	0	1	1	0
s288c.chr02	396	100782	98303	S	1	0	0	1	1	0	0	1	1	1	0	0	1	0	0	1	1	0	0	1	0	1	1	0	0	0	1	1	0	1	1	0	0	1	1	0	0	1	0	1	1	1	0	0	0	1	1	0
s288c.chr02	397	100951	98472	S	1	0	0	1	1	0	0	1	1	1	0	0	1	0	0	1	1	0	0	1	0	1	1	0	0	0	1	1	0	1	1	0	0	1	1	0	0	1	0	1	1	1	0	0	0	1	1	0
s288c.chr02	398	101049	98570	S	1	0	0	1	1	0	0	1	1	1	0	0	1	0	0	1	1	0	0	1	0	1	1	0	0	0	1	1	0	1	1	0	0	1	1	0	0	1	0	1	1	1	0	0	0	1	1	0
s288c.chr02	399	101184	98705	S	1	0	0	1	1	0	0	1	1	1	0	0	1	0	0	1	1	0	0	1	0	1	1	0	0	0	1	1	0	1	1	0	0	1	1	0	0	1	0	1	1	1	0	0	0	1	1	0
s288c.chr02	400	101334	98855	S	1	0	0	1	1	0	0	1	1	1	0	0	1	0	0	1	1	0	0	1	0	1	1	0	0	0	1	1	0	1	1	0	0	1	1	0	0	1	0	1	1	1	0	0	0	1	1	0
s288c.chr02	401	101388	98909	S	1	0	0	1	1	0	0	1	1	1	0	0	1	0	0	1	1	0	0	1	0	1	1	0	0	0	1	1	0	1	1	0	0	1	1	0	0	1	0	1	1	1	0	0	0	1	1	0
s288c.chr02	402	101421	98942	S	1	0	0	1	1	0	0	1	1	1	0	0	1	0	0	1	1	0	0	1	0	1	1	0	0	0	1	1	0	1	1	0	0	1	1	0	0	1	0	1	1	1	0	0	0	1	1	0
s288c.chr02	403	101669	99190	S	1	0	0	1	1	0	0	1	1	1	0	0	1	0	0	1	1	0	0	1	0	1	1	0	0	0	1	1	0	1	1	0	0	1	1	0	0	1	0	1	1	1	0	0	0	1	1	0
s288c.chr02	404	102111	99632	S	1	0	0	1	1	0	0	1	NA	1	0	0	1	0	0	1	1	0	NA	1	0	1	NA	0	0	0	1	1	0	1	NA	0	0	1	1	0	0	NA	0	1	1	1	0	0	0	1	1	0
s288c.chr02	405	102848	100369	S	1	0	0	1	1	0	0	1	1	1	0	0	1	0	0	1	1	0	0	1	0	1	1	0	0	0	1	1	0	1	1	0	0	1	1	0	0	1	0	1	1	1	0	0	0	1	1	0
s288c.chr02	406	103584	101105	S	1	0	0	1	1	0	0	1	1	1	0	0	1	0	0	1	1	0	0	1	0	0	1	0	0	0	1	1	0	1	1	0	0	1	NA	0	0	1	0	1	1	1	0	0	0	1	1	0
s288c.chr02	407	104096	101615	S	1	0	0	1	1	0	0	1	1	1	0	0	1	0	0	1	1	0	0	1	0	0	1	0	0	0	1	1	0	1	1	0	0	1	1	0	0	1	0	1	1	1	0	0	0	1	1	0
s288c.chr02	408	104116	101635	S	1	0	0	1	1	0	0	1	1	1	0	0	1	0	0	1	1	0	0	1	0	0	1	0	0	0	1	1	0	1	1	0	0	1	1	0	0	1	0	1	1	1	0	0	0	1	1	0
s288c.chr02	409	104119	101638	S	1	0	0	1	1	0	0	1	1	1	0	0	1	0	0	1	1	0	0	1	0	0	1	0	0	0	1	1	0	1	1	0	0	1	1	0	0	1	0	1	1	1	0	0	0	1	1	0
s288c.chr02	410	104129	101648	S	1	0	0	1	1	0	0	1	1	1	0	0	1	0	0	1	1	0	0	1	0	0	1	0	0	0	1	1	0	1	1	0	0	1	1	0	0	1	0	1	1	1	0	0	0	1	1	0
s288c.chr02	411	104134	101653	S	1	0	0	1	1	0	0	1	1	1	0	0	1	0	0	1	1	0	0	1	0	0	1	0	0	0	1	1	0	1	1	0	0	1	1	0	0	1	0	1	1	1	0	0	0	1	1	0
s288c.chr02	412	104154	101673	S	1	0	0	1	1	0	0	1	1	1	0	0	1	0	0	1	1	0	0	1	0	0	1	0	0	0	1	1	0	1	1	0	0	1	1	0	0	1	0	1	1	1	0	0	0	1	1	0
s288c.chr02	413	104172	101691	S	1	0	0	1	1	0	0	1	1	1	0	0	1	0	0	1	1	0	0	1	0	0	1	0	0	0	1	1	0	1	1	0	0	1	1	0	0	1	0	1	1	1	0	0	0	1	1	0
s288c.chr02	414	104174	101693	S	1	0	0	1	1	0	0	1	1	1	0	0	1	0	0	1	1	0	0	1	0	0	1	0	0	0	1	1	0	1	1	0	0	1	1	0	0	1	0	1	1	1	0	0	0	1	1	0
s288c.chr02	415	104187	101706	S	1	0	0	1	1	0	0	1	1	1	0	0	1	0	0	1	1	0	0	1	0	0	1	0	0	0	1	1	0	1	1	0	0	1	1	0	0	1	0	1	1	1	0	0	0	1	1	0
s288c.chr02	416	104599	102118	S	1	0	0	1	1	0	0	1	1	1	0	0	1	0	0	1	1	0	0	1	0	0	1	0	0	0	1	1	0	1	1	0	0	1	1	0	0	1	0	1	1	1	0	0	0	1	1	0
s288c.chr02	417	104869	102388	S	1	0	0	1	1	0	0	1	1	1	0	0	1	0	0	1	1	0	0	1	0	0	1	0	0	0	1	1	0	1	1	0	0	1	1	0	0	1	0	1	1	1	0	0	0	1	1	0
s288c.chr02	418	104902	102421	S	1	0	0	1	1	0	0	1	1	1	0	0	1	0	0	1	1	0	0	1	0	0	1	0	0	0	1	1	0	1	1	0	0	1	1	0	0	1	0	1	1	1	0	0	0	1	1	0
s288c.chr02	419	104915	102434	S	1	0	0	1	1	0	0	1	1	1	0	0	1	0	0	1	1	0	0	1	0	0	1	0	0	0	NA	1	0	1	NA	0	0	1	1	0	0	1	0	1	NA	1	0	0	0	1	1	0
s288c.chr02	420	105298	102817	S	1	0	0	1	1	0	0	1	1	1	0	0	1	0	0	1	1	0	0	1	0	0	1	0	0	0	1	1	0	1	1	0	0	1	1	0	0	1	0	1	1	1	0	0	0	1	1	0
s288c.chr02	421	106135	103654	S	1	0	0	1	1	0	0	1	1	1	0	0	1	0	0	1	1	0	0	1	1	1	1	0	0	0	1	1	0	1	1	0	0	1	1	0	0	1	0	1	1	1	0	0	0	1	1	0
s288c.chr02	422	106725	104244	S	1	0	0	1	1	0	0	1	1	1	0	0	1	0	0	1	1	0	0	1	1	1	1	0	0	0	1	1	0	1	1	0	0	1	1	0	0	1	0	1	1	1	0	0	0	1	1	0
s288c.chr02	423	106855	104374	S	1	0	0	1	1	0	0	1	1	1	0	0	1	0	0	1	1	0	0	1	0	1	1	0	0	0	1	1	0	1	1	0	0	1	1	0	0	1	0	1	1	1	0	0	0	1	1	0
s288c.chr02	424	106867	104386	S	1	0	0	1	1	0	0	1	1	1	0	0	1	0	0	1	1	0	0	1	0	1	1	0	0	0	1	1	0	1	1	0	0	1	1	0	0	1	0	1	1	1	0	0	0	1	1	0
s288c.chr02	425	106942	104461	S	1	0	0	1	1	0	0	1	1	1	0	0	1	0	0	1	1	0	0	1	0	1	1	0	0	0	1	1	0	1	1	0	0	1	1	0	0	1	0	1	1	1	0	0	0	1	1	0
s288c.chr02	426	106973	104492	S	1	0	0	1	1	0	0	1	1	1	0	0	1	0	0	1	1	0	0	1	0	1	1	0	0	0	1	1	0	1	1	0	0	1	1	0	0	1	0	1	1	1	0	0	0	1	1	0
s288c.chr02	427	106995	104514	S	1	0	0	1	1	0	0	1	1	1	0	0	1	0	0	1	1	0	0	1	0	1	1	0	0	0	1	1	0	1	1	0	0	1	1	0	0	1	0	1	1	1	0	0	0	1	1	0
s288c.chr02	428	107020	104539	S	1	0	0	1	1	0	0	1	1	1	0	0	1	0	0	1	1	0	0	1	0	1	1	0	0	0	1	1	0	1	1	0	0	1	NA	0	0	1	0	1	1	1	0	0	0	1	1	0
s288c.chr02	429	107218	104737	S	1	0	0	1	1	0	0	1	1	1	0	0	1	0	0	1	1	0	0	1	0	1	1	0	0	0	1	1	0	1	1	0	0	1	1	0	0	1	0	1	1	1	0	0	0	1	1	0
s288c.chr02	430	107292	104811	S	1	0	0	1	1	0	0	1	1	1	0	0	1	0	0	1	1	0	0	1	0	1	1	0	0	0	1	1	0	1	1	0	0	1	1	0	0	1	0	1	1	1	0	0	0	1	1	0
s288c.chr02	431	107302	104821	S	1	0	0	1	1	0	0	1	1	1	0	0	1	0	0	1	1	0	0	1	0	1	1	0	0	0	1	1	0	1	1	0	0	1	1	0	0	1	0	1	1	1	0	0	0	1	1	0
s288c.chr02	432	107317	104836	S	1	0	0	1	1	0	0	1	1	1	0	0	1	0	0	1	1	0	0	1	0	1	1	0	0	0	1	1	0	1	1	0	0	1	1	0	0	1	0	1	1	1	0	0	0	1	1	0
s288c.chr02	433	107398	104917	S	1	0	0	1	1	0	0	1	1	1	0	0	1	0	0	1	1	0	0	1	0	1	1	0	0	0	1	1	0	1	1	0	0	1	1	0	0	1	0	1	1	1	0	0	0	1	1	0
s288c.chr02	434	107772	105291	S	1	0	0	1	1	0	0	1	1	1	0	0	1	0	0	1	1	0	0	1	0	1	1	0	0	0	1	1	0	1	1	0	0	1	1	0	0	1	0	1	1	1	0	0	0	1	1	0
s288c.chr02	435	107905	105424	S	1	0	0	1	1	0	0	1	1	1	0	0	1	0	0	1	1	0	0	1	0	1	1	0	0	0	1	1	0	1	1	0	0	1	1	0	0	1	0	1	1	1	0	0	0	1	1	0
s288c.chr02	436	107932	105451	S	1	0	0	1	1	0	0	1	1	1	0	0	1	0	0	1	1	0	0	1	0	1	1	0	0	0	1	1	0	1	1	0	0	1	1	0	0	1	0	1	1	1	0	0	0	1	1	0
s288c.chr02	437	108282	105801	S	1	0	0	1	1	0	0	1	1	1	0	0	1	1	0	1	1	1	0	1	0	1	1	0	0	0	1	1	0	1	1	0	0	1	1	0	0	1	0	1	1	1	0	0	0	1	1	0
s288c.chr02	438	108456	105975	S	1	0	0	1	1	0	0	1	1	1	0	0	1	1	0	1	1	1	0	1	0	1	1	0	0	0	1	1	0	1	1	0	0	1	1	0	0	1	0	1	1	1	0	0	0	1	1	0
s288c.chr02	439	108831	106350	S	1	0	0	1	1	0	0	1	1	1	0	0	1	1	0	1	1	1	0	1	0	1	1	0	0	0	1	1	0	1	1	0	0	1	1	0	0	1	0	1	1	1	0	0	0	1	1	0
s288c.chr02	440	108879	106398	S	1	0	0	1	1	0	0	1	1	1	0	0	1	1	0	1	1	1	0	1	0	1	1	0	0	0	1	1	0	1	1	0	0	1	1	0	0	1	0	1	1	1	0	0	0	1	1	0
s288c.chr02	441	109606	107125	S	1	0	0	1	1	0	0	1	1	1	0	0	1	1	0	0	1	1	0	0	0	1	1	0	0	0	1	1	0	1	1	0	0	1	1	0	0	1	0	1	1	1	0	0	0	1	1	0
s288c.chr02	442	109619	107138	S	1	0	0	1	1	0	0	1	1	1	0	0	1	1	0	0	1	1	0	0	0	1	1	0	0	0	1	1	0	1	1	0	0	1	1	0	0	1	0	1	1	1	0	0	0	1	1	0
s288c.chr02	443	109921	107440	S	1	0	0	1	1	0	0	1	1	1	0	0	1	0	0	0	1	0	0	0	0	1	1	0	0	0	1	1	0	1	1	0	0	1	1	0	0	1	0	1	1	1	0	0	0	1	1	0
s288c.chr02	444	110187	107706	S	1	0	0	1	1	0	0	1	1	1	0	0	1	1	0	0	1	1	0	0	0	1	1	0	0	0	1	1	0	1	1	0	0	1	1	0	0	1	0	1	1	1	0	0	0	1	1	0
s288c.chr02	445	110262	107781	S	1	0	0	1	1	0	0	1	1	1	0	0	1	1	0	0	1	1	0	0	0	1	1	0	0	0	1	1	0	1	1	0	0	1	1	0	0	1	0	1	1	1	0	0	0	1	1	0
s288c.chr02	446	110345	107864	S	1	0	0	1	1	0	0	1	1	1	0	0	1	1	0	0	1	1	0	0	0	1	1	0	0	0	1	1	0	1	1	0	0	1	1	0	0	1	0	1	1	1	0	0	0	1	1	0
s288c.chr02	447	110400	107919	S	1	0	0	1	1	0	0	1	1	1	0	0	1	1	0	0	1	0	0	0	0	1	1	0	0	0	1	1	0	1	1	0	0	1	1	0	0	1	0	1	1	1	0	0	0	1	1	0
s288c.chr02	448	110632	108151	S	1	0	0	1	1	0	0	1	1	1	0	0	1	1	0	0	1	1	0	0	0	1	1	0	0	0	1	1	0	1	1	0	0	1	1	0	0	1	0	1	1	1	0	0	0	1	1	0
s288c.chr02	449	110722	108241	S	1	0	0	1	1	0	0	1	1	1	0	0	1	1	0	0	1	1	0	0	0	1	1	0	0	0	1	1	0	1	1	0	0	1	1	0	0	1	0	1	1	1	0	0	0	1	1	0
s288c.chr02	450	110786	108305	S	1	0	0	1	1	0	0	1	1	1	0	0	1	1	0	0	1	1	0	0	0	1	1	0	0	0	1	1	0	1	1	0	0	1	1	0	0	1	0	1	1	1	0	0	0	1	1	0
s288c.chr02	451	110840	108359	S	1	0	0	1	1	0	0	1	1	1	0	0	1	1	0	0	1	1	0	0	0	1	1	0	0	0	1	1	0	1	1	0	0	1	1	0	0	1	0	1	1	1	0	0	0	1	1	0
s288c.chr02	452	110849	108368	S	1	0	0	1	1	0	0	1	1	1	0	0	1	1	0	0	1	1	0	0	0	1	1	0	0	0	1	1	0	1	1	0	0	1	1	0	0	1	0	1	1	1	0	0	0	1	1	0
s288c.chr02	453	110858	108377	S	1	0	0	1	1	0	0	1	1	1	0	0	1	1	0	0	1	1	0	0	0	1	1	0	0	0	1	1	0	1	1	0	0	1	1	0	0	1	0	1	1	1	0	0	0	1	1	0
s288c.chr02	454	110891	108410	S	1	0	0	1	1	0	0	1	1	1	0	0	1	1	0	0	NA	1	0	0	0	1	1	0	0	0	1	1	0	1	1	0	0	1	1	0	0	1	0	1	1	1	0	0	0	1	NA	0
s288c.chr02	455	110935	108454	S	1	0	0	1	1	0	0	1	1	1	0	0	1	1	0	0	1	1	0	0	0	1	1	0	0	0	1	1	0	1	1	0	0	1	1	0	0	1	0	1	1	1	0	0	0	1	1	0
s288c.chr02	456	111026	108545	S	1	0	0	1	1	0	0	1	1	1	0	0	1	1	0	0	1	1	0	0	0	1	1	0	0	0	1	1	0	1	1	0	0	1	1	0	0	1	0	1	1	1	0	0	0	NA	1	0
s288c.chr02	457	111128	108647	S	1	0	0	1	1	0	0	1	1	1	0	0	1	1	0	0	1	1	0	0	0	1	1	0	0	0	1	1	0	1	1	0	0	1	1	0	0	1	0	1	1	1	0	0	0	1	1	0
s288c.chr02	458	111434	108953	S	1	0	0	1	1	0	0	1	1	1	0	0	1	1	0	0	1	1	0	0	0	1	1	0	0	0	1	1	0	1	1	0	0	1	1	0	0	1	0	1	1	1	0	0	0	1	1	0
s288c.chr02	459	111971	109490	S	1	0	0	1	1	0	0	1	1	1	0	0	1	1	0	0	1	1	0	0	0	1	1	0	0	0	1	1	0	1	1	0	0	1	1	0	0	1	0	1	1	1	0	0	0	1	1	0
s288c.chr02	460	112511	110030	S	1	0	0	1	1	0	0	1	1	1	0	0	1	1	0	0	1	1	0	0	0	1	1	0	0	0	1	1	0	1	1	0	0	1	1	0	0	1	0	1	1	1	0	0	0	1	1	0
s288c.chr02	461	112635	110154	S	1	0	0	1	1	0	0	1	1	1	0	0	1	1	0	0	1	1	0	0	0	1	1	0	0	0	1	1	0	1	1	0	0	1	1	0	0	1	0	1	1	1	0	0	0	1	1	0
s288c.chr02	462	112636	110155	S	1	0	0	1	1	0	0	1	1	1	0	0	1	1	0	0	1	1	0	0	0	1	1	0	0	0	1	1	0	1	1	0	0	1	1	0	0	1	0	1	1	1	0	0	0	1	1	0
s288c.chr02	463	113033	110552	S	1	0	0	1	1	0	0	1	1	1	0	0	1	1	0	0	1	1	0	0	0	1	1	0	0	0	1	1	0	1	1	0	0	1	1	0	0	1	0	1	1	1	0	0	0	1	1	0
s288c.chr02	464	113204	110723	S	1	0	0	1	1	0	0	1	1	1	0	0	1	1	0	0	1	1	0	0	0	1	1	0	0	0	1	1	0	1	1	0	0	1	1	0	0	1	0	1	1	1	0	0	0	1	1	0
s288c.chr02	465	113400	110919	S	1	0	0	1	1	0	0	1	1	1	0	0	1	1	0	0	1	1	0	0	0	1	1	0	0	0	1	1	0	1	1	0	0	1	1	0	0	1	0	1	1	1	0	0	0	1	1	0
s288c.chr02	466	113771	111290	S	1	0	0	1	1	0	0	1	1	1	0	0	1	1	0	0	1	1	0	0	0	1	1	0	0	0	1	1	0	1	1	0	0	1	1	0	0	1	0	1	1	1	0	0	0	1	1	0
s288c.chr02	467	113787	111306	S	1	0	0	1	1	0	0	1	1	1	0	0	1	1	0	0	1	1	0	0	0	1	1	0	0	0	1	1	0	1	1	0	0	1	1	0	0	1	0	1	1	1	0	0	0	1	1	0
s288c.chr02	468	113789	111308	S	1	0	0	1	1	0	0	1	1	1	0	0	1	1	0	0	1	1	0	0	0	1	1	0	0	0	1	1	0	1	1	0	0	1	1	0	0	1	0	1	1	1	0	0	0	1	1	0
s288c.chr02	469	113796	111315	D	1	0	0	1	1	0	0	1	1	1	0	0	1	1	0	0	1	1	0	0	0	1	1	0	0	0	1	1	0	1	1	0	0	1	1	0	0	1	0	1	1	1	0	0	0	1	1	0
s288c.chr02	470	114225	111741	S	1	0	0	1	1	0	0	1	1	1	0	0	1	1	0	0	1	1	0	0	0	1	1	0	0	0	NA	1	0	1	1	0	0	1	1	0	0	1	0	1	1	1	0	0	0	1	1	0
s288c.chr02	471	114485	112001	S	1	0	0	1	1	0	0	1	1	1	0	0	1	1	0	0	1	1	0	0	0	1	1	0	0	0	1	1	0	1	1	0	0	1	1	0	0	1	0	1	1	1	0	0	0	1	1	0
s288c.chr02	472	114504	112020	S	1	0	0	1	1	0	0	1	1	1	0	0	1	1	0	0	1	1	0	0	0	1	1	0	0	0	1	1	0	1	1	0	0	1	1	0	0	1	0	1	1	1	0	0	0	1	1	0
s288c.chr02	473	114821	112337	S	1	0	0	1	1	0	0	1	1	1	0	0	1	1	0	0	1	1	0	0	0	1	1	0	0	0	1	1	0	1	1	0	0	1	1	0	0	1	0	1	1	1	0	0	0	1	1	0
s288c.chr02	474	114828	112344	D	1	0	0	1	1	0	0	1	1	1	0	0	1	1	0	0	1	1	0	0	0	1	1	0	0	0	1	1	0	1	1	0	0	1	1	0	0	1	0	1	1	1	0	0	0	1	1	0
s288c.chr02	475	115013	112529	S	1	0	0	1	1	0	0	1	1	1	0	0	1	1	0	0	1	1	0	0	0	1	1	0	0	0	1	1	0	1	1	0	0	1	1	0	0	1	0	1	1	1	0	0	0	1	1	0
s288c.chr02	476	115104	112620	S	1	0	0	1	1	0	0	1	NA	1	0	0	1	1	0	NA	1	1	0	0	0	1	1	0	0	0	1	1	0	1	1	0	0	1	1	0	0	1	0	1	1	1	0	0	0	1	1	0
s288c.chr02	477	115722	113238	S	1	0	0	1	1	0	0	1	1	1	0	0	1	1	0	0	1	1	0	0	0	1	1	0	0	0	1	1	0	1	1	0	0	1	1	0	0	1	0	1	1	1	0	0	0	1	1	0
s288c.chr02	478	115822	113338	S	1	0	0	1	1	0	0	1	1	1	0	0	1	1	0	0	1	1	0	0	0	1	1	0	0	0	1	1	0	1	1	0	0	1	1	0	0	1	0	1	1	1	0	0	0	1	1	0
s288c.chr02	479	115939	113455	S	1	0	0	1	1	0	0	1	1	1	0	0	1	1	0	0	1	1	0	0	0	1	1	0	0	0	1	1	0	1	1	0	0	1	1	0	0	1	0	1	1	1	0	0	0	1	1	0
s288c.chr02	480	116458	113974	S	1	0	0	1	1	0	0	1	1	1	0	0	1	1	0	0	1	1	0	0	0	1	1	0	0	0	1	1	0	1	1	0	0	1	1	0	0	1	0	1	1	1	0	0	0	1	1	0
s288c.chr02	481	116503	114019	S	1	0	0	1	1	0	0	1	1	1	0	0	1	1	0	0	1	1	0	0	0	1	1	0	0	0	1	1	0	1	1	0	0	1	1	0	0	1	0	1	1	1	0	0	0	1	1	0
s288c.chr02	482	117163	114679	S	1	0	0	1	1	0	0	1	1	1	0	0	1	1	0	0	1	1	0	0	0	1	1	0	0	0	1	1	0	1	1	0	0	1	1	0	0	1	0	1	1	1	0	0	0	1	1	0
s288c.chr02	483	117689	115205	S	1	0	0	1	1	0	0	1	1	1	0	0	1	1	0	0	1	1	0	0	0	1	1	0	0	0	1	1	0	1	1	0	0	1	1	0	0	1	0	1	1	1	0	0	0	1	1	0
s288c.chr02	484	117728	115244	S	1	0	0	1	1	0	0	1	1	1	0	0	1	1	0	0	1	1	0	0	0	1	1	0	0	0	1	1	0	1	1	0	0	1	1	0	0	1	0	1	1	1	0	0	0	1	1	0
s288c.chr02	485	118111	115627	S	1	0	0	1	1	0	0	1	1	1	0	0	1	1	0	0	1	1	0	0	0	1	1	0	0	0	1	1	0	1	1	0	0	1	1	0	0	1	0	1	1	1	0	0	0	1	1	0
s288c.chr02	486	118117	115633	S	1	0	0	1	1	0	0	1	1	1	0	0	1	1	0	0	1	1	0	0	0	1	1	0	0	0	1	1	0	1	1	0	0	1	1	0	0	1	0	1	1	1	0	0	0	1	1	0
s288c.chr02	487	118122	115638	S	1	0	0	1	1	0	0	1	1	1	0	0	1	1	0	0	1	1	0	0	0	1	1	0	0	0	1	1	0	1	1	0	0	1	1	0	0	1	0	1	1	1	0	0	0	1	1	0
s288c.chr02	488	118124	115640	S	1	0	0	1	1	0	0	1	1	1	0	0	1	1	0	0	1	1	0	0	0	1	1	0	0	0	1	1	0	1	1	0	0	1	1	0	0	1	0	1	1	1	0	0	0	1	1	0
s288c.chr02	489	118206	115722	S	1	0	0	1	1	0	0	1	1	1	0	0	1	1	0	0	1	1	0	0	0	1	1	0	0	0	1	1	0	1	1	0	0	1	1	0	0	1	0	1	1	1	0	0	0	1	1	0
s288c.chr02	490	118381	115897	S	1	0	0	1	1	0	0	1	1	1	0	0	1	1	0	0	1	1	0	0	0	1	1	0	0	0	1	1	0	1	1	0	0	1	1	0	0	1	0	1	1	1	0	0	0	1	1	0
s288c.chr02	491	118571	116087	S	1	0	0	1	1	0	0	1	1	1	0	0	1	1	0	0	1	1	0	0	0	1	1	0	0	0	1	1	0	1	1	0	0	1	1	0	0	1	0	1	1	1	0	0	0	1	1	0
s288c.chr02	492	118589	116105	S	1	0	0	1	1	0	0	1	1	1	0	0	1	1	0	0	1	1	0	0	0	1	1	0	0	0	1	1	0	1	1	0	0	1	1	0	0	1	0	1	1	1	0	0	0	1	1	0
s288c.chr02	493	118594	116110	S	1	0	0	1	1	0	0	1	1	1	0	0	1	1	0	0	1	1	0	0	0	1	1	0	0	0	1	1	0	1	1	0	0	1	1	0	0	1	0	1	1	1	0	0	0	1	1	0
s288c.chr02	494	118655	116171	S	1	0	0	1	1	0	0	1	1	1	0	0	1	1	0	0	1	1	0	0	0	1	1	0	0	0	1	1	0	1	1	0	0	1	1	0	0	1	0	1	1	1	0	0	0	1	1	0
s288c.chr02	495	118744	116260	S	1	0	0	1	1	0	0	1	1	1	0	0	1	1	0	0	1	1	0	0	0	1	1	0	0	0	1	1	0	1	1	0	0	1	1	0	0	1	0	1	1	1	0	0	0	1	1	0
s288c.chr02	496	118963	116479	S	1	0	0	1	1	0	0	1	1	1	0	0	1	1	0	0	1	1	0	0	0	1	1	0	0	0	1	1	0	1	1	0	0	1	1	0	0	1	0	1	1	1	0	0	0	1	1	0
s288c.chr02	497	119005	116521	S	1	0	0	1	1	0	0	1	1	1	0	0	1	1	0	0	1	1	0	0	0	1	1	0	0	0	1	1	0	1	1	0	0	1	1	0	0	1	0	1	1	1	0	0	0	1	1	0
s288c.chr02	498	119188	116704	S	1	0	0	1	1	0	0	1	1	1	0	0	1	1	0	0	1	1	0	0	0	1	1	0	0	0	1	1	0	1	1	0	0	1	1	0	0	1	0	1	1	1	0	0	0	1	1	0
s288c.chr02	499	119191	116707	S	1	0	0	1	1	0	0	1	1	1	0	0	1	1	0	0	1	1	0	0	0	1	1	0	0	0	1	1	0	1	1	0	0	1	1	0	0	1	0	1	1	1	0	0	0	1	1	0
s288c.chr02	500	119194	116710	S	1	0	0	1	1	0	0	1	1	1	0	0	1	1	0	0	1	1	0	0	0	1	1	0	0	0	1	1	0	1	1	0	0	1	1	0	0	1	0	1	1	1	0	0	0	1	1	0
s288c.chr02	501	119253	116769	S	1	0	0	1	1	0	0	1	1	1	0	0	1	1	0	0	1	1	0	0	0	1	1	0	0	0	1	1	0	1	1	0	0	1	1	0	0	1	0	1	NA	1	0	0	0	1	1	0
s288c.chr02	502	119319	116835	S	1	0	0	1	1	0	0	1	1	1	0	0	1	1	0	0	1	1	0	0	0	1	1	0	0	0	1	1	0	1	1	0	0	1	1	0	0	1	0	1	1	1	0	0	0	1	1	0
s288c.chr02	503	119335	116851	S	1	0	0	1	1	0	0	1	1	1	0	0	1	1	0	0	1	1	0	0	0	1	1	0	0	0	1	1	0	1	1	0	0	1	1	0	0	1	0	1	1	1	0	0	0	1	1	0
s288c.chr02	504	119337	116853	S	1	0	0	1	1	0	0	1	1	1	0	0	1	1	0	0	1	1	0	0	0	1	1	0	0	0	1	1	0	1	1	0	0	1	1	0	0	1	0	1	1	1	0	0	0	1	1	0
s288c.chr02	505	119348	116864	D	1	0	0	1	1	0	0	1	1	1	0	0	1	1	0	0	1	1	0	0	0	1	1	0	0	0	1	1	0	1	1	0	0	1	1	0	0	1	0	1	1	1	0	0	0	1	1	0
s288c.chr02	506	119434	116950	S	1	0	0	1	1	0	0	1	1	1	0	0	1	1	0	0	1	1	0	0	0	1	1	0	0	0	1	1	0	1	1	0	0	1	1	0	0	1	0	1	1	1	0	0	0	1	1	0
s288c.chr02	507	120791	118307	S	1	0	0	1	1	0	0	1	1	1	0	0	1	1	0	0	1	1	0	0	0	1	1	0	0	0	1	1	0	1	1	0	0	1	1	0	0	1	0	1	1	1	0	0	0	1	1	0
s288c.chr02	508	120857	118373	S	1	0	0	1	1	0	0	1	1	1	0	0	1	1	0	0	1	1	0	0	0	1	1	0	0	0	1	1	0	1	1	0	0	1	1	0	0	1	0	1	1	1	0	0	0	1	1	0
s288c.chr02	509	121408	118924	S	1	0	0	1	1	0	0	1	1	1	0	0	1	1	0	0	1	1	0	0	0	1	1	0	0	0	1	1	0	1	1	0	0	1	1	0	0	1	0	1	1	1	0	0	0	1	1	0
s288c.chr02	510	121440	118956	S	1	0	0	1	1	0	0	1	1	1	0	0	1	1	0	0	1	1	0	0	0	1	1	0	0	0	1	1	0	1	1	0	0	1	1	0	0	1	0	1	1	1	0	0	0	1	1	0
s288c.chr02	511	121937	119453	S	1	0	0	1	1	0	0	1	1	1	0	0	1	1	0	0	1	1	0	0	0	1	1	0	0	0	1	1	0	1	1	0	0	1	1	0	0	1	0	1	1	1	0	0	0	1	1	0
s288c.chr02	512	121977	119493	S	1	0	0	1	1	0	0	1	1	1	0	0	1	1	0	0	1	1	0	0	0	1	1	0	0	0	1	1	0	1	1	0	0	1	1	0	0	1	0	1	1	1	0	0	0	1	1	0
s288c.chr02	513	121986	119502	S	1	0	0	1	1	0	0	1	1	1	0	0	1	1	0	0	1	1	0	0	0	1	1	0	0	0	1	1	0	1	1	0	0	1	1	0	0	1	0	1	1	1	0	0	0	1	1	0
s288c.chr02	514	122405	119921	S	1	0	0	1	1	0	0	1	1	1	0	0	1	1	0	0	1	1	0	0	0	1	1	0	0	0	1	1	0	1	1	0	0	1	1	0	0	1	0	1	1	1	0	0	0	1	1	0
s288c.chr02	515	122421	119937	S	1	0	0	1	1	0	0	1	1	1	0	0	1	1	0	0	1	1	0	0	0	1	1	0	0	0	1	1	0	1	1	0	0	1	1	0	0	1	0	1	1	1	0	0	0	1	1	0
s288c.chr02	516	122609	120125	S	1	0	0	1	1	0	0	1	1	1	0	0	1	1	0	0	1	1	0	0	0	1	1	0	0	0	1	1	0	1	1	0	0	1	1	0	0	1	0	1	1	1	0	0	0	1	1	0
s288c.chr02	517	122856	120372	S	1	0	0	1	1	0	0	1	1	1	0	0	1	1	0	0	1	1	0	0	0	1	1	0	0	0	1	1	0	1	1	0	0	1	1	0	0	1	0	1	1	1	0	0	0	1	1	0
s288c.chr02	518	122914	120430	S	1	0	0	1	1	0	0	1	1	1	0	0	1	1	0	0	1	1	0	0	0	1	1	0	0	0	1	1	0	1	1	0	0	1	1	0	0	1	0	1	1	1	0	0	0	1	1	0
s288c.chr02	519	123072	120588	S	1	0	0	1	1	0	0	1	1	1	0	0	1	1	0	0	1	1	0	0	0	1	1	0	0	0	1	1	0	1	1	0	0	1	1	0	0	1	0	1	1	1	0	0	0	1	1	0
s288c.chr02	520	123681	121197	S	1	0	0	1	1	0	0	1	1	1	0	0	1	1	0	0	1	1	0	0	0	1	1	0	0	0	1	1	0	1	1	0	0	1	1	0	0	1	0	1	1	1	0	0	0	1	1	0
s288c.chr02	521	123820	121336	S	1	0	0	1	1	0	0	1	1	1	0	0	1	1	0	0	1	1	0	0	0	1	1	0	0	0	1	1	0	1	1	0	0	1	1	0	0	1	0	1	1	1	0	0	0	1	1	0
s288c.chr02	522	123908	121424	S	1	0	0	1	1	0	0	1	1	1	0	0	1	1	0	0	1	1	0	0	0	1	1	0	0	0	1	1	0	1	1	0	0	1	1	0	0	1	0	1	1	1	0	0	0	1	1	0
s288c.chr02	523	124063	121579	S	1	0	0	1	1	0	0	1	1	1	0	0	1	1	0	0	1	1	0	0	0	1	1	0	0	0	1	1	0	1	1	0	0	1	1	0	0	1	0	1	1	1	0	0	0	1	1	0
s288c.chr02	524	124130	121646	S	1	0	0	1	1	0	0	1	1	1	0	0	1	1	0	0	1	1	0	0	0	1	1	0	0	0	1	1	0	1	1	0	0	1	1	0	0	1	0	1	1	1	0	0	0	1	1	0
s288c.chr02	525	124395	121911	S	1	0	0	1	1	0	0	1	1	1	0	0	1	1	0	0	1	1	0	0	0	1	1	0	0	0	1	1	0	1	1	0	0	1	1	0	0	1	0	1	1	1	0	0	0	1	1	0
s288c.chr02	526	124497	122013	S	1	0	0	1	1	0	0	1	1	1	0	0	1	1	0	0	1	1	0	0	0	1	1	0	0	0	1	1	0	1	1	0	0	1	1	0	0	1	0	1	1	1	0	0	0	1	1	0
s288c.chr02	527	124771	122287	D	1	0	0	1	1	0	0	1	1	1	0	0	1	1	0	0	1	1	0	0	0	1	1	0	0	0	1	1	0	1	1	0	0	1	1	0	0	1	0	1	1	1	0	0	0	1	1	0
s288c.chr02	528	125484	122999	S	1	0	0	1	1	0	0	1	1	1	0	0	1	1	0	0	1	1	0	0	0	1	1	0	0	0	1	1	0	1	1	0	0	1	1	0	0	1	0	1	1	1	0	0	0	1	1	0
s288c.chr02	529	125496	123011	S	1	0	0	1	1	0	0	1	1	1	0	0	1	1	0	0	1	1	0	0	0	1	1	0	0	0	1	1	0	1	1	0	0	1	1	0	0	1	0	1	1	1	0	0	0	1	1	0
s288c.chr02	530	125808	123323	S	1	0	0	1	1	0	0	1	1	1	0	0	1	1	0	0	1	1	0	0	0	1	1	0	0	0	1	1	0	1	1	0	0	1	1	0	0	1	0	1	1	1	0	0	0	1	1	0
s288c.chr02	531	126123	123638	S	1	0	0	1	1	0	0	1	1	1	0	0	1	1	0	0	1	1	0	0	0	1	1	0	0	0	1	1	0	1	1	0	0	1	1	0	0	1	0	1	1	1	0	0	0	1	1	0
s288c.chr02	532	126288	123803	S	1	0	0	1	1	0	0	1	1	1	0	0	1	1	0	0	1	1	0	0	0	1	1	0	0	0	1	1	0	1	1	0	0	1	1	0	0	1	0	1	1	1	0	0	0	1	1	0
s288c.chr02	533	126428	123943	S	1	0	0	1	1	0	0	1	1	1	0	0	1	1	0	0	1	1	0	0	0	1	1	0	0	0	1	1	0	1	1	0	0	1	1	0	0	1	0	1	1	1	0	0	0	1	1	0
s288c.chr02	534	126662	124177	S	1	0	0	1	1	0	0	1	1	1	0	0	1	1	0	0	1	1	0	0	0	1	1	0	0	0	1	1	0	1	1	0	0	1	1	0	0	1	0	1	1	1	0	0	0	1	1	0
s288c.chr02	535	126774	124289	S	1	0	0	1	1	0	0	1	1	1	0	0	1	1	0	0	1	1	0	0	0	1	1	0	0	0	1	1	0	1	1	0	0	1	1	0	0	1	0	1	1	1	0	0	0	1	1	0
s288c.chr02	536	126786	124301	S	1	0	0	1	1	0	0	1	1	1	0	0	1	1	0	0	1	1	0	0	0	1	1	0	0	0	1	1	0	1	1	0	0	1	1	0	0	1	0	1	1	1	0	0	0	1	1	0
s288c.chr02	537	126993	124508	S	1	0	0	1	1	0	0	1	1	1	0	0	1	1	0	0	1	1	0	0	0	1	1	0	0	0	1	1	0	1	1	0	0	1	1	0	0	1	0	1	1	1	0	0	0	1	1	0
s288c.chr02	538	127404	124919	S	1	0	0	1	1	0	0	1	1	1	0	0	1	1	0	0	1	1	0	0	0	1	1	0	0	0	1	1	0	1	1	0	0	1	1	0	0	1	0	1	1	1	0	0	0	1	1	0
s288c.chr02	539	127430	124945	S	1	0	0	1	1	0	0	1	1	1	0	0	1	1	0	0	1	1	0	0	0	1	1	0	0	0	1	1	0	1	1	0	0	1	1	0	0	1	0	1	1	1	0	0	0	1	1	0
s288c.chr02	540	127447	124962	S	1	0	0	1	1	0	0	1	1	1	0	0	1	1	0	0	1	1	0	0	0	1	1	0	0	0	1	1	0	1	1	0	0	1	1	0	0	1	0	1	1	1	0	0	0	1	1	0
s288c.chr02	541	128040	125555	S	1	0	0	1	1	0	0	1	1	1	0	0	1	1	0	0	1	1	0	0	0	1	1	0	0	0	1	1	0	1	1	0	0	1	1	0	0	1	0	1	NA	1	0	0	0	1	1	0
s288c.chr02	542	128274	125789	S	1	0	0	1	1	0	0	1	1	1	0	0	1	1	0	0	1	1	0	0	0	1	1	0	0	0	1	1	0	1	1	0	0	1	1	0	0	1	0	1	1	1	0	0	0	1	1	0
s288c.chr02	543	128618	126133	S	1	0	0	1	1	0	0	1	1	1	0	0	1	1	0	0	1	1	0	0	0	1	1	0	0	0	1	1	0	1	1	0	0	1	1	0	0	1	0	1	1	1	0	0	0	1	1	0
s288c.chr02	544	129409	126924	S	1	0	0	1	1	0	0	1	1	1	0	0	1	1	0	0	1	1	0	0	0	1	1	0	0	0	1	1	1	1	1	0	0	1	1	0	0	1	0	1	1	1	0	0	0	1	1	0
s288c.chr02	545	130108	127623	S	1	0	0	1	1	0	0	1	1	1	0	0	1	1	0	0	1	1	0	0	0	1	1	0	0	0	1	1	1	1	1	0	0	1	1	0	0	1	0	1	1	1	0	0	0	1	1	0
s288c.chr02	546	130113	127628	S	1	0	0	1	1	0	0	1	1	1	0	0	1	1	0	0	1	1	0	0	0	1	1	0	0	0	1	1	1	1	1	0	0	1	1	0	0	1	0	1	1	1	0	0	0	1	1	0
s288c.chr02	547	130167	127682	S	1	0	0	1	1	0	0	1	1	1	0	0	1	1	0	0	1	1	0	0	0	1	1	0	0	0	1	1	1	1	1	0	0	1	1	0	0	1	0	1	1	1	0	0	0	1	1	0
s288c.chr02	548	130732	128247	S	1	0	0	1	1	0	0	1	1	1	0	0	1	1	0	0	1	1	0	0	0	1	1	0	0	0	1	1	0	1	1	0	0	1	1	0	0	1	0	1	1	1	0	0	0	1	1	0
s288c.chr02	549	130736	128251	S	1	0	0	1	1	0	0	1	1	1	0	0	1	1	0	0	1	1	0	0	0	1	1	0	0	0	1	1	0	1	1	0	0	1	1	0	0	1	0	1	1	1	0	0	0	1	1	0
s288c.chr02	550	130745	128260	S	1	0	0	1	1	0	0	1	1	1	0	0	1	1	0	0	1	1	0	0	0	1	1	0	0	0	1	1	0	1	1	0	0	1	1	0	0	1	0	1	1	1	0	0	0	1	1	0
s288c.chr02	551	130967	128482	S	1	0	0	1	1	0	0	1	1	1	0	0	1	1	0	0	1	1	0	0	0	1	1	0	0	0	1	1	0	1	1	0	0	1	1	0	0	1	0	1	1	1	0	0	0	1	1	0
s288c.chr02	552	130968	128483	S	1	0	0	1	1	0	0	1	1	1	0	0	1	1	0	0	1	1	0	0	0	1	1	0	0	0	1	1	0	1	1	0	0	1	1	0	0	1	0	1	1	1	0	0	0	1	1	0
s288c.chr02	553	131001	128516	S	1	0	0	1	1	0	0	1	1	1	0	0	1	1	0	0	1	1	0	0	0	1	1	0	0	0	1	1	0	1	1	0	0	1	1	0	0	1	0	1	1	1	0	0	0	1	1	0
s288c.chr02	554	131035	128550	S	1	0	0	1	1	0	0	1	1	1	0	0	1	1	0	0	1	1	0	0	0	1	1	0	0	0	1	1	0	1	1	0	0	1	1	0	0	1	0	1	1	1	0	0	0	1	1	0
s288c.chr02	555	131157	128672	S	1	0	0	1	1	0	0	1	1	1	0	0	1	1	0	0	1	1	0	0	0	1	1	0	0	0	1	1	0	1	1	0	0	1	1	0	0	1	0	1	1	1	0	0	0	1	1	0
s288c.chr02	556	131367	128882	S	1	0	0	1	1	NA	0	1	1	1	NA	NA	1	1	0	0	1	1	0	0	0	1	1	0	0	0	1	1	0	1	1	0	0	1	1	0	NA	1	0	1	1	NA	0	0	0	1	1	0
s288c.chr02	557	131445	128960	S	1	0	0	1	1	0	0	1	1	1	0	0	1	1	0	0	1	1	0	0	0	1	1	0	0	0	1	1	0	1	1	0	0	1	1	0	0	1	0	1	1	1	0	0	0	1	1	0
s288c.chr02	558	131796	129311	S	1	0	0	1	1	0	0	1	1	1	0	0	1	1	0	0	1	1	0	0	0	1	1	0	0	0	1	1	0	1	1	0	0	1	1	0	0	1	0	1	1	1	0	0	0	1	1	0
s288c.chr02	559	131812	129327	S	1	0	0	1	1	0	0	1	1	1	0	0	1	1	0	0	1	1	0	0	0	1	1	0	0	0	1	1	0	1	1	0	0	1	1	0	0	1	0	1	1	1	0	0	0	1	1	0
s288c.chr02	560	131949	129464	S	1	0	0	1	1	0	0	1	1	1	0	0	1	1	0	0	1	1	0	0	0	1	1	0	0	0	1	1	0	1	1	0	0	1	1	0	0	1	0	1	1	1	0	0	0	1	1	0
s288c.chr02	561	132279	129794	S	1	0	0	1	1	0	0	1	1	1	0	0	1	1	0	0	1	1	0	0	0	1	1	0	0	0	1	1	0	1	1	0	0	1	1	0	0	1	0	1	1	1	0	0	0	1	1	0
s288c.chr02	562	132431	129946	S	1	0	0	1	1	0	0	1	1	1	0	0	1	1	0	0	1	1	0	0	0	1	1	0	0	0	1	1	0	1	1	0	0	1	1	0	0	1	0	1	1	1	0	0	0	1	1	0
s288c.chr02	563	132895	130410	S	1	0	0	1	1	0	0	1	1	1	0	0	1	1	0	0	1	1	0	0	0	1	1	0	0	0	1	1	0	1	1	0	0	1	1	0	0	1	0	1	1	1	0	0	0	1	1	0
s288c.chr02	564	133539	131054	S	1	0	0	1	1	0	0	1	1	1	0	0	1	1	0	0	1	1	0	0	0	1	1	0	0	0	1	1	0	1	1	0	0	1	1	0	0	1	0	1	1	1	0	0	0	1	1	0
s288c.chr02	565	134821	132336	S	1	0	0	1	1	0	0	1	1	1	0	0	1	1	0	0	1	1	0	0	0	1	1	0	0	0	1	1	0	1	1	0	0	1	1	0	0	1	0	1	1	1	0	0	0	1	1	0
s288c.chr02	566	134948	132463	S	1	0	0	1	1	0	0	1	1	1	0	0	1	1	0	0	1	1	0	0	0	1	1	0	0	0	1	1	0	1	1	0	0	1	1	0	0	1	0	1	1	1	0	0	0	1	1	0
s288c.chr02	567	135433	132948	S	1	0	0	1	1	0	0	1	1	1	0	0	1	1	0	0	1	1	0	0	0	1	1	0	0	0	1	1	0	1	1	0	0	1	1	0	0	1	0	1	1	1	0	0	0	1	1	0
s288c.chr02	568	135463	132978	S	1	0	0	1	1	0	0	1	1	1	0	0	1	1	0	0	1	1	0	0	0	1	1	0	0	0	1	1	0	1	1	0	0	1	1	0	0	1	0	1	1	1	0	0	0	1	1	0
s288c.chr02	569	135622	133110	S	1	0	0	1	1	0	0	1	1	1	0	0	1	1	0	0	1	1	0	0	0	1	1	0	0	0	1	1	0	1	1	0	0	1	1	0	0	1	0	1	1	1	0	0	0	1	1	0
s288c.chr02	570	135678	133166	S	1	0	0	1	1	0	0	1	1	1	0	0	1	1	0	0	1	1	0	0	0	1	1	0	0	0	1	1	0	1	1	0	0	1	1	0	0	1	0	1	1	1	0	0	0	1	1	0
s288c.chr02	571	135955	133443	S	1	0	0	1	1	0	0	1	1	1	0	0	1	1	0	0	1	1	0	0	0	1	1	0	0	0	1	1	0	1	1	0	0	1	1	0	0	1	0	1	1	1	0	0	0	1	1	0
s288c.chr02	572	136105	133593	S	1	0	0	1	1	0	0	1	1	1	0	0	1	1	0	0	1	1	0	0	0	1	1	0	0	0	1	1	0	1	1	0	0	1	1	0	0	1	0	1	1	1	0	0	0	1	1	0
s288c.chr02	573	136110	133598	S	1	0	0	1	1	0	0	1	1	1	0	0	1	1	0	0	1	1	0	0	0	1	1	0	0	0	1	1	0	1	1	0	0	1	1	0	0	1	0	1	1	1	0	0	0	1	1	0
s288c.chr02	574	136127	133615	S	1	0	0	1	1	0	0	1	1	1	0	0	1	1	0	0	1	1	0	0	0	1	1	0	0	0	1	1	0	1	1	0	0	1	1	0	0	1	0	1	1	1	0	0	0	1	1	0
s288c.chr02	575	136169	133657	S	1	0	0	1	1	0	0	1	1	1	0	0	1	1	0	0	1	1	0	0	0	1	1	0	0	0	1	1	0	1	1	0	0	1	1	0	0	1	0	1	1	1	0	0	0	1	1	0
s288c.chr02	576	136294	133782	S	1	0	0	1	1	0	0	1	1	1	0	0	1	1	0	0	1	1	0	0	0	1	1	0	0	0	1	1	0	1	1	0	0	1	1	0	0	1	0	1	1	1	0	0	0	1	1	0
s288c.chr02	577	137388	134875	S	1	0	0	1	1	0	0	1	1	1	0	0	1	1	0	0	1	1	0	0	0	1	1	0	0	0	1	1	0	1	1	0	0	1	1	0	0	1	0	1	1	1	0	0	0	1	1	0
s288c.chr02	578	138146	135633	S	1	0	0	1	1	0	0	1	1	1	0	0	1	1	0	0	1	1	0	0	0	1	1	0	0	0	1	1	0	1	1	0	0	1	1	0	0	1	0	1	1	1	0	0	0	1	1	0
s288c.chr02	579	138183	135670	S	1	0	0	1	1	0	0	1	1	1	0	0	1	1	0	0	1	1	0	0	0	1	1	0	0	0	1	1	0	1	1	0	0	1	1	NA	0	1	0	1	1	1	0	0	0	1	1	0
s288c.chr02	580	138312	135799	S	1	0	0	1	1	0	0	1	1	1	0	0	1	1	0	0	1	1	0	0	0	1	1	0	0	0	1	1	0	1	1	0	0	1	1	0	0	1	0	1	1	1	0	0	0	1	1	0
s288c.chr02	581	138487	135974	S	1	0	0	1	1	0	0	1	1	1	0	0	1	1	0	0	1	1	0	0	0	1	1	0	0	0	1	1	0	1	1	0	0	1	1	0	0	1	0	1	1	1	0	0	0	1	1	0
s288c.chr02	582	138581	136067	S	1	0	0	1	1	0	0	1	1	1	0	0	1	1	0	0	1	1	0	0	0	1	1	0	0	0	1	1	0	1	1	0	0	1	1	0	0	1	0	1	1	1	0	0	0	1	1	0
s288c.chr02	583	139150	136635	S	1	0	0	1	1	0	0	1	1	1	0	0	1	1	0	0	1	1	0	0	0	1	1	0	0	0	1	1	0	1	1	0	0	1	1	0	0	1	0	1	1	1	0	0	0	1	1	0
s288c.chr02	584	139358	136843	S	1	0	0	1	1	0	0	1	1	1	0	0	1	1	0	0	1	1	0	0	0	1	1	0	0	0	1	1	0	1	1	0	0	1	1	0	0	1	0	1	1	1	0	0	0	1	1	0
s288c.chr02	585	139644	137129	S	1	0	0	1	1	0	0	1	1	1	0	0	1	1	0	0	1	1	0	0	0	1	1	0	0	0	1	1	0	1	1	0	0	1	1	0	0	1	0	1	1	1	0	0	0	1	1	0
s288c.chr02	586	139910	137395	S	1	0	0	1	1	0	0	1	1	1	0	0	1	1	0	0	1	1	0	0	0	1	1	0	0	0	1	1	0	1	1	0	0	1	1	0	0	1	0	1	1	1	0	0	0	1	1	0
s288c.chr02	587	140263	137748	S	1	0	0	1	1	0	0	1	1	1	0	0	1	1	0	0	1	1	0	0	0	1	1	0	0	0	1	1	0	1	1	0	0	1	1	0	0	1	0	1	1	1	0	0	0	1	1	0
s288c.chr02	588	140377	137862	S	1	0	0	1	1	0	0	1	1	1	0	0	1	1	0	0	1	1	0	0	0	1	1	0	0	0	1	1	0	1	1	0	0	1	1	0	0	1	0	1	1	1	0	0	0	1	1	0
s288c.chr02	589	140386	137871	S	1	0	0	1	1	0	0	1	1	1	0	0	1	1	0	0	1	1	0	0	0	1	1	0	0	0	1	1	0	1	1	0	0	1	1	0	0	1	0	1	1	1	0	0	0	1	1	0
s288c.chr02	590	140466	137951	S	1	0	0	1	1	0	0	1	1	1	0	0	1	1	0	0	1	1	0	0	0	1	1	0	0	0	1	1	0	1	1	0	0	1	1	0	0	1	0	1	1	1	0	0	0	1	1	0
s288c.chr02	591	140586	138071	S	1	0	0	1	1	0	0	1	1	1	0	0	1	1	0	0	1	1	0	0	0	1	1	0	0	0	1	1	0	1	1	0	0	1	1	0	0	1	0	1	1	1	0	0	0	1	1	0
s288c.chr02	592	140613	138098	S	1	0	0	1	1	0	0	1	1	1	0	0	1	1	0	0	1	1	0	0	0	1	1	0	0	0	1	1	0	1	1	0	0	1	1	0	0	1	0	1	1	1	0	0	0	1	1	0
s288c.chr02	593	140620	138105	S	1	0	0	1	1	0	0	1	1	1	0	0	1	1	0	0	1	1	0	0	0	1	1	0	0	0	1	1	0	1	1	0	0	1	1	0	0	1	0	1	1	1	0	0	0	1	1	0
s288c.chr02	594	140685	138170	S	1	0	0	1	1	0	0	1	1	1	0	0	1	1	0	0	1	1	0	0	0	1	1	0	0	0	1	1	0	1	1	0	0	1	1	0	0	1	0	1	1	1	0	0	0	1	1	0
s288c.chr02	595	140852	138337	S	1	0	0	1	1	0	0	1	1	1	0	0	1	1	0	0	1	1	0	0	0	1	1	0	0	0	1	1	0	1	1	0	0	1	1	0	0	1	0	1	1	1	0	0	0	1	1	0
s288c.chr02	596	141047	138532	S	1	0	0	1	1	0	0	1	1	1	0	0	1	1	0	0	1	1	0	0	0	1	1	0	0	0	1	1	0	1	1	0	0	1	1	0	0	1	0	1	1	1	0	0	0	1	1	0
s288c.chr02	597	141204	138689	S	1	0	0	1	1	0	0	1	1	1	0	0	1	1	0	0	1	1	0	0	0	1	1	0	0	0	1	1	0	1	1	0	0	1	1	0	0	1	0	1	1	1	0	0	0	1	1	0
s288c.chr02	598	141207	138692	S	1	0	0	1	1	0	0	1	1	1	0	0	1	1	0	0	1	1	0	0	0	1	1	0	0	0	1	1	0	1	1	0	0	1	1	0	0	1	0	1	1	1	0	0	0	1	1	0
s288c.chr02	599	141216	138701	S	1	0	0	1	1	0	0	1	1	1	0	0	1	1	0	0	1	1	0	0	0	1	1	0	0	0	1	1	0	1	1	0	0	1	1	0	0	1	0	1	1	1	0	0	0	1	1	0
s288c.chr02	600	141353	138838	S	1	0	0	1	1	0	0	1	1	1	0	0	1	1	0	0	1	1	0	0	0	1	1	0	0	0	1	1	0	1	1	0	0	1	1	0	0	1	0	1	1	1	0	0	0	1	1	0
s288c.chr02	601	142467	139952	S	1	0	0	1	1	0	0	1	1	0	1	0	1	1	0	0	1	1	0	0	0	1	1	0	0	0	1	1	0	1	1	0	0	1	1	0	0	1	0	1	1	1	0	0	0	1	1	0
s288c.chr02	602	142539	140024	S	1	0	0	1	1	0	0	1	1	1	1	0	1	1	0	0	1	1	0	0	0	1	1	0	0	0	1	1	0	1	1	0	0	1	1	0	0	1	0	1	1	1	0	0	0	1	1	0
s288c.chr02	603	142649	140134	S	1	0	0	1	1	0	0	1	1	1	1	0	1	1	0	0	1	1	0	0	0	1	1	0	0	0	1	1	0	1	1	0	0	1	1	0	0	1	0	1	1	1	0	0	0	1	1	0
s288c.chr02	604	142901	140386	S	1	0	0	1	1	0	0	1	1	1	1	0	1	1	0	0	1	1	0	0	0	1	1	0	0	0	1	1	0	1	1	0	0	1	1	0	0	1	0	1	1	1	0	0	0	1	1	0
s288c.chr02	605	143402	140887	S	1	0	0	1	1	0	0	1	1	0	1	0	1	1	0	0	1	1	0	0	0	1	1	0	0	0	1	1	0	1	1	0	0	1	1	0	0	1	0	1	1	1	0	0	0	1	1	0
s288c.chr02	606	143483	140967.5	I	1	0	0	1	1	0	0	1	1	0	1	0	1	1	0	0	1	1	0	0	0	1	1	0	0	0	1	1	0	1	1	0	0	1	1	0	0	1	0	1	1	1	0	0	0	1	1	0
s288c.chr02	607	143534	141018	S	1	0	0	1	1	0	0	1	1	0	1	0	1	1	0	0	1	1	0	0	0	1	1	0	0	0	1	1	0	1	1	0	0	1	1	0	0	1	0	1	1	1	0	0	0	1	1	0
s288c.chr02	608	143694	141178	S	1	0	0	1	1	0	0	1	1	0	1	0	1	1	0	0	1	1	0	0	0	1	1	0	0	0	1	1	0	1	1	0	0	1	1	0	0	1	0	1	1	1	0	0	0	1	1	0
s288c.chr02	609	143710	141194	S	1	0	0	1	1	0	0	1	1	0	1	0	1	1	0	0	1	1	0	0	0	1	1	0	0	0	1	1	0	1	1	0	0	1	1	0	0	1	0	1	1	1	0	0	0	1	1	0
s288c.chr02	610	143726	141210	S	1	0	0	1	1	0	0	1	1	0	1	0	1	1	0	0	1	1	0	0	0	1	1	0	0	0	1	1	0	1	1	0	0	1	1	0	0	1	0	1	1	1	0	0	0	1	1	0
s288c.chr02	611	143734	141218	S	1	0	0	1	1	0	0	1	1	0	1	0	1	1	0	0	1	1	0	0	0	1	1	0	0	0	1	1	0	1	1	0	0	1	1	0	0	1	0	1	1	1	0	0	0	1	1	0
s288c.chr02	612	144072	141556	S	1	0	0	1	1	0	0	1	1	0	1	0	1	1	0	0	1	1	0	0	0	1	1	0	0	0	1	1	0	1	1	0	0	1	1	0	0	1	0	1	1	1	0	0	0	1	1	0
s288c.chr02	613	144098	141582	S	1	0	0	1	1	0	0	1	1	0	1	0	1	1	0	0	1	1	0	0	0	1	1	0	0	0	1	1	0	1	1	0	0	1	1	0	0	1	0	1	1	1	0	0	0	1	1	0
s288c.chr02	614	144653	142136	S	1	0	0	1	1	0	0	1	1	0	1	0	1	1	0	0	1	1	0	0	0	1	1	0	0	0	1	1	0	1	1	0	0	1	1	0	0	1	0	1	1	1	0	0	0	1	1	0
s288c.chr02	615	144701	142184	S	1	0	0	1	1	0	0	1	1	0	1	0	1	1	0	0	1	1	0	0	0	1	1	0	0	0	1	1	0	1	1	0	0	1	1	0	0	1	0	1	1	1	0	0	0	1	1	0
s288c.chr02	616	144706	142189	S	1	0	0	1	1	0	0	1	1	0	1	0	1	1	0	0	1	1	0	0	0	1	1	0	0	0	1	1	0	1	1	0	0	1	1	0	0	1	0	1	1	1	0	0	0	1	1	0
s288c.chr02	617	144728	142211	S	1	0	0	1	1	0	0	1	1	0	1	0	1	1	0	0	1	1	0	0	0	1	1	0	0	0	1	1	0	1	1	0	0	1	1	0	0	1	0	1	1	1	0	0	0	1	1	0
s288c.chr02	618	144884	142367	S	1	0	0	1	1	0	0	1	1	0	1	0	1	1	0	0	1	1	0	0	0	1	1	0	0	0	1	1	0	1	1	0	0	1	1	0	0	1	0	1	1	1	0	0	0	1	1	0
s288c.chr02	619	145145	142628	S	1	0	0	1	1	0	0	1	1	0	1	0	1	1	0	0	1	1	0	0	0	1	1	0	0	0	1	1	0	1	1	0	0	1	1	0	0	1	0	1	1	1	0	0	0	1	1	0
s288c.chr02	620	145241	142724	S	1	0	0	1	1	0	0	1	1	0	1	0	1	1	0	0	1	1	0	0	0	1	1	0	0	0	1	1	0	1	1	0	0	1	1	0	0	1	0	1	1	1	0	0	0	1	1	0
s288c.chr02	621	145324	142807	S	1	0	0	1	1	0	0	1	1	0	1	0	1	1	0	0	1	1	0	0	0	1	1	0	0	0	1	1	0	1	1	0	0	1	1	0	0	1	0	1	1	1	0	0	0	1	1	0
s288c.chr02	622	145500	142983	S	1	0	0	1	1	0	0	1	1	0	1	0	1	1	0	0	1	1	0	0	0	1	1	0	0	0	1	1	0	1	1	0	0	1	1	0	0	1	0	1	1	1	0	0	0	1	1	0
s288c.chr02	623	145667	143150	S	1	0	0	1	1	0	0	1	1	0	1	0	1	1	0	0	1	1	0	0	0	1	1	0	0	0	1	1	0	1	1	0	0	1	1	0	0	1	0	1	1	1	0	0	0	1	1	0
s288c.chr02	624	145818	143301	S	1	0	0	1	1	0	0	1	1	0	1	0	1	1	0	0	1	1	0	0	0	1	1	0	0	0	1	1	0	1	1	0	0	1	1	0	0	1	0	1	1	1	0	0	0	1	1	0
s288c.chr02	625	145874	143357	S	1	0	0	1	1	0	0	1	1	0	1	0	1	1	0	0	1	1	0	0	0	1	1	0	0	0	1	1	0	1	1	0	0	1	1	0	0	1	0	1	1	1	0	0	0	1	1	0
s288c.chr02	626	146133	143616	S	1	0	0	1	1	0	0	1	1	0	1	0	1	1	0	0	1	1	0	0	0	1	1	0	0	0	1	1	0	1	1	0	0	1	1	0	0	1	0	1	1	1	0	0	0	1	1	0
s288c.chr02	627	147340	144823	S	1	0	0	1	1	0	0	1	1	0	1	0	1	1	0	0	1	1	0	0	0	1	1	0	0	0	1	1	0	1	1	0	0	1	1	0	0	1	0	1	1	1	0	0	0	1	1	0
s288c.chr02	628	147373	144856	S	1	0	0	1	1	0	0	1	1	0	1	0	1	1	0	0	1	1	0	0	0	1	1	0	0	0	1	1	0	1	1	0	0	1	1	0	0	1	0	1	1	1	0	0	0	1	1	0
s288c.chr02	629	147511	144994	S	1	0	0	1	1	0	0	1	1	0	1	0	1	1	0	0	1	1	0	0	0	1	1	0	0	0	1	1	0	1	1	0	0	1	1	0	0	1	0	1	1	1	0	0	0	1	1	0
s288c.chr02	630	147593	145076	S	1	0	0	1	1	0	0	1	1	0	1	0	1	1	0	0	1	1	0	0	0	1	1	0	0	0	1	1	0	1	1	0	0	1	1	0	0	1	0	1	1	1	0	0	0	1	1	0
s288c.chr02	631	147628	145111	S	1	0	0	1	1	0	0	1	1	0	NA	0	1	1	0	0	1	1	0	0	0	NA	1	0	0	0	1	1	0	1	1	0	0	1	1	0	0	1	0	1	1	1	0	0	0	1	1	0
s288c.chr02	632	147919	145402	S	1	0	0	1	1	0	0	1	1	0	1	0	1	1	0	0	1	1	0	0	0	1	1	0	0	0	1	1	0	1	1	0	0	1	1	0	0	1	0	1	1	1	0	0	0	1	1	0
s288c.chr02	633	147994	145477	S	1	0	0	1	1	0	0	1	1	0	1	0	1	1	0	0	1	1	0	0	0	1	1	0	0	0	1	1	0	1	1	0	0	1	1	0	0	1	0	1	1	1	0	0	0	1	1	0
s288c.chr02	634	148006	145489	S	1	0	0	1	1	0	0	1	1	0	1	0	1	1	0	0	1	1	0	0	0	1	1	0	0	0	1	1	0	1	1	0	0	1	1	0	0	1	0	1	1	1	0	0	0	1	1	0
s288c.chr02	635	148271	145754	S	1	0	0	1	1	0	0	1	1	0	1	0	1	1	0	0	1	1	0	0	0	1	1	0	0	0	1	1	0	1	1	0	0	1	1	0	0	1	0	1	1	1	0	0	0	1	1	0
s288c.chr02	636	148519	146001	S	1	0	0	1	1	0	0	1	1	0	1	0	1	1	0	0	1	1	0	0	0	1	1	0	0	0	1	1	0	1	1	0	0	1	1	0	0	1	0	1	1	1	1	0	0	1	1	0
s288c.chr02	637	148606	146088	S	1	0	0	1	1	0	0	1	1	0	1	0	1	1	0	0	1	1	0	0	0	1	1	0	NA	0	NA	1	0	1	1	0	0	1	1	0	0	1	0	1	1	1	1	0	0	1	1	0
s288c.chr02	638	148628	146110	S	1	0	0	1	1	0	0	1	1	0	1	0	1	1	0	0	1	1	0	0	0	1	1	0	0	0	1	1	0	1	1	0	0	1	1	0	0	1	0	1	1	1	1	0	0	1	1	0
s288c.chr02	639	148690	146172	S	1	0	0	1	1	0	0	1	1	0	1	0	1	1	0	0	1	1	0	0	0	1	1	0	0	0	1	1	0	1	1	0	0	1	1	0	0	1	0	1	1	1	1	0	0	1	1	0
s288c.chr02	640	148738	146220	S	1	0	0	1	1	0	0	1	1	0	1	0	1	1	0	0	1	1	0	0	0	1	1	0	0	0	1	1	0	1	1	0	0	1	1	0	0	1	NA	1	1	1	1	0	0	1	1	0
s288c.chr02	641	148833	146315	S	1	0	0	1	1	0	0	1	1	0	1	0	1	1	0	0	1	1	0	0	0	1	1	0	0	0	1	1	0	1	1	0	0	1	1	0	0	1	0	1	1	1	1	0	0	1	1	0
s288c.chr02	642	148854	146336	S	1	0	0	1	1	0	0	1	1	0	1	0	1	1	0	0	1	1	0	0	0	1	1	0	0	0	1	1	0	1	1	0	0	1	1	0	0	1	0	1	1	1	1	0	0	1	1	0
s288c.chr02	643	148965	146447	S	1	0	0	1	1	0	0	1	1	0	1	0	1	1	0	0	1	1	0	0	0	1	1	0	0	0	1	1	0	1	1	0	0	1	1	0	0	1	0	1	1	1	1	0	0	1	1	0
s288c.chr02	644	149130	146612	S	1	0	0	1	1	0	0	1	1	0	1	0	1	1	0	0	1	1	0	0	0	1	NA	0	0	0	1	1	0	1	NA	0	0	1	1	0	0	1	0	1	1	1	1	0	0	1	1	0
s288c.chr02	645	149412	146894	S	1	0	0	1	1	0	0	1	1	0	1	0	1	1	0	0	1	1	NA	0	0	1	1	0	0	0	1	1	0	1	NA	0	0	1	1	0	0	1	0	1	1	1	1	0	0	1	1	0
s288c.chr02	646	149718	147200	S	1	0	0	1	1	0	0	1	1	0	1	0	1	1	0	0	1	1	0	0	0	1	1	0	0	0	1	1	0	1	1	0	0	1	1	0	0	1	0	1	1	1	1	0	0	1	1	0
s288c.chr02	647	149835	147317	S	1	0	0	NA	1	0	0	NA	1	0	1	0	1	1	0	0	1	1	0	0	0	1	1	0	0	0	NA	NA	0	1	NA	0	0	1	1	0	0	NA	0	1	1	1	1	0	0	1	1	0
s288c.chr02	648	149905	147387	S	1	0	0	1	1	0	0	1	1	0	1	0	1	1	0	0	1	1	0	0	0	1	1	0	0	0	1	1	0	1	1	0	0	1	1	0	0	1	0	1	1	1	1	0	0	1	1	0
s288c.chr02	649	149918	147400	S	1	0	0	1	1	0	0	1	1	0	1	0	1	1	0	0	1	1	0	0	0	1	1	0	0	0	1	1	0	1	1	0	0	1	1	0	0	1	0	1	1	1	1	0	0	1	1	0
s288c.chr02	650	150005	147487	S	1	0	0	1	1	0	0	1	1	0	1	0	1	1	0	0	1	1	0	0	0	1	1	0	0	0	1	1	0	1	1	0	0	1	1	0	0	1	0	1	1	1	1	0	0	1	1	0
s288c.chr02	651	150310	147792	S	1	0	0	1	1	0	0	1	1	0	1	0	1	1	0	0	1	1	0	0	0	1	1	0	0	0	1	1	0	1	1	0	0	1	1	0	0	1	0	1	1	1	1	0	0	1	1	0
s288c.chr02	652	150693	148175	S	1	0	0	1	1	0	0	1	1	0	1	0	1	1	0	0	1	1	0	0	0	1	1	0	0	0	1	1	0	1	1	0	0	1	1	0	0	1	0	1	1	0	1	0	0	1	1	0
s288c.chr02	653	150848	148330	S	1	0	0	1	1	0	0	1	1	0	1	0	1	1	0	0	1	1	0	0	0	1	1	0	0	0	1	1	0	1	1	0	0	1	1	0	0	1	0	1	1	0	1	0	0	1	1	0
s288c.chr02	654	150950	148432	S	1	0	0	1	1	0	0	1	1	0	1	0	1	1	0	0	1	1	0	0	0	1	1	0	0	0	1	1	0	1	1	0	0	1	1	0	0	1	0	1	1	0	1	0	0	1	1	0
s288c.chr02	655	151121	148603	S	1	0	0	1	1	0	0	1	1	0	1	0	1	1	0	0	1	1	0	0	0	1	1	0	0	0	1	1	0	1	1	0	0	1	1	0	0	1	0	1	1	0	1	0	0	1	1	0
s288c.chr02	656	151247	148729	S	1	0	0	1	1	0	0	1	1	0	1	0	1	1	0	0	1	1	0	0	0	1	1	0	0	0	1	1	0	1	1	0	0	1	1	0	0	1	0	1	1	0	1	0	0	1	1	0
s288c.chr02	657	151910	149392	S	1	0	0	1	1	0	0	1	1	0	1	0	1	1	0	0	1	1	0	0	0	1	1	0	0	0	1	1	0	1	1	0	0	1	1	0	0	1	0	1	1	0	1	0	0	1	1	0
s288c.chr02	658	151921	149403	S	1	0	0	1	1	0	0	1	1	0	1	0	1	1	0	0	1	1	0	0	0	1	1	0	0	0	1	1	0	1	1	0	0	1	1	0	0	1	0	1	1	0	1	0	0	1	1	0
s288c.chr02	659	152283	149765	S	1	0	0	1	1	0	0	1	1	0	1	0	1	1	0	0	1	1	0	0	0	1	1	0	0	0	1	1	0	1	1	0	0	1	1	0	0	1	0	1	1	0	1	0	0	1	1	0
s288c.chr02	660	152378	149860	S	1	0	0	1	1	0	0	1	1	0	1	0	1	1	0	0	1	1	0	0	0	1	1	0	0	0	1	1	0	1	1	0	0	1	1	0	0	1	0	1	1	0	1	0	0	1	1	0
s288c.chr02	661	152393	149875	S	1	0	0	1	1	0	0	1	1	0	1	0	1	1	0	0	1	1	0	0	0	1	1	0	0	0	1	1	0	1	1	0	0	1	1	0	0	1	0	1	1	0	1	0	0	1	1	0
s288c.chr02	662	152721	150203	S	1	0	0	1	1	0	0	1	1	0	1	0	1	1	0	0	1	1	0	0	0	1	1	0	0	0	1	1	0	1	1	0	0	1	1	0	0	1	0	1	1	0	1	0	0	1	1	0
s288c.chr02	663	152993	150468	S	1	0	0	1	1	0	0	1	1	0	1	0	1	1	0	0	1	1	0	0	0	1	1	0	0	0	1	1	0	1	1	0	0	1	1	0	0	1	0	1	1	0	1	0	0	1	1	0
s288c.chr02	664	153020	150495	S	1	0	0	1	1	0	0	1	1	0	1	0	1	1	0	0	1	1	0	0	0	1	1	0	0	0	1	1	0	1	1	0	0	1	1	0	0	1	0	1	1	0	1	0	0	1	1	0
s288c.chr02	665	153645	151120	S	1	0	0	1	1	0	0	1	1	0	1	0	1	1	0	0	1	1	0	0	0	1	1	0	0	0	1	1	0	1	1	0	0	1	1	0	0	1	0	1	1	0	1	0	0	1	1	0
s288c.chr02	666	153926	151400	S	1	0	0	1	1	0	0	1	1	0	1	0	1	1	0	0	1	1	0	0	0	1	1	0	0	0	1	1	0	1	1	0	0	1	1	0	0	1	0	1	1	0	1	0	0	1	1	0
s288c.chr02	667	153936	151410	S	1	0	0	1	1	0	0	1	1	0	1	0	1	1	0	0	1	1	0	0	0	1	1	0	0	0	1	1	0	1	1	0	0	1	1	0	0	1	0	1	1	0	1	0	0	1	1	0
s288c.chr02	668	154602	152076	S	1	0	0	1	1	0	0	1	1	0	1	0	1	1	0	0	1	1	0	0	0	1	1	0	0	0	1	1	0	1	1	0	0	1	1	0	0	1	0	1	1	0	1	0	0	1	1	0
s288c.chr02	669	154700	152174	S	1	0	0	1	1	0	0	1	1	0	1	0	1	1	0	0	1	1	0	0	0	1	1	0	0	0	1	1	0	1	1	0	0	1	1	0	0	1	0	1	1	0	1	0	0	1	1	0
s288c.chr02	670	155012	152486	S	1	0	0	1	1	0	0	1	1	0	1	0	1	1	0	0	1	1	0	0	0	1	1	0	0	0	1	1	0	1	1	0	0	1	1	0	0	1	0	1	1	0	1	0	0	1	1	0
s288c.chr02	671	155153	152627	S	1	0	0	1	1	0	0	1	1	0	1	0	1	1	0	0	1	1	0	0	0	1	1	0	0	0	1	1	0	1	1	0	0	1	1	0	0	1	0	1	1	0	1	0	0	1	1	0
s288c.chr02	672	155219	152693	S	1	0	0	1	1	0	0	1	1	0	1	0	1	1	0	0	1	1	0	0	0	1	1	0	0	0	1	1	0	1	1	0	0	1	1	0	0	1	0	1	1	0	1	0	0	1	1	0
s288c.chr02	673	155234	152708	S	1	0	0	1	1	0	0	1	1	0	1	0	1	1	0	0	1	1	0	0	0	1	1	0	0	0	1	1	0	1	1	0	0	1	1	0	0	1	0	1	1	0	1	0	0	1	1	0
s288c.chr02	674	155279	152753	S	1	0	0	1	1	0	0	1	1	0	1	0	1	1	0	0	1	1	0	0	0	1	1	0	0	0	1	1	0	1	1	0	0	1	1	0	0	1	0	1	1	0	1	0	0	1	1	0
s288c.chr02	675	155423	152897	S	1	0	0	1	1	0	0	1	1	0	1	0	1	1	0	0	1	1	0	0	0	1	1	0	0	0	1	1	0	1	1	0	0	1	1	0	0	1	0	1	1	0	1	0	0	1	1	0
s288c.chr02	676	155536	153010	S	1	0	0	1	1	0	0	1	1	0	1	0	1	1	0	0	1	1	0	0	0	1	1	0	0	0	1	1	0	1	1	0	0	1	1	0	0	1	0	1	1	0	1	0	0	1	1	0
s288c.chr02	677	156179	153653	S	1	0	0	1	1	0	0	1	1	0	1	0	1	1	0	0	1	1	0	0	0	1	1	0	0	1	1	0	0	1	1	0	0	1	1	0	0	1	0	1	1	0	1	0	0	1	1	0
s288c.chr02	678	156186	153660	S	1	0	0	1	1	0	0	1	1	0	1	0	1	1	0	0	1	1	0	0	0	1	1	0	0	1	1	0	0	1	1	0	0	1	1	0	0	1	0	1	1	0	1	0	0	1	1	0
s288c.chr02	679	156261	153735	S	1	0	0	1	1	0	0	1	1	0	1	0	1	1	0	0	1	1	0	0	0	1	1	0	0	1	1	0	0	1	1	0	0	1	1	0	0	1	0	1	1	0	1	0	0	1	1	0
s288c.chr02	680	156316	153790	S	1	0	0	1	1	0	0	1	1	0	1	0	1	1	0	0	1	1	0	0	0	1	1	0	0	1	1	0	0	1	1	0	0	1	1	0	0	1	0	1	1	0	1	0	0	1	1	0
s288c.chr02	681	156530	154004	S	1	0	0	1	1	0	0	1	1	0	1	0	1	1	0	0	1	1	0	0	0	1	1	0	0	1	1	0	0	1	1	0	0	1	1	0	0	1	0	1	1	0	1	0	0	1	1	0
s288c.chr02	682	156689	154163	S	1	0	0	1	1	0	0	1	1	0	1	0	1	1	0	0	1	1	0	0	0	1	1	0	0	1	1	0	0	1	1	0	0	1	1	0	0	1	0	1	1	0	1	0	0	1	1	0
s288c.chr02	683	156764	154238	S	1	0	0	1	1	0	0	1	1	0	1	0	1	1	0	0	1	1	0	0	0	1	1	0	0	1	1	0	0	1	1	0	0	1	1	0	0	1	0	1	1	0	1	0	0	1	1	0
s288c.chr02	684	157269	154743	S	1	0	0	1	1	0	0	1	1	0	1	0	1	1	0	0	1	1	0	0	0	1	1	0	0	1	1	0	0	1	1	0	0	1	1	0	0	1	0	1	1	0	1	0	0	1	1	0
s288c.chr02	685	157328	154802	S	1	0	0	1	1	0	0	1	1	0	1	0	1	1	0	0	1	1	0	0	0	1	1	0	0	1	1	0	0	1	1	0	0	1	1	0	0	1	0	1	1	0	1	0	0	1	1	0
s288c.chr02	686	157371	154845	S	1	0	0	1	1	0	0	1	1	0	1	0	1	1	0	0	1	1	0	0	0	1	1	0	0	1	1	0	0	1	1	0	0	1	1	0	0	1	0	1	1	0	1	0	0	1	1	0
s288c.chr02	687	157455	154929	S	1	0	0	1	1	0	0	1	1	0	1	0	1	1	0	0	1	1	0	0	0	1	1	0	0	1	1	0	0	1	1	0	0	1	1	0	0	1	0	1	1	0	1	0	0	1	1	0
s288c.chr02	688	157638	155112	S	1	0	0	1	1	0	0	1	1	0	1	0	1	1	0	0	1	1	0	0	0	1	1	0	0	1	1	0	0	1	1	0	0	1	1	0	0	1	0	1	1	0	1	0	0	1	1	0
s288c.chr02	689	157883	155357	S	1	0	0	1	1	0	0	1	1	0	1	0	1	1	0	0	1	1	0	0	0	1	1	0	0	1	1	0	0	1	1	0	0	1	1	0	0	1	0	1	1	0	1	0	0	1	1	0
s288c.chr02	690	158268	155742	S	1	0	0	1	1	0	0	1	1	0	1	0	1	1	0	0	1	1	0	0	0	1	1	0	0	1	1	0	0	1	1	0	0	1	1	0	0	1	0	1	1	0	1	0	0	1	1	0
s288c.chr02	691	158312	155786	S	1	0	0	1	1	0	0	1	1	0	1	0	1	1	0	0	1	1	0	0	0	1	1	0	0	1	1	0	0	1	1	0	0	1	1	0	0	1	0	1	1	0	1	0	0	1	1	0
s288c.chr02	692	158546	156020	S	1	0	0	1	1	0	0	1	1	0	1	0	1	1	0	0	1	1	0	0	0	1	1	0	0	1	1	0	0	1	1	0	0	1	1	0	0	1	0	1	1	0	1	0	0	1	1	0
s288c.chr02	693	158723	156197	S	1	NA	0	1	1	0	0	1	1	0	1	0	1	1	0	0	1	1	0	0	0	1	1	0	0	1	1	0	0	1	1	0	NA	1	1	0	0	1	0	1	1	0	1	0	0	1	1	0
s288c.chr02	694	158732	156206	S	1	0	0	1	1	0	0	1	1	0	1	0	1	1	0	0	1	1	0	0	0	1	1	0	0	1	1	0	0	1	1	0	0	1	1	0	0	1	0	1	1	0	1	0	0	1	1	0
s288c.chr02	695	159305	156779	S	1	0	0	1	1	0	0	1	1	0	1	0	1	1	0	0	1	1	0	0	0	1	1	0	0	1	1	0	0	1	1	0	0	1	1	0	0	1	0	1	1	0	1	0	0	1	1	0
s288c.chr02	696	160146	157620	S	1	0	0	1	1	0	0	1	1	0	1	0	1	1	0	0	1	1	0	0	0	1	1	0	0	1	1	0	0	1	1	0	0	1	1	0	0	1	0	1	1	0	1	0	0	1	1	0
s288c.chr02	697	160729	158203	S	1	0	0	1	1	0	0	1	1	0	1	0	1	1	0	0	1	1	0	0	0	1	1	0	0	1	1	1	0	1	1	0	0	1	1	0	0	1	0	1	1	0	1	0	0	1	1	0
s288c.chr02	698	161329	158803	S	1	0	0	1	1	0	0	1	1	0	1	0	1	1	0	0	1	1	0	0	0	1	1	0	0	1	1	1	0	1	1	0	0	1	1	0	0	1	0	1	1	0	1	0	0	1	1	0
s288c.chr02	699	161332	158806	S	1	0	0	1	1	0	0	1	1	0	1	0	1	1	0	0	1	1	0	0	0	1	1	0	0	1	1	1	0	1	1	0	0	1	1	0	0	1	0	1	1	0	1	0	0	1	1	0
s288c.chr02	700	161515	158989	S	1	0	0	1	1	0	0	1	1	0	1	0	1	1	0	0	1	1	0	0	0	1	1	0	0	1	1	0	0	1	1	0	0	1	1	0	0	1	0	1	1	0	1	0	0	1	1	0
s288c.chr02	701	161596	159070	S	1	0	0	1	1	0	0	1	1	0	1	0	1	1	0	0	1	1	0	0	0	1	1	0	0	1	1	0	0	1	1	0	0	1	1	0	0	1	0	1	1	0	1	0	0	1	1	0
s288c.chr02	702	161608	159082	S	1	0	0	1	1	0	0	1	1	0	1	0	1	1	0	0	1	1	0	0	0	1	1	0	0	1	1	0	0	1	1	0	0	1	1	0	0	1	0	1	1	0	1	0	0	1	1	0
s288c.chr02	703	161668	159142	S	1	0	0	1	1	0	0	1	1	0	1	0	1	1	0	0	1	1	0	0	0	1	1	0	0	1	1	0	0	1	1	0	0	1	1	0	0	1	0	1	1	0	1	0	0	1	1	0
s288c.chr02	704	161926	159400	S	1	0	0	1	1	0	0	1	1	0	1	0	1	1	1	0	1	1	0	0	0	1	1	0	0	1	1	0	0	1	1	0	0	1	1	0	0	1	0	1	1	0	1	0	0	1	1	0
s288c.chr02	705	161941	159415	S	1	0	0	1	1	0	0	1	1	0	1	0	1	1	1	0	1	1	0	0	0	1	1	0	0	1	1	0	0	1	1	0	0	1	1	0	0	1	0	1	1	0	1	0	0	1	1	0
s288c.chr02	706	161956	159430	S	1	0	0	1	1	0	0	1	1	0	1	0	1	1	1	0	1	1	0	0	0	1	1	0	0	1	1	0	0	1	1	0	0	1	1	0	0	1	0	1	1	0	1	0	0	1	1	0
s288c.chr02	707	162455	159929	S	1	0	0	1	1	0	0	1	1	0	1	0	1	1	1	0	1	1	0	0	0	1	1	0	0	1	1	0	0	1	1	0	0	1	1	0	0	1	0	1	1	0	1	0	0	1	1	0
s288c.chr02	708	162460	159934	S	1	0	0	1	1	0	0	1	1	0	1	0	1	1	1	0	1	1	0	0	0	1	1	0	0	1	1	0	0	1	1	0	0	1	1	0	0	1	0	1	1	0	1	0	0	1	1	0
s288c.chr02	709	162482	159956	S	1	0	0	1	1	0	0	1	1	0	1	0	1	1	1	0	1	1	0	0	0	1	1	0	0	1	1	0	0	1	1	0	0	1	1	0	0	1	0	1	1	0	1	0	0	1	1	0
s288c.chr02	710	162486	159960	S	1	0	0	1	1	0	0	1	1	0	1	0	1	1	1	0	1	1	0	0	0	1	1	0	0	1	1	0	0	1	1	0	0	1	1	0	0	1	0	1	1	0	1	0	0	1	1	0
s288c.chr02	711	162549	160023	S	1	0	0	1	1	0	0	1	1	0	1	0	1	1	1	0	1	1	0	0	0	1	1	0	0	1	1	0	0	1	1	0	0	1	1	0	0	1	0	1	1	0	1	0	0	1	1	0
s288c.chr02	712	162672	160146	S	1	0	0	1	1	0	0	1	1	0	1	0	1	1	0	0	1	1	0	0	0	1	1	0	0	1	1	0	0	1	1	0	0	1	1	0	0	1	0	1	1	0	1	0	0	1	1	0
s288c.chr02	713	162932	160406	S	1	0	0	1	1	0	0	1	1	0	1	0	1	1	0	0	1	1	0	0	0	1	1	0	0	1	1	0	0	1	1	0	0	1	1	0	0	1	0	1	1	0	NA	0	0	1	NA	0
s288c.chr02	714	163038	160512	S	1	0	0	1	1	0	0	1	1	0	1	0	1	1	0	0	1	1	0	0	0	1	1	0	0	1	1	0	0	1	1	0	0	1	1	0	0	1	0	1	1	0	1	0	0	1	1	0
s288c.chr02	715	163147	160621	S	1	0	0	1	1	0	0	1	1	0	1	0	1	1	0	0	1	1	0	0	0	1	1	0	0	1	1	0	0	1	1	0	0	1	1	0	0	1	0	1	1	0	1	0	0	1	1	0
s288c.chr02	716	163339	160813	S	1	0	0	1	1	0	0	1	1	0	1	0	1	1	0	0	1	1	0	0	0	1	1	0	0	1	1	0	0	1	1	0	0	1	1	0	0	1	0	1	1	0	1	0	0	1	1	0
s288c.chr02	717	164216	161690	S	1	0	0	1	1	0	0	1	1	0	1	0	1	1	0	0	1	1	0	0	0	1	1	0	0	1	1	0	0	1	1	0	0	1	1	0	0	1	0	1	1	0	1	0	0	1	1	0
s288c.chr02	718	164780	162254	S	1	0	0	1	1	0	0	1	1	0	1	0	1	1	0	0	1	1	0	0	0	1	1	0	0	1	1	0	0	1	1	0	0	1	1	0	0	1	0	1	1	0	1	0	0	1	1	0
s288c.chr02	719	164800	162274	S	1	0	0	1	1	0	0	1	1	0	1	0	1	1	0	0	1	1	0	0	0	1	1	0	0	1	1	0	0	1	1	0	0	1	1	0	0	1	0	1	1	0	1	0	0	1	1	0
s288c.chr02	720	164949	162423	S	1	0	0	1	1	0	0	1	1	0	1	0	1	1	0	0	1	1	0	0	0	NA	NA	0	0	1	1	0	0	1	1	0	0	1	1	0	0	1	0	1	NA	0	1	0	0	1	NA	0
s288c.chr02	721	165209	162683	S	1	0	0	1	1	0	0	1	1	0	1	0	1	1	0	0	1	1	0	0	0	1	1	0	0	1	1	0	0	1	1	0	0	1	1	0	0	1	0	1	1	0	NA	0	0	1	1	0
s288c.chr02	722	165651	163124	S	1	0	0	1	1	0	0	1	1	0	1	0	1	1	0	0	1	1	0	0	0	1	1	0	0	1	1	0	0	1	1	0	0	1	1	0	0	1	0	1	1	0	1	0	0	1	1	0
s288c.chr02	723	166519	163992	S	1	0	0	1	1	0	0	1	1	0	1	0	1	1	0	0	1	1	0	0	0	1	1	0	0	1	1	0	0	1	1	0	0	1	1	0	0	1	0	1	1	0	1	0	0	1	1	0
s288c.chr02	724	167381	164854	S	1	0	0	1	1	0	0	1	1	0	1	0	1	1	0	0	1	1	0	0	0	1	1	0	0	1	1	0	0	1	1	0	0	1	1	0	0	1	0	1	1	0	1	0	0	1	1	0
s288c.chr02	725	167505	164978	S	1	0	0	1	1	0	0	1	1	0	1	0	1	1	0	0	1	1	0	0	1	1	1	0	0	1	1	0	0	1	1	0	0	1	1	0	0	1	0	1	1	0	1	0	0	1	1	0
s288c.chr02	726	167525	164998	S	1	0	0	1	1	0	0	1	1	0	1	0	1	1	0	0	1	1	0	0	1	1	1	0	0	1	1	0	0	1	1	0	0	1	1	0	0	1	0	1	1	0	1	0	0	1	1	0
s288c.chr02	727	167708	165181	S	1	0	0	1	1	0	0	1	1	0	1	0	1	1	0	0	1	1	0	0	1	1	1	0	0	1	1	0	0	1	1	0	0	1	1	0	0	1	0	1	1	0	1	0	0	1	1	0
s288c.chr02	728	168055	165528	S	1	0	0	1	1	0	0	1	1	0	1	0	1	1	0	0	1	1	0	0	1	1	1	0	0	1	1	0	0	1	1	0	0	1	1	0	0	1	0	1	1	0	1	0	0	1	1	0
s288c.chr02	729	168116	165589	S	1	0	0	1	1	0	0	1	1	0	1	0	1	1	0	0	1	1	0	0	1	1	1	0	0	1	1	0	0	1	1	0	0	1	1	0	0	1	0	1	1	0	1	0	0	1	1	0
s288c.chr02	730	168407	165880	S	1	0	0	1	1	0	0	1	1	0	1	0	1	1	0	NA	1	1	0	0	1	1	1	0	0	1	1	0	0	1	1	0	0	1	1	0	0	1	0	1	1	0	1	0	0	1	1	0
s288c.chr02	731	168556	166022	S	1	0	0	1	1	0	0	1	1	0	1	0	1	1	0	0	1	1	0	0	1	1	1	0	0	1	1	0	0	1	1	0	0	1	1	0	0	1	0	1	1	0	1	0	0	1	1	0
s288c.chr02	732	168848	166314	S	1	0	0	1	1	0	0	1	1	0	1	0	1	1	0	0	1	1	0	0	1	1	1	0	0	1	1	0	0	1	1	0	0	1	1	0	0	1	0	1	1	0	1	0	0	1	1	0
s288c.chr02	733	168997	166463	S	1	0	0	1	1	0	0	1	1	0	1	0	1	1	0	0	1	1	0	0	1	1	1	0	0	1	1	0	0	1	1	0	0	1	1	0	0	1	0	1	1	0	1	0	0	1	1	0
s288c.chr02	734	169109	166575	S	1	0	0	1	1	0	0	1	1	0	1	0	1	1	0	0	1	1	0	0	1	1	1	0	0	1	1	0	0	1	1	0	0	1	1	0	0	1	0	1	1	0	1	0	0	1	1	0
s288c.chr02	735	169240	166706	S	1	0	0	1	1	0	0	1	1	0	1	0	1	1	0	0	1	1	0	0	1	1	1	0	0	1	1	0	0	1	1	0	0	1	1	0	0	1	0	1	1	0	1	0	0	1	1	0
s288c.chr02	736	169711	167177	S	1	0	0	1	1	0	0	1	1	0	1	0	1	1	0	0	1	1	0	0	1	1	1	0	0	1	1	0	0	1	1	0	0	1	1	0	0	1	0	1	1	0	1	0	0	1	1	0
s288c.chr02	737	169910	167376	S	1	0	0	1	1	0	0	1	1	0	1	0	1	1	0	0	1	1	0	0	1	1	1	0	0	1	1	0	0	1	1	0	0	1	1	0	0	1	0	1	1	0	1	0	0	1	1	0
s288c.chr02	738	169926	167391.5	I	1	0	0	1	1	0	0	1	1	0	1	0	1	1	0	0	1	1	0	0	1	1	1	0	0	1	1	0	0	1	1	0	0	1	1	0	0	1	0	1	1	0	1	0	0	1	1	0
s288c.chr02	739	169964	167429	S	1	0	0	1	1	0	0	1	1	0	1	0	1	1	0	0	1	1	0	0	1	1	1	0	0	1	1	0	0	1	1	0	0	1	1	0	0	1	0	1	1	0	1	0	0	1	1	0
s288c.chr02	740	170065	167530	S	1	0	0	1	1	0	0	1	1	0	1	0	1	1	0	0	1	1	0	0	1	1	1	0	0	1	1	0	0	1	1	0	0	1	1	0	0	1	0	1	1	0	1	0	0	1	1	0
s288c.chr02	741	170188	167653	S	1	0	0	1	1	0	0	1	1	0	1	0	1	1	0	0	1	1	0	0	1	1	1	0	0	1	1	0	0	1	1	0	0	1	1	0	0	1	0	1	1	0	1	0	0	1	1	0
s288c.chr02	742	170332	167797	S	1	0	0	1	1	0	0	1	1	0	1	0	1	1	0	0	1	1	0	0	1	1	1	0	0	1	1	0	0	1	1	0	0	1	1	0	0	1	0	1	1	0	1	0	0	1	1	0
s288c.chr02	743	170359	167824	S	1	0	0	1	1	0	0	1	1	0	1	0	1	1	0	0	1	1	0	0	1	1	1	0	0	1	1	0	0	1	1	0	0	1	1	0	0	1	0	1	1	0	1	0	0	1	1	0
s288c.chr02	744	170462	167927	S	1	0	0	1	1	0	0	1	1	0	1	0	1	1	0	0	1	1	0	0	1	1	1	0	0	1	1	0	0	1	1	0	0	1	1	0	0	1	0	1	1	0	1	0	0	1	1	0
s288c.chr02	745	170690	168153	S	1	0	0	1	1	0	0	1	1	0	1	0	1	1	0	0	1	1	0	0	1	1	1	0	0	1	1	0	0	1	1	0	0	1	1	0	0	1	0	1	1	0	1	0	0	1	1	0
s288c.chr02	746	170734	168197	S	NA	0	0	NA	NA	0	0	NA	1	0	NA	0	NA	NA	0	0	NA	NA	0	0	NA	NA	NA	0	0	1	1	0	0	NA	1	0	0	NA	NA	0	0	NA	0	1	1	0	NA	0	0	NA	1	0
s288c.chr02	747	170988	168451	S	1	0	0	1	1	0	0	1	1	0	1	0	1	1	0	0	1	1	0	0	1	1	1	0	0	1	1	0	0	1	1	0	0	1	1	0	0	1	0	1	1	0	1	0	0	1	1	0
s288c.chr02	748	171007	168470	S	1	0	0	1	1	0	0	1	1	0	1	0	1	1	0	0	1	1	0	0	1	1	1	0	0	1	1	0	0	1	1	0	0	1	1	0	0	1	0	1	1	0	1	0	0	1	1	0
s288c.chr02	749	172023	169486	S	1	0	0	1	1	0	0	1	1	0	1	0	1	1	0	0	1	1	0	0	1	1	1	0	0	1	1	0	0	1	1	0	0	1	1	0	0	1	0	1	1	0	1	0	0	1	1	0
s288c.chr02	750	172036	169499	S	1	0	0	1	1	0	0	1	1	0	1	0	1	1	0	0	1	1	0	0	1	1	1	0	0	1	1	0	0	1	1	0	0	1	1	0	0	1	0	1	1	0	1	0	0	1	1	0
s288c.chr02	751	172161	169624	S	1	0	0	1	1	0	0	1	1	0	1	0	1	1	0	0	1	1	0	0	1	1	1	0	0	1	1	0	0	1	1	0	0	1	1	0	0	1	0	1	1	0	1	0	0	1	1	0
s288c.chr02	752	172358	169821	S	1	0	0	1	1	0	0	1	1	0	1	0	1	1	0	0	1	1	0	0	1	1	1	0	0	1	1	0	0	1	1	0	0	1	1	0	0	1	0	1	1	0	1	0	0	1	1	0
s288c.chr02	753	172360	169823	S	1	0	0	1	1	0	0	1	1	0	1	0	1	1	0	0	1	1	0	0	1	1	1	0	0	1	1	0	0	1	1	0	0	1	1	0	0	1	0	1	1	0	1	0	0	1	1	0
s288c.chr02	754	172433	169896	S	1	0	0	1	1	0	0	1	1	0	1	0	1	1	0	0	1	1	0	0	1	1	1	0	0	1	1	0	0	1	1	0	0	1	1	0	0	1	0	1	1	0	1	0	0	1	1	0
s288c.chr02	755	172520	169983	S	1	0	0	1	1	0	0	1	1	0	1	0	1	1	0	0	1	1	0	0	1	1	1	0	0	1	1	0	0	1	1	0	0	1	1	0	0	1	0	1	1	0	1	0	0	1	1	0
s288c.chr02	756	172527	169990	D	1	0	0	1	1	0	0	1	1	0	1	0	1	1	0	0	1	1	0	0	1	1	1	0	0	1	1	0	0	1	1	0	0	1	1	0	0	1	0	1	1	0	1	0	0	1	1	0
s288c.chr02	757	172692	170155	S	1	0	0	1	1	0	0	1	1	0	1	0	1	1	0	0	1	1	0	0	1	1	1	0	0	1	1	0	0	1	1	0	0	1	1	0	0	1	0	1	1	0	1	0	0	1	1	0
s288c.chr02	758	172707	170170	S	1	0	0	1	1	0	0	1	1	0	1	0	1	1	0	0	1	1	0	0	1	1	1	0	0	1	1	0	0	1	1	0	0	1	1	0	0	1	0	1	1	0	1	0	0	1	1	0
s288c.chr02	759	172719	170182	S	1	0	0	1	1	0	0	1	1	0	1	0	1	1	0	0	1	1	0	0	1	1	1	0	0	1	1	0	0	1	1	0	0	1	1	0	0	1	0	1	1	0	1	0	0	1	1	0
s288c.chr02	760	172746	170209	S	1	0	0	1	1	0	0	1	1	0	1	0	1	1	0	0	1	1	0	0	1	1	1	0	0	1	1	0	0	1	1	0	0	1	1	0	0	1	0	1	1	0	1	0	0	1	1	0
s288c.chr02	761	172982	170445	S	1	0	0	1	1	0	0	1	1	0	1	0	1	1	0	0	1	1	0	0	1	1	1	0	0	1	1	0	0	1	1	0	0	1	1	0	0	1	0	1	1	0	1	0	0	1	1	0
s288c.chr02	762	173133	170596	S	1	0	0	1	1	0	0	1	1	0	1	0	1	1	0	0	1	1	0	0	1	1	1	0	0	1	1	0	0	1	1	0	0	1	1	0	0	1	0	1	1	0	1	0	0	1	1	0
s288c.chr02	763	173216	170679	S	1	0	0	1	1	0	0	1	1	0	1	0	1	1	0	0	1	1	0	0	1	1	1	0	0	1	1	0	0	1	1	0	0	1	1	0	0	1	0	1	1	0	1	0	0	1	1	0
s288c.chr02	764	173330	170793	S	1	0	0	1	1	0	0	1	1	0	1	0	1	1	0	0	1	1	0	0	1	1	0	0	0	1	1	0	0	1	1	0	0	1	1	0	0	1	0	1	1	0	1	0	0	1	1	0
s288c.chr02	765	173408	170871	S	1	0	0	1	1	0	0	1	1	0	1	0	1	1	0	0	1	1	0	0	1	1	0	0	0	1	1	0	0	1	1	0	0	1	1	0	0	1	0	1	1	0	1	0	0	1	1	0
s288c.chr02	766	173973	171436	S	1	0	0	1	1	0	0	1	1	0	1	0	1	1	0	0	1	1	0	0	1	1	0	0	0	1	1	0	0	1	1	0	0	1	1	0	0	1	0	1	0	0	1	0	0	1	1	0
s288c.chr02	767	174035	171498	S	1	0	0	1	1	0	0	1	1	0	1	0	1	1	0	0	1	1	0	0	1	1	0	0	0	1	1	0	0	1	1	0	0	1	1	0	0	1	0	1	0	0	1	0	0	1	1	0
s288c.chr02	768	174110	171573	S	1	0	0	1	1	0	0	1	1	0	1	0	1	1	0	0	1	1	0	0	1	1	0	0	0	1	1	0	0	1	1	0	0	1	1	0	0	1	0	1	0	0	1	0	0	1	1	0
s288c.chr02	769	174152	171615	S	1	0	0	1	1	0	0	1	1	0	1	0	1	1	0	0	1	1	0	0	1	1	0	0	0	1	1	0	0	1	1	0	0	1	1	0	0	1	0	1	0	0	1	0	0	1	1	0
s288c.chr02	770	174464	171927	S	1	0	0	1	1	0	0	1	1	0	1	0	1	1	0	0	1	1	0	0	1	1	0	0	0	1	1	0	0	1	1	0	0	1	1	0	0	1	0	1	1	0	1	0	0	1	1	0
s288c.chr02	771	174653	172116	S	1	0	0	1	1	0	0	1	1	0	1	0	1	1	0	0	1	1	0	0	1	1	0	0	0	1	1	0	0	1	1	0	0	1	1	0	0	1	0	1	1	0	1	0	0	1	1	0
s288c.chr02	772	174711	172174	S	1	0	0	1	1	0	0	1	1	0	1	0	1	1	0	0	1	1	0	0	1	1	0	0	0	1	1	0	0	1	1	0	0	1	1	0	0	1	0	1	1	0	1	0	0	1	1	0
s288c.chr02	773	174718	172181	S	1	0	0	1	1	0	0	1	1	0	1	0	1	1	0	0	1	1	0	0	1	1	0	0	0	1	1	0	0	1	1	0	0	1	1	0	0	1	0	1	1	0	1	0	0	1	1	0
s288c.chr02	774	174763	172226	S	1	0	0	1	1	0	0	1	1	0	1	0	1	1	0	0	1	1	0	0	1	1	0	0	0	1	1	0	0	1	1	0	0	1	1	0	0	1	0	1	1	0	1	0	0	1	1	0
s288c.chr02	775	174785	172248	S	1	0	0	1	1	0	0	1	1	0	1	0	1	1	0	0	1	1	0	0	1	1	0	0	0	1	1	0	0	1	1	0	0	1	1	0	0	1	0	1	1	0	1	0	0	1	1	0
s288c.chr02	776	174802	172265	S	1	0	0	1	1	0	0	1	1	0	1	0	1	1	0	0	1	1	0	0	1	1	0	0	0	1	1	0	0	1	1	0	0	1	1	0	0	1	0	1	1	0	1	0	0	1	1	0
s288c.chr02	777	174862	172325	S	1	0	0	1	1	0	0	1	1	0	1	0	1	1	0	0	1	1	0	0	1	1	0	0	0	1	1	0	0	1	1	0	0	1	1	0	0	1	0	1	1	0	1	0	0	1	1	0
s288c.chr02	778	174863	172326	S	1	0	0	1	1	0	0	1	1	0	1	0	1	1	0	0	1	1	0	0	1	1	0	0	0	1	1	0	0	1	1	0	0	1	1	0	0	1	0	1	1	0	1	0	0	1	1	0
s288c.chr02	779	174878	172341	S	1	0	0	1	1	0	0	1	1	0	1	0	1	1	0	0	1	1	0	0	1	1	0	0	0	1	1	0	0	1	1	0	0	1	1	0	0	1	0	1	1	0	1	0	0	1	1	0
s288c.chr02	780	175028	172491	S	1	0	0	NA	1	0	0	1	1	0	1	0	1	1	0	0	1	1	0	0	1	1	0	0	0	1	1	NA	0	1	1	0	0	1	1	0	0	1	0	1	1	0	1	0	0	1	1	0
s288c.chr02	781	175221	172684	S	1	0	0	1	1	0	0	1	1	0	1	0	1	1	0	0	1	1	0	0	1	1	0	0	0	1	1	0	0	1	1	0	0	1	1	0	0	1	0	1	1	0	1	0	0	1	1	0
s288c.chr02	782	175568	173031	S	1	0	0	1	1	0	0	1	1	0	1	0	1	1	0	0	1	1	0	0	1	1	0	0	0	1	1	0	0	1	1	0	0	1	1	0	0	1	0	1	1	0	1	0	0	1	1	0
s288c.chr02	783	175583	173046	S	1	0	0	1	1	0	0	1	1	0	1	0	1	1	0	0	1	1	0	0	1	1	0	0	0	1	1	0	0	1	1	0	0	1	1	0	0	1	0	1	1	0	1	0	0	1	1	0
s288c.chr02	784	176199	173662	S	1	0	0	1	1	0	0	1	1	0	1	0	1	1	0	0	1	1	0	0	1	1	0	0	0	1	1	0	0	1	1	0	0	1	1	0	0	1	0	1	1	0	1	0	0	1	1	0
s288c.chr02	785	177075	174538	S	1	0	0	1	1	0	0	1	1	0	1	0	1	1	0	0	1	1	0	0	1	1	0	0	0	1	1	0	0	1	1	0	0	1	1	0	0	1	0	1	1	0	1	0	0	1	1	0
s288c.chr02	786	177700	175163	S	1	0	0	1	1	0	0	1	1	0	1	0	1	1	0	0	1	1	0	0	1	1	0	0	0	1	1	0	0	1	1	0	0	1	1	0	0	1	0	1	1	0	1	0	0	1	1	0
s288c.chr02	787	178045	175508	S	1	0	0	1	1	0	0	1	1	0	1	0	1	1	0	0	1	1	0	0	1	1	0	0	0	1	1	0	0	1	1	0	0	1	1	0	0	1	0	1	1	0	1	0	0	1	1	0
s288c.chr02	788	178066	175529	S	1	0	0	1	1	0	0	1	1	0	1	0	1	1	0	0	1	1	0	0	1	1	0	0	0	1	1	0	0	1	1	0	0	1	1	0	0	1	0	1	1	0	1	0	0	1	1	0
s288c.chr02	789	178624	176087	S	1	0	0	NA	1	0	0	1	1	0	1	0	1	1	0	0	1	1	0	0	1	1	0	0	0	1	1	0	0	1	1	0	0	1	1	0	0	1	0	1	1	0	1	0	0	1	1	0
s288c.chr02	790	178801	176264	S	1	0	0	1	1	0	0	1	1	0	1	0	1	1	0	0	1	1	0	0	1	1	0	0	0	1	1	0	0	1	1	0	0	1	1	0	0	1	0	1	1	0	1	0	0	1	1	0
s288c.chr02	791	179086	176549	S	1	0	0	1	1	0	0	1	1	0	1	0	1	1	0	0	1	1	0	0	1	1	0	0	0	1	1	NA	0	1	1	0	0	1	1	0	0	1	0	1	1	0	1	0	0	1	1	0
s288c.chr02	792	179176	176639	S	1	0	0	1	1	0	0	1	1	0	1	0	1	1	0	0	1	1	0	0	1	1	0	0	0	1	1	0	0	1	1	0	0	1	1	0	0	1	0	1	1	0	1	0	0	1	1	0
s288c.chr02	793	179827	177290	S	1	0	0	1	1	0	0	1	1	0	1	0	1	1	0	0	1	1	0	0	1	1	0	0	0	1	1	0	0	1	1	0	0	1	1	0	0	1	0	1	1	0	1	0	0	1	1	0
s288c.chr02	794	180639	178102	S	1	0	0	1	1	0	0	1	1	0	1	0	1	1	0	0	1	1	0	0	1	1	0	0	0	1	1	0	0	1	1	0	0	1	1	0	0	1	0	1	1	0	1	0	0	1	1	0
s288c.chr02	795	180987	178450	S	1	0	0	1	1	0	0	1	1	0	1	0	1	1	0	0	1	1	0	0	1	1	0	0	0	1	1	0	0	1	1	0	0	1	1	0	0	1	0	1	1	0	1	0	0	1	1	0
s288c.chr02	796	181470	178933	S	1	0	0	1	1	0	0	1	1	0	1	0	1	1	0	0	1	1	0	0	1	1	0	0	0	1	1	0	0	1	1	0	0	1	1	0	0	1	0	1	1	0	1	0	0	1	1	0
s288c.chr02	797	181650	179113	S	1	0	0	1	1	0	0	1	1	0	1	0	1	1	0	0	1	1	0	0	1	1	0	0	0	1	1	0	0	1	1	0	0	1	1	0	0	1	0	1	1	0	1	0	0	1	1	0
s288c.chr02	798	181773	179236	S	1	0	0	1	1	0	0	1	1	0	1	0	1	1	0	0	1	1	0	0	1	1	0	0	0	1	1	0	0	1	1	0	0	1	1	0	0	1	0	1	1	0	1	0	0	1	1	0
s288c.chr02	799	181788	179251	S	1	0	0	1	1	0	0	1	1	0	1	0	1	1	0	0	1	1	0	0	1	1	0	0	0	1	1	0	0	1	1	0	0	1	1	0	0	1	0	1	1	0	1	0	0	1	1	0
s288c.chr02	800	181797	179260	S	1	0	0	1	1	0	0	1	1	0	1	0	1	1	0	0	1	1	0	0	1	1	0	0	0	1	1	0	0	1	1	0	0	1	1	0	0	1	0	1	1	0	1	0	0	1	1	0
s288c.chr02	801	181806	179269	S	1	0	0	1	1	0	0	1	1	0	1	0	1	1	0	0	1	1	0	0	1	1	0	0	0	1	1	0	0	1	1	0	0	1	1	0	0	1	0	1	1	0	1	0	0	1	1	0
s288c.chr02	802	182610	180073	S	1	0	0	1	1	0	0	1	1	0	1	0	1	1	0	0	1	1	0	0	1	1	0	0	0	1	1	0	0	1	1	0	0	1	1	0	0	1	0	1	1	0	1	0	0	1	1	0
s288c.chr02	803	182838	180301	S	1	0	0	1	1	0	0	1	1	0	1	0	1	1	0	0	1	1	0	0	1	1	0	0	0	1	1	0	0	1	1	0	0	1	1	0	0	1	0	1	1	0	1	0	0	1	1	0
s288c.chr02	804	182852	180315	S	1	0	0	1	1	0	0	1	1	0	1	0	1	1	0	0	1	1	0	0	1	1	0	0	0	1	1	0	0	1	1	0	0	1	1	0	0	1	0	1	1	0	1	0	0	1	1	0
s288c.chr02	805	182912	180375	S	1	0	0	1	1	0	0	1	1	0	1	0	1	1	0	0	1	1	0	0	1	1	0	0	0	1	1	0	0	1	1	0	0	1	1	0	0	1	0	1	1	0	1	0	0	1	1	0
s288c.chr02	806	182919	180382	S	1	0	0	1	1	0	0	1	1	0	1	0	1	1	0	0	1	1	0	0	1	1	0	0	0	1	1	0	0	1	1	0	0	1	1	0	0	1	0	1	1	0	1	0	0	1	1	0
s288c.chr02	807	183147	180610	S	1	0	0	1	1	0	0	1	1	0	1	0	1	1	0	0	1	1	0	0	1	1	0	0	0	1	1	0	0	1	1	0	0	1	1	0	0	1	0	1	1	0	1	0	0	1	1	0
s288c.chr02	808	183819	181282	S	1	0	0	1	1	0	0	1	1	0	1	0	1	1	0	0	1	1	0	0	1	1	0	0	0	1	1	0	0	1	1	0	0	1	1	0	0	1	0	1	1	0	1	0	0	1	1	0
s288c.chr02	809	183842	181305	S	1	0	0	1	1	0	0	1	1	0	1	0	1	1	0	0	1	1	0	0	1	1	0	0	0	1	1	0	0	1	1	0	0	1	1	0	0	1	0	1	1	0	1	0	0	1	1	0
s288c.chr02	810	184245	181708	S	1	0	0	1	1	0	0	1	1	0	1	0	1	1	0	0	1	1	0	0	1	1	0	0	0	1	1	0	0	1	1	0	0	1	1	0	0	1	0	1	1	0	1	0	0	1	1	0
s288c.chr02	811	184668	182131	S	1	0	0	1	1	0	0	1	1	0	1	0	NA	1	0	0	1	1	0	0	1	1	0	0	0	1	1	0	0	1	1	0	0	1	1	0	0	1	0	1	1	0	1	0	0	1	1	0
s288c.chr02	812	184900	182363	S	1	0	0	1	1	0	0	1	1	0	1	0	1	1	0	0	1	1	0	0	1	1	0	0	0	1	1	0	0	1	1	0	0	1	1	0	0	1	0	1	1	0	1	0	0	1	1	0
s288c.chr02	813	184976	182439	S	1	0	0	1	1	0	0	1	1	0	1	0	1	1	0	0	1	1	0	0	1	1	0	0	0	1	1	0	0	1	1	0	0	1	1	0	0	1	0	1	1	0	1	0	0	1	1	0
s288c.chr02	814	185183	182646	S	1	0	0	1	1	0	0	1	1	0	1	0	1	1	0	0	1	1	0	0	1	1	0	0	0	1	1	0	0	1	1	0	0	1	1	0	0	1	0	1	1	0	1	0	0	1	1	0
s288c.chr02	815	185240	182703	S	1	0	0	1	1	0	0	1	1	0	1	0	1	1	0	0	1	1	0	0	1	1	0	0	0	1	1	0	0	1	1	0	0	1	1	0	0	1	0	1	1	0	1	0	0	1	1	0
s288c.chr02	816	185432	182895	S	1	0	0	1	1	0	0	1	1	0	1	0	1	1	0	0	1	1	0	0	1	1	0	0	0	1	1	0	0	1	1	0	0	1	1	0	0	1	0	1	1	0	1	0	0	1	1	0
s288c.chr02	817	185441	182904	S	1	0	0	1	1	0	0	1	1	0	1	0	1	1	0	0	1	1	0	0	1	1	0	0	0	1	1	0	0	1	1	0	0	1	1	0	0	1	0	1	1	0	1	0	0	1	1	0
s288c.chr02	818	185624	183087	S	1	0	0	1	1	0	0	1	1	0	1	0	1	1	0	0	1	1	0	0	1	1	0	0	0	1	1	0	0	1	1	0	0	1	1	0	0	1	0	1	1	0	1	0	0	1	1	0
s288c.chr02	819	186776	184239	S	1	0	0	1	1	0	0	1	1	0	1	0	1	1	0	0	1	1	0	0	1	1	0	0	0	1	1	0	0	1	1	0	0	1	1	0	0	1	0	1	1	0	1	0	0	1	1	0
s288c.chr02	820	187472	184935	S	1	0	0	0	1	0	0	0	1	0	1	0	1	1	0	0	1	1	0	0	1	1	0	0	0	1	1	0	1	1	1	0	0	1	1	0	0	1	0	1	1	0	1	0	0	1	1	0
s288c.chr02	821	187481	184944	S	1	0	0	0	1	0	0	0	1	0	1	0	1	1	0	0	1	1	0	0	1	1	0	0	0	1	1	0	1	1	1	0	0	1	1	0	0	1	0	1	1	0	1	0	0	1	1	0
s288c.chr02	822	188018	185481	S	1	1	0	0	1	1	0	0	1	0	1	0	1	1	0	0	1	1	0	0	1	1	0	0	0	1	1	0	1	0	1	0	0	1	1	0	0	1	0	1	1	0	1	0	0	1	1	0
s288c.chr02	823	188462	185925	S	1	1	0	0	1	1	0	0	1	0	1	0	1	1	0	0	1	1	0	0	1	1	0	0	0	1	1	0	1	0	1	0	0	1	1	0	0	1	0	1	1	0	1	0	0	1	1	0
s288c.chr02	824	189293	186756	S	1	1	0	0	1	1	0	0	1	0	1	0	1	1	0	0	1	1	0	0	1	1	0	0	0	1	1	0	1	0	1	0	0	1	1	0	0	1	0	1	1	0	1	0	0	1	1	0
s288c.chr02	825	189682	187145	S	1	1	0	0	1	1	0	0	1	0	1	0	1	1	0	0	1	1	0	0	1	1	0	0	0	1	1	0	1	0	1	0	0	1	1	0	0	1	0	1	1	0	1	0	0	1	1	0
s288c.chr02	826	189693	187156	S	1	1	0	0	1	1	0	0	1	0	1	0	1	1	0	0	1	1	0	0	1	1	0	0	0	1	1	0	1	0	1	0	0	1	1	0	0	1	0	1	1	0	1	0	0	1	1	0
s288c.chr02	827	190092	187555	S	1	1	0	0	1	1	0	0	1	0	1	0	1	1	0	0	1	1	0	0	1	1	0	0	0	1	1	0	1	0	1	0	0	1	1	0	0	1	0	1	1	0	1	0	0	1	1	0
s288c.chr02	828	190497	187960	S	1	1	0	0	1	1	0	0	1	0	1	0	1	1	0	0	1	1	0	0	1	1	0	0	0	1	1	0	1	0	1	0	0	1	1	0	0	1	0	1	1	0	1	0	0	1	1	0
s288c.chr02	829	190572	188035	S	1	1	0	0	1	1	0	0	1	0	1	0	1	1	0	0	1	1	0	0	1	1	0	0	0	1	1	0	1	0	1	0	0	1	1	0	0	1	0	1	1	0	1	0	0	1	1	0
s288c.chr02	830	191653	189116	S	1	1	0	0	1	1	0	0	1	0	1	0	1	1	0	0	1	1	0	0	1	1	0	0	0	1	1	0	1	0	1	0	0	1	1	0	0	1	0	1	1	0	1	0	0	1	1	0
s288c.chr02	831	191749	189212	S	1	1	0	0	1	1	0	0	1	0	1	0	1	1	0	0	1	1	0	0	1	1	0	0	0	1	1	0	1	0	1	0	0	1	1	0	0	1	0	1	1	0	1	0	0	1	1	0
s288c.chr02	832	191763	189226	S	1	1	0	0	1	1	0	0	1	0	1	0	1	1	0	0	1	1	0	0	1	1	0	0	0	1	1	0	1	0	1	0	0	1	1	0	0	1	0	1	NA	0	1	0	0	1	1	0
s288c.chr02	833	192201	189664	S	1	1	0	0	1	1	0	0	1	0	1	0	1	1	0	0	1	1	0	0	1	1	0	0	0	1	1	0	1	0	1	0	0	1	1	0	0	1	0	1	1	0	1	0	0	1	1	0
s288c.chr02	834	192213	189676	S	1	1	0	0	1	1	0	0	1	0	1	0	1	1	0	0	1	1	0	0	1	1	0	0	0	1	1	0	1	0	1	0	0	1	1	0	0	1	0	1	1	0	1	0	0	1	1	0
s288c.chr02	835	192572	190035	S	1	1	0	0	1	1	0	0	1	0	1	0	1	1	0	0	1	1	0	0	1	1	0	0	0	1	1	0	1	0	1	0	0	1	1	0	0	1	0	1	1	0	1	0	0	1	1	0
s288c.chr02	836	192668	190131	S	1	1	0	0	1	1	0	0	1	0	1	0	1	1	0	0	1	1	0	0	1	1	0	0	0	1	1	0	1	0	1	0	0	1	1	0	0	1	0	1	1	0	1	0	0	1	1	0
s288c.chr02	837	192786	190249	S	1	1	0	0	1	1	0	0	1	0	1	0	1	1	0	0	1	1	0	0	1	1	0	0	0	1	1	0	1	0	1	0	0	1	1	0	0	1	0	1	1	0	1	0	0	1	1	0
s288c.chr02	838	193123	190586	S	1	1	0	0	1	1	0	0	1	0	1	0	1	1	0	0	1	1	0	0	1	1	0	0	0	1	1	0	1	0	1	0	0	1	1	0	0	1	0	1	1	0	1	0	0	1	1	0
s288c.chr02	839	193160	190623	S	1	1	0	0	1	1	0	0	1	0	1	0	1	1	0	0	1	1	0	0	1	1	0	0	0	1	1	0	1	0	1	0	0	1	1	0	0	1	0	1	1	0	1	0	0	1	1	0
s288c.chr02	840	193181	190644	S	1	1	0	0	1	1	0	0	1	0	1	0	1	1	0	0	1	1	0	0	1	1	0	0	0	1	1	0	1	0	1	0	0	1	1	0	0	1	0	1	1	0	1	0	0	1	1	0
s288c.chr02	841	193210	190673	S	1	1	0	0	1	1	0	0	1	0	1	0	1	1	0	0	1	1	0	0	1	1	0	0	0	1	1	0	1	0	1	0	0	1	1	0	0	1	0	1	1	0	1	0	0	1	1	0
s288c.chr02	842	193421	190884	S	1	1	0	0	1	1	0	0	1	0	1	0	1	1	0	0	1	1	0	0	1	1	0	0	0	1	1	0	1	0	1	0	0	1	1	0	0	1	0	1	1	0	1	0	0	1	1	0
s288c.chr02	843	193747	191210	S	1	1	0	0	1	1	0	0	1	0	1	0	1	1	0	0	1	1	0	0	1	1	0	0	0	1	1	0	1	0	1	0	0	1	1	0	0	1	0	1	1	0	1	0	0	1	1	0
s288c.chr02	844	193772	191235	S	1	1	0	0	1	1	0	0	1	0	1	0	1	1	0	0	1	1	0	0	1	1	0	0	0	1	1	0	1	0	1	0	0	1	1	0	0	1	0	1	1	0	1	0	0	1	1	0
s288c.chr02	845	193782	191245	S	1	1	0	0	1	1	0	0	1	0	1	0	1	1	0	0	1	1	0	0	1	1	0	0	0	1	1	0	1	0	1	0	0	1	1	0	0	1	0	1	1	0	1	0	0	1	1	0
s288c.chr02	846	194010	191473	S	1	1	0	0	1	1	0	0	1	0	1	0	1	1	0	0	1	1	0	0	1	1	0	0	0	1	1	0	1	0	1	0	0	1	1	0	0	1	0	1	1	0	1	0	0	1	1	0
s288c.chr02	847	194068	191531	S	1	1	0	0	1	1	0	0	1	0	1	0	1	1	0	0	1	1	0	0	1	1	0	0	0	1	1	0	1	0	1	0	0	1	1	0	0	1	0	1	1	0	1	0	0	1	1	0
s288c.chr02	848	194103	191566	S	1	1	0	0	1	1	0	0	1	0	1	0	1	1	0	0	1	1	0	0	1	1	0	0	0	1	1	0	1	0	1	0	0	1	1	0	0	1	0	1	1	0	1	0	0	1	1	0
s288c.chr02	849	194153	191616	S	1	1	0	0	1	1	0	0	1	0	1	0	1	1	0	0	1	1	0	0	1	1	0	0	0	1	1	0	1	0	1	0	0	1	1	0	0	1	0	1	1	0	1	0	0	1	1	0
s288c.chr02	850	194829	192292	S	1	1	0	0	1	1	0	0	1	0	1	0	1	1	0	0	1	1	0	0	1	1	0	0	0	1	NA	0	1	0	1	0	0	1	1	0	0	1	0	1	1	0	1	0	0	1	1	0
s288c.chr02	851	194938	192401	S	1	1	0	0	1	1	0	0	1	0	1	0	1	1	0	0	1	1	0	0	1	1	0	0	0	1	1	0	1	0	1	0	0	1	1	0	0	1	0	1	1	0	1	0	0	1	1	0
s288c.chr02	852	194939	192402	S	1	1	0	0	1	1	0	0	1	0	1	0	1	1	0	0	1	1	0	0	1	1	0	0	0	1	1	0	1	0	1	0	0	1	1	0	0	1	0	1	1	0	1	0	0	1	1	0
s288c.chr02	853	195116	192579	S	1	1	0	0	1	1	0	0	1	0	1	0	1	1	0	0	1	1	0	0	1	1	0	0	0	1	1	0	1	0	1	0	0	1	1	0	0	1	0	1	1	0	1	0	0	1	1	0
s288c.chr02	854	196204	193667	S	1	1	0	0	1	1	0	0	1	NA	1	NA	1	1	0	0	1	1	0	0	1	1	0	0	0	1	1	0	1	0	1	0	0	1	1	0	0	1	0	1	1	0	NA	0	0	NA	1	0
s288c.chr02	855	196766	194229	S	1	1	0	0	1	1	0	0	1	0	1	0	1	1	0	0	1	1	0	0	1	1	0	0	0	1	1	0	1	0	1	0	0	1	1	0	0	1	0	1	1	0	1	0	0	1	1	0
s288c.chr02	856	198500	195963	S	1	1	0	0	1	1	0	0	1	0	1	0	1	1	0	0	1	1	0	0	1	1	0	0	0	1	1	0	1	0	1	0	0	1	1	0	0	1	0	1	1	0	1	0	0	1	1	0
s288c.chr02	857	198685	196148	S	1	1	0	0	1	1	0	0	1	0	1	0	1	1	0	0	1	1	0	0	1	1	0	0	0	1	1	0	1	0	1	0	0	1	1	0	0	1	0	1	1	0	1	0	0	1	1	0
s288c.chr02	858	198944	196407	S	1	1	0	0	1	1	0	0	1	0	1	0	1	1	0	0	1	1	0	0	1	1	0	0	0	1	1	0	1	0	1	0	0	1	1	0	0	1	0	1	1	0	1	0	1	1	0	0
s288c.chr02	859	198957	196420	S	1	1	0	0	1	1	0	0	1	0	1	0	1	1	0	0	1	1	0	0	1	1	0	0	0	1	1	0	1	0	1	0	0	1	1	0	0	1	0	1	1	0	1	0	1	1	0	0
s288c.chr02	860	199173	196636	S	1	1	0	0	1	1	0	0	1	0	1	0	1	1	0	0	1	1	0	0	1	1	0	0	0	1	1	0	1	0	1	0	0	1	1	0	0	1	0	1	1	0	1	0	1	1	0	0
s288c.chr02	861	199221	196684	S	1	1	0	0	1	1	0	0	1	0	1	0	1	1	0	0	1	1	0	0	1	1	0	0	0	1	1	0	1	0	1	0	0	1	1	0	0	1	0	1	1	0	1	0	1	1	0	0
s288c.chr02	862	199226	196689	S	1	1	0	0	1	1	0	0	1	0	1	0	1	1	0	0	1	1	0	0	1	1	0	0	0	1	1	0	1	0	1	0	0	1	1	0	0	1	0	1	1	0	1	0	1	1	0	0
s288c.chr02	863	199245	196708	S	1	1	0	0	1	1	0	0	1	0	1	0	1	1	0	0	1	1	0	0	1	1	0	0	0	1	1	0	1	0	1	0	0	1	1	0	0	1	0	1	1	0	1	0	1	1	0	0
s288c.chr02	864	199272	196735	S	1	1	0	0	1	1	0	0	1	0	1	0	1	1	0	0	1	1	0	0	1	1	0	0	0	1	1	0	1	0	1	0	0	1	1	0	0	1	0	1	1	0	1	0	1	1	0	0
s288c.chr02	865	199285	196748	S	1	1	0	0	1	1	0	0	1	0	1	0	1	1	0	0	1	1	0	0	1	1	0	0	0	1	1	0	1	0	1	0	0	1	1	0	0	1	0	1	1	0	1	0	1	1	0	0
s288c.chr02	866	201204	197467	S	1	1	0	0	1	1	0	0	1	0	1	0	1	1	0	0	1	1	0	0	1	1	0	0	0	1	1	0	1	0	1	0	0	1	1	0	0	1	0	1	1	0	1	0	1	1	0	0
s288c.chr02	867	201214	197477	S	1	1	0	0	1	1	0	0	1	0	1	0	1	1	0	0	1	1	0	0	1	1	0	0	0	1	1	0	1	0	1	0	0	1	1	0	0	1	0	1	1	0	1	0	1	1	0	0
s288c.chr02	868	201321	197584	S	1	1	0	0	1	1	0	0	1	0	1	0	1	1	0	0	1	1	0	0	1	1	0	0	0	1	1	0	1	0	1	0	0	1	1	0	0	1	0	1	1	0	1	0	1	1	0	0
s288c.chr02	869	201981	198244	S	1	1	0	0	1	1	0	0	1	0	1	0	1	1	0	0	1	1	0	0	1	1	0	0	0	1	1	0	1	0	1	0	0	1	1	0	0	1	0	1	1	0	1	0	1	1	0	0
s288c.chr02	870	202241	198504	S	1	1	0	0	1	1	0	0	1	0	1	0	1	1	0	0	1	1	0	0	1	1	0	0	0	1	1	0	1	0	1	0	0	1	1	0	0	1	0	1	1	0	1	0	1	1	0	0
s288c.chr02	871	202252	198515	S	1	1	0	0	1	1	0	0	1	0	1	0	1	1	0	0	1	1	0	0	1	1	0	0	0	1	1	0	1	0	1	0	0	1	1	0	0	1	0	1	1	0	1	0	1	1	0	0
s288c.chr02	872	202351	198614	S	1	1	0	0	1	1	0	0	1	0	1	0	1	1	0	0	1	1	0	0	1	1	0	0	0	1	1	0	1	0	1	0	0	1	1	0	0	1	0	1	1	0	1	0	1	1	0	0
s288c.chr02	873	202412	198675	S	1	1	0	0	1	1	0	0	1	0	1	0	1	1	0	0	1	1	0	0	1	1	0	0	0	1	1	0	1	0	1	0	0	1	1	0	0	1	0	1	1	0	1	0	1	1	0	0
s288c.chr02	874	202522	198785	S	1	1	0	0	1	1	0	0	1	0	1	0	1	1	0	0	1	1	0	0	1	1	0	0	0	1	1	0	1	0	1	0	0	1	1	0	0	1	0	1	1	0	1	0	1	1	0	0
s288c.chr02	875	202566	198829	S	1	1	0	0	1	1	0	0	1	0	1	0	1	1	0	0	1	1	0	0	1	1	0	0	0	1	1	0	1	0	1	0	0	1	1	0	0	1	0	1	1	0	1	0	1	1	0	0
s288c.chr02	876	202746	199009	S	1	1	NA	0	1	1	NA	0	1	NA	1	0	1	1	NA	0	1	1	NA	NA	1	1	0	NA	NA	1	1	0	1	NA	1	NA	NA	1	1	NA	NA	1	NA	1	1	NA	1	0	1	1	NA	NA
s288c.chr02	877	203254	199517	S	1	1	0	0	1	1	0	0	1	0	1	0	1	1	0	0	1	1	0	0	1	1	0	0	0	1	1	0	1	0	1	0	0	1	1	0	0	1	0	1	1	0	1	0	1	1	0	0
s288c.chr02	878	203493	199756	S	1	1	0	0	1	1	0	0	1	0	1	0	1	1	0	0	1	1	0	0	1	1	0	0	0	1	1	0	1	0	1	0	0	1	1	0	0	1	0	1	1	0	1	0	1	1	0	0
s288c.chr02	879	203502	199765	S	1	1	0	0	1	1	0	0	1	0	1	0	1	1	0	0	1	1	0	0	1	1	0	0	0	1	1	0	1	0	1	0	0	1	1	0	0	1	0	1	1	0	1	0	1	1	0	0
s288c.chr02	880	203596	199859	S	1	1	0	0	1	1	0	0	1	0	1	0	1	1	0	0	1	1	0	0	1	1	0	0	0	1	1	0	1	0	1	0	0	1	1	0	0	1	0	1	1	0	1	0	1	1	0	0
s288c.chr02	881	203748	200011	S	1	1	0	0	1	1	0	0	1	0	1	0	1	1	0	0	1	1	0	0	1	1	0	0	0	1	1	0	1	0	1	0	0	1	1	0	0	1	0	1	1	0	1	0	1	1	0	0
s288c.chr02	882	203967	200230	S	1	NA	0	0	1	1	0	0	1	0	1	0	1	1	0	0	1	1	0	0	1	1	0	0	0	1	1	0	1	0	1	0	0	NA	1	0	0	1	0	NA	1	0	1	0	1	1	0	0
s288c.chr02	883	204016	200279	S	1	1	0	0	1	1	0	0	1	0	1	0	1	1	0	0	1	1	0	0	1	1	0	0	0	1	1	0	1	0	1	0	0	1	1	0	0	1	0	1	1	0	NA	0	1	1	0	0
s288c.chr02	884	204223	200486	S	1	1	0	0	1	1	0	0	1	0	1	0	1	1	0	0	1	1	0	0	1	1	0	0	0	1	1	0	1	0	1	0	0	1	1	0	0	1	0	1	1	0	1	0	1	1	0	0
s288c.chr02	885	204262	200525	S	1	1	0	0	1	1	0	0	1	0	1	0	1	1	0	0	1	1	0	0	1	1	0	0	0	1	1	0	1	0	1	0	0	1	1	0	0	1	0	1	1	0	1	0	1	1	0	0
s288c.chr02	886	204270	200533	S	1	1	0	0	1	1	0	0	1	0	1	0	1	1	0	0	1	1	0	0	1	1	0	0	0	1	1	0	1	0	1	0	0	1	1	0	0	1	0	1	1	0	1	0	1	1	0	0
s288c.chr02	887	204743	201006	S	1	1	0	0	1	1	0	0	1	0	1	0	1	1	0	0	1	1	0	0	1	1	0	0	0	1	1	0	1	0	1	0	0	1	1	0	0	1	0	1	1	0	1	0	1	1	0	0
s288c.chr02	888	205112	201374.5	I	1	1	0	0	1	1	0	0	1	0	1	0	1	1	0	0	1	1	0	0	1	1	0	0	0	1	1	0	1	0	1	0	0	1	1	0	0	1	0	1	1	0	1	0	1	1	0	0
s288c.chr02	889	205199	201459	S	1	1	0	0	1	NA	0	0	NA	0	1	0	NA	NA	0	0	1	1	0	0	1	1	0	0	0	1	1	0	1	0	1	0	0	1	1	0	0	1	NA	1	1	0	1	0	1	1	0	0
s288c.chr02	890	205354	201614	S	1	1	0	0	1	1	0	0	1	0	1	0	1	1	0	0	1	1	0	0	1	1	0	0	0	1	1	0	1	0	1	0	0	1	1	0	0	1	0	1	1	0	1	0	1	1	0	0
s288c.chr02	891	205574	201834	S	1	1	0	0	1	1	0	0	1	0	1	0	1	1	0	0	1	1	0	0	1	1	0	0	0	1	1	0	1	0	1	0	0	1	1	0	0	1	0	1	1	0	1	0	1	1	0	0
s288c.chr02	892	205675	201935	S	1	1	0	0	1	1	0	0	1	0	1	0	1	1	0	0	1	1	0	0	1	1	0	0	0	1	1	0	1	0	1	0	0	1	1	0	0	1	0	1	1	0	1	0	1	1	0	0
s288c.chr02	893	205851	202111	S	1	1	0	0	1	1	0	0	1	0	1	0	1	1	0	0	1	1	0	0	1	1	0	0	0	1	1	0	1	0	1	0	0	1	1	0	0	1	0	1	1	0	1	0	1	1	0	0
s288c.chr02	894	205927	202187	S	1	1	0	0	1	1	0	0	1	0	1	0	1	1	0	0	1	1	0	0	1	1	0	0	0	1	1	0	1	0	1	0	0	1	1	0	0	1	0	1	1	0	1	0	1	1	0	0
s288c.chr02	895	205970	202230	S	1	1	0	0	1	1	0	0	1	0	1	0	1	1	0	0	1	1	0	0	1	1	0	0	0	1	1	0	1	0	1	0	0	1	1	0	0	1	0	1	1	0	1	0	1	1	0	0
s288c.chr02	896	206323	202583	S	1	1	0	0	1	1	0	0	1	0	1	0	0	1	0	0	0	1	0	0	1	1	0	0	0	1	1	0	1	0	1	0	0	1	1	0	0	1	0	1	1	0	1	0	1	1	0	0
s288c.chr02	897	206467	202727	S	1	1	0	0	1	1	0	0	1	0	1	0	0	1	0	0	0	1	0	0	1	1	0	0	0	1	1	0	1	0	1	0	0	1	1	0	0	1	0	1	1	0	1	0	1	1	0	0
s288c.chr02	898	206773	203033	S	1	1	0	0	1	1	0	0	1	0	1	0	1	1	0	0	1	1	0	0	1	1	0	0	0	1	1	0	1	0	1	0	0	1	1	0	0	1	0	1	1	0	1	0	1	1	0	0
s288c.chr02	899	207309	203569	S	1	1	0	0	1	1	0	0	1	0	1	0	0	1	1	0	0	1	1	0	1	1	0	0	0	1	1	0	1	0	1	0	0	1	1	0	0	1	0	1	1	0	1	0	1	1	0	0
s288c.chr02	900	207653	203913	S	1	1	0	0	1	1	0	0	1	0	1	0	0	1	1	0	0	1	1	0	1	1	0	0	0	1	1	0	1	0	1	0	0	1	1	0	0	1	0	1	1	0	1	0	1	1	0	0
s288c.chr02	901	207929	204189	S	1	1	0	0	1	1	0	0	1	0	1	0	0	1	1	0	0	1	1	0	1	1	0	0	0	1	1	0	1	0	1	0	0	1	1	0	0	1	0	1	1	0	1	0	1	1	0	0
s288c.chr02	902	208147	204407	S	1	1	0	0	1	1	0	0	1	0	1	0	0	1	1	0	0	1	1	0	1	1	0	0	0	1	1	0	1	0	1	0	0	1	1	0	0	1	0	1	1	0	1	0	1	1	0	0
s288c.chr02	903	208201	204461	S	1	1	0	0	1	1	0	0	1	0	1	0	0	1	1	0	0	1	1	0	1	1	0	0	0	1	1	0	1	0	1	0	0	1	1	0	0	1	0	1	1	0	1	0	1	1	0	0
s288c.chr02	904	208250	204510	S	1	1	0	0	1	1	0	0	1	0	1	0	0	1	1	0	0	1	1	0	1	1	0	0	0	1	1	0	1	0	1	0	0	1	1	0	0	1	0	1	1	0	1	0	1	1	0	0
s288c.chr02	905	208279	204539	S	1	1	0	0	1	1	0	0	1	0	1	0	0	1	1	0	0	1	1	0	1	1	0	0	0	1	1	0	1	0	1	0	0	1	1	0	0	1	0	1	1	0	1	0	1	1	0	0
s288c.chr02	906	208894	205154	S	1	1	0	0	1	1	0	0	1	0	1	0	0	1	1	0	0	1	1	0	1	1	0	0	0	1	1	0	1	0	1	0	0	1	1	0	0	1	0	1	1	0	1	0	1	1	0	0
s288c.chr02	907	208900	205160	S	1	1	0	0	1	1	0	0	1	0	1	0	0	1	1	0	0	1	1	0	1	1	0	0	0	1	1	0	1	0	1	0	0	1	1	0	0	1	0	1	1	0	1	0	1	1	0	0
s288c.chr02	908	209260	205520	S	1	1	0	0	1	1	0	0	1	0	1	0	0	1	1	0	0	1	1	0	1	1	0	0	0	1	1	0	1	0	1	0	0	1	1	0	0	1	0	1	1	0	1	0	1	1	0	0
s288c.chr02	909	209302	205562	S	1	1	0	0	1	1	0	0	1	0	1	0	0	1	1	0	0	1	1	0	1	1	0	0	0	1	1	0	1	0	1	0	0	1	1	0	0	1	0	1	1	0	1	0	1	1	0	0
s288c.chr02	910	209634	205894	S	1	1	0	0	1	1	0	0	1	0	1	0	0	1	1	0	0	1	1	0	1	1	0	0	0	1	1	0	1	0	1	0	0	1	1	0	0	1	0	1	1	0	1	0	1	1	0	0
s288c.chr02	911	209819	206079	S	1	1	0	0	1	1	0	0	1	0	1	0	0	1	1	0	0	1	1	0	1	1	0	0	0	1	1	0	1	0	1	0	0	1	1	0	0	1	0	1	1	0	1	0	1	1	0	0
s288c.chr02	912	209826	206086	S	1	1	0	0	1	1	0	0	1	0	1	0	0	1	1	0	0	1	1	0	1	1	0	0	0	1	1	0	1	0	1	0	0	1	1	0	0	1	0	1	1	0	1	0	1	1	0	0
s288c.chr02	913	210914	207174	S	1	1	0	0	1	1	0	0	1	0	1	0	0	1	1	0	0	1	1	0	1	1	0	0	0	1	1	0	1	0	1	0	0	1	1	0	0	1	0	1	1	0	1	0	1	1	0	0
s288c.chr02	914	211602	207862	S	1	1	0	0	1	1	0	0	1	0	1	0	0	1	1	0	0	1	1	0	1	1	0	0	0	1	1	0	1	0	1	0	0	1	1	0	0	1	0	1	1	0	1	0	1	1	0	0
s288c.chr02	915	212286	208546	S	1	1	0	0	1	1	0	0	1	0	1	0	0	1	1	0	0	1	1	0	1	1	0	0	0	1	1	0	1	0	1	0	0	1	1	0	0	1	0	1	1	0	1	0	1	1	0	0
s288c.chr02	916	212350	208610	S	1	1	0	0	1	1	0	0	1	0	1	0	0	1	1	0	0	1	1	0	1	1	0	0	0	1	1	0	1	0	1	0	0	1	1	0	0	1	0	1	1	0	1	0	1	1	0	0
s288c.chr02	917	212391	208651	S	1	1	0	0	1	1	0	0	1	0	1	0	0	1	1	0	0	1	1	0	1	1	0	0	0	1	1	0	1	0	1	0	0	1	1	0	0	1	0	1	1	0	1	0	1	1	0	0
s288c.chr02	918	212613	208873	S	1	1	0	0	1	1	0	0	1	0	1	0	0	1	1	0	0	1	1	0	1	1	0	0	0	1	1	0	1	0	1	0	0	1	1	0	0	1	0	1	1	0	1	0	1	1	0	0
s288c.chr02	919	212622	208882	S	1	1	0	0	1	1	0	0	1	0	1	0	0	1	1	0	0	1	1	0	1	1	0	0	0	1	1	0	1	0	1	0	0	1	1	0	0	1	0	1	1	0	1	0	1	1	0	0
s288c.chr02	920	212658	208918	S	1	1	0	0	1	1	0	0	1	0	1	0	0	1	1	0	0	1	1	0	1	1	0	0	0	1	1	0	1	0	1	0	0	1	1	0	0	1	0	1	1	0	1	0	1	1	0	0
s288c.chr02	921	212799	209059	S	1	1	0	0	1	1	0	0	1	0	1	0	0	1	1	0	0	1	1	0	1	1	0	0	0	1	1	0	1	0	1	0	0	1	1	0	0	1	0	1	1	0	1	0	1	1	0	0
s288c.chr02	922	212988	209248	S	1	1	0	0	1	1	0	0	1	0	1	0	0	1	1	0	0	1	1	0	1	1	0	0	0	1	1	0	1	0	1	0	0	1	1	0	0	1	0	1	1	0	1	0	1	1	0	0
s288c.chr02	923	213014	209274	S	1	1	0	0	1	1	0	0	1	0	1	0	0	1	1	0	0	1	1	0	1	1	0	0	0	1	1	0	1	0	1	0	0	1	1	0	0	1	NA	1	1	0	1	0	1	1	0	0
s288c.chr02	924	213145	209405	S	1	1	0	0	1	1	0	0	1	0	1	0	0	1	1	0	0	1	1	0	1	1	0	0	0	1	1	0	1	0	1	0	0	1	1	0	0	1	0	1	1	0	1	0	1	1	0	0
s288c.chr02	925	213350	209610	S	1	1	0	0	1	1	0	0	1	0	1	0	0	1	1	0	0	1	1	0	1	1	0	0	0	1	1	0	1	0	1	0	0	1	1	0	0	1	0	1	1	0	1	0	1	1	0	0
s288c.chr02	926	214130	210390	S	1	1	0	0	1	1	0	0	1	0	1	0	0	1	1	0	0	1	1	0	1	1	0	0	0	1	1	0	1	0	1	0	0	1	1	0	0	1	0	1	1	0	NA	0	NA	1	0	0
s288c.chr02	927	214325	210585	S	1	1	0	0	1	1	0	0	1	0	1	0	0	1	1	0	0	1	1	0	1	1	0	0	0	1	1	0	1	0	1	0	0	1	1	0	0	1	0	1	1	0	1	0	1	1	0	0
s288c.chr02	928	214364	210624	S	1	1	0	0	1	1	0	0	1	0	1	0	0	1	1	0	0	1	1	0	1	1	0	0	0	1	1	0	1	0	1	0	0	1	1	0	0	1	0	1	1	0	1	0	1	1	0	0
s288c.chr02	929	214934	211194	S	1	1	0	0	1	1	0	0	1	0	1	0	0	1	1	0	0	1	1	0	1	1	0	0	0	1	1	0	1	0	1	0	0	1	1	0	0	1	0	1	1	0	1	0	1	1	0	0
s288c.chr02	930	215013	211273	S	1	1	0	0	1	1	0	0	1	0	1	0	0	1	1	0	0	1	1	0	1	1	0	0	0	1	1	0	1	0	1	0	0	1	1	0	0	1	0	1	1	0	1	0	1	1	0	0
s288c.chr02	931	215075	211335	S	1	1	0	0	1	1	0	0	1	0	1	0	0	1	1	0	0	1	1	0	1	1	0	0	0	1	1	0	1	0	1	0	0	1	1	0	0	1	0	1	1	0	1	0	1	1	0	0
s288c.chr02	932	215324	211584	S	1	1	0	0	1	1	0	0	1	0	1	0	0	1	1	0	0	1	1	0	1	1	0	0	0	1	1	0	1	0	1	0	0	1	1	0	0	1	0	1	1	0	1	0	1	1	0	0
s288c.chr02	933	215638	211898	S	1	1	0	0	1	1	0	0	1	0	1	0	0	1	1	0	NA	1	1	0	1	1	0	0	0	1	1	NA	1	0	1	NA	0	1	1	0	0	1	0	1	1	0	1	0	1	1	0	0
s288c.chr02	934	215757	212017	S	1	1	0	0	1	1	0	0	1	0	1	0	0	1	1	0	0	1	1	0	1	1	0	0	0	1	NA	0	1	0	1	0	0	1	1	0	0	1	0	1	1	0	1	0	1	1	0	0
s288c.chr02	935	216094	212354	S	1	1	0	0	1	1	0	0	1	0	1	0	0	1	1	0	0	1	1	0	1	1	0	0	0	1	1	0	1	0	1	0	0	1	1	0	0	1	0	1	1	0	1	0	1	1	0	0
s288c.chr02	936	216294	212552	S	1	1	0	0	1	1	0	0	1	0	1	0	0	1	1	0	0	1	1	0	1	1	0	0	0	1	1	0	1	0	1	0	0	1	1	0	0	1	0	1	1	0	1	0	1	1	0	0
s288c.chr02	937	216509	212767	S	1	1	0	0	1	1	0	0	1	0	1	0	0	1	1	0	0	1	1	0	1	1	0	0	0	1	1	0	1	0	1	0	0	1	1	0	0	1	0	1	1	0	1	0	1	1	0	0
s288c.chr02	938	216548	212806	S	1	1	0	0	1	1	0	0	1	0	1	0	0	1	1	0	0	1	1	0	1	1	0	0	0	1	1	0	1	0	1	0	0	1	1	0	0	1	0	1	1	0	1	0	1	1	0	0
s288c.chr02	939	216555	212813	S	1	1	0	0	1	1	0	0	1	0	1	0	0	1	1	0	0	1	1	0	1	1	0	0	0	1	1	0	1	0	1	0	0	1	1	0	0	1	0	1	1	0	1	0	1	1	0	0
s288c.chr02	940	216622	212880	S	1	1	0	0	1	1	0	0	1	0	1	0	0	1	1	0	0	1	1	0	1	1	0	0	0	1	1	0	1	0	1	0	0	1	1	0	0	1	0	1	1	0	1	0	1	1	0	0
s288c.chr02	941	216627	212885	S	1	1	0	0	1	1	0	0	1	0	1	0	0	1	1	0	0	1	1	0	1	1	0	0	0	1	1	0	1	0	1	0	0	1	1	0	0	1	0	1	1	0	1	0	1	1	0	0
s288c.chr02	942	216631	212889	S	1	1	0	0	1	1	0	0	1	0	1	0	0	1	1	0	0	1	1	0	1	1	0	0	0	1	1	0	1	0	1	0	0	1	1	0	0	1	0	1	1	0	1	0	1	1	0	0
s288c.chr02	943	217121	213379	S	1	1	0	0	1	1	0	0	1	0	1	0	0	1	1	0	0	1	1	0	1	1	0	0	0	1	1	0	1	0	1	0	0	1	1	0	0	1	0	1	1	0	1	0	1	1	0	0
s288c.chr02	944	217142	213400	S	1	1	0	0	1	1	0	0	1	0	1	0	0	1	1	0	0	1	1	0	1	1	0	0	0	1	1	0	1	0	1	0	0	1	1	0	0	1	0	1	1	0	1	0	1	1	0	0
s288c.chr02	945	217211	213469	S	1	1	0	0	1	1	0	0	1	0	1	0	0	1	1	0	0	1	1	0	1	1	0	0	0	1	1	0	1	0	1	0	0	1	1	0	0	1	0	1	1	0	1	0	1	1	0	0
s288c.chr02	946	217455	213713	S	1	1	0	0	1	1	0	0	1	0	1	0	0	1	1	0	0	1	1	0	1	1	0	0	0	1	1	0	1	0	1	0	0	1	1	0	0	1	0	1	1	0	1	0	1	1	0	0
s288c.chr02	947	217473	213731	S	1	1	0	0	1	1	0	0	1	0	1	0	0	1	1	0	0	1	1	0	1	1	0	0	0	1	1	0	1	0	1	0	0	1	1	0	0	1	0	1	1	0	1	0	1	1	0	0
s288c.chr02	948	218123	214381	S	1	1	0	0	1	1	0	0	1	0	1	0	0	1	1	0	0	1	1	0	1	1	0	0	0	1	1	0	1	0	1	0	0	1	1	0	0	1	0	1	1	0	1	0	1	1	0	0
s288c.chr02	949	218212	214470	S	1	1	0	0	1	1	0	0	1	0	1	0	0	1	1	0	0	1	1	0	1	1	0	0	0	1	1	0	1	0	1	0	0	1	1	0	0	1	0	1	1	0	1	0	1	1	0	0
s288c.chr02	950	218456	214714	S	NA	1	0	0	1	1	0	0	1	0	1	0	0	1	1	NA	0	1	1	0	1	1	0	0	0	1	1	0	1	0	1	NA	0	1	1	0	0	1	0	1	1	0	1	0	1	1	0	0
s288c.chr02	951	218489	214747	S	1	1	0	0	1	1	0	0	1	0	1	0	0	1	1	0	0	1	1	0	1	1	0	0	0	1	1	0	1	0	1	0	0	1	1	0	0	1	0	1	1	0	1	0	1	1	0	0
s288c.chr02	952	218555	214813	S	1	1	0	0	1	1	0	0	1	0	1	0	0	1	1	0	0	1	1	0	1	1	0	0	0	1	1	0	1	0	1	0	0	1	1	0	0	1	0	1	1	0	1	0	1	1	0	0
s288c.chr02	953	218813	215071	S	1	1	0	0	1	1	0	0	1	0	1	0	0	1	1	0	0	1	1	0	1	1	0	0	0	1	1	0	1	0	1	0	0	1	1	0	0	1	0	1	1	0	1	0	1	1	0	0
s288c.chr02	954	219707	215965	S	1	1	0	0	1	1	0	0	1	0	1	0	0	1	1	0	0	1	1	0	1	1	0	0	0	1	1	0	1	0	1	0	0	1	1	0	0	1	0	1	1	0	1	0	1	1	0	0
s288c.chr02	955	219734	215992	S	1	1	0	0	1	1	0	0	1	0	1	0	0	1	1	0	0	1	1	0	1	1	0	0	0	1	1	0	1	0	1	0	0	1	1	0	0	1	0	1	1	0	1	0	1	1	0	0
s288c.chr02	956	219796	216054	S	1	1	0	0	1	1	0	0	1	0	1	0	0	1	1	0	0	1	1	0	1	1	0	0	0	1	1	0	1	0	1	0	0	1	1	0	0	1	0	1	1	0	1	0	1	1	0	0
s288c.chr02	957	219995	216253	S	1	1	0	0	1	1	0	0	1	0	1	0	0	1	1	0	0	1	1	0	1	1	0	0	0	1	1	NA	1	0	1	0	0	1	1	0	0	1	0	1	1	0	1	0	1	1	0	0
s288c.chr02	958	220258	216516	S	1	1	0	0	1	1	0	0	1	0	1	0	0	1	1	0	0	1	1	0	1	1	0	0	0	1	1	0	1	0	1	0	0	1	1	0	0	1	0	1	1	0	1	0	1	1	0	0
s288c.chr02	959	220286	216544	S	1	1	0	0	1	1	0	0	1	0	1	0	0	1	1	0	0	1	1	0	1	1	0	0	0	1	1	0	1	0	1	0	0	1	1	0	0	1	0	1	1	0	1	0	1	1	0	0
s288c.chr02	960	220376	216634	S	1	1	0	0	1	1	0	0	1	0	1	0	0	1	1	0	0	1	1	0	1	1	0	0	0	1	1	0	1	0	1	0	0	1	1	0	0	1	0	1	1	0	1	0	1	1	0	0
s288c.chr02	961	220539	216797	S	1	1	0	0	1	1	0	0	1	0	1	0	0	1	1	0	0	1	1	0	1	1	0	0	0	1	1	0	1	0	1	0	0	1	1	0	0	1	0	1	1	0	1	0	1	1	0	0
s288c.chr02	962	220707	216965	S	1	1	0	0	1	1	0	0	1	0	1	0	0	1	1	0	0	1	1	0	1	1	0	0	0	1	1	0	1	0	1	0	0	1	1	0	0	1	0	NA	1	0	1	0	1	1	0	0
s288c.chr02	963	220760	217018	S	1	1	0	0	1	1	0	0	1	0	1	0	0	1	1	0	0	1	1	0	1	1	0	0	0	1	1	0	1	0	1	0	0	1	1	0	0	1	0	1	1	0	1	0	1	1	0	0
s288c.chr02	964	220815	217073	S	1	1	0	0	1	1	0	0	1	0	1	0	0	1	1	0	0	1	1	0	1	1	0	0	0	1	1	0	1	0	1	0	0	1	1	0	0	1	0	1	1	0	1	0	1	1	0	0
s288c.chr02	965	220854	217112	S	1	1	0	0	1	NA	0	0	1	0	1	0	0	1	1	0	0	1	1	0	1	1	0	0	0	1	1	0	1	0	1	0	0	1	1	0	0	1	0	1	1	0	1	0	1	1	0	0
s288c.chr02	966	221421	217679	S	1	1	0	0	1	1	0	0	1	0	1	0	0	1	1	0	0	1	1	0	1	1	0	0	0	1	1	0	1	0	1	0	0	1	1	0	0	1	0	1	1	0	1	0	1	1	0	0
s288c.chr02	967	221439	217697	S	1	1	0	0	1	1	0	0	1	0	1	0	0	1	1	0	0	1	1	0	1	1	0	0	0	1	1	0	1	0	1	0	0	1	1	0	0	1	0	1	1	0	1	0	1	1	0	0
s288c.chr02	968	221784	218042	S	1	1	0	0	1	1	0	0	1	0	1	0	0	1	1	0	0	1	1	0	1	1	0	0	0	1	1	0	1	0	1	0	0	1	1	0	0	1	0	1	1	0	1	0	1	1	0	0
s288c.chr02	969	222060	218318	S	1	1	0	0	1	1	0	0	1	0	1	0	0	1	1	0	0	1	1	0	1	1	0	0	0	1	1	0	1	0	1	0	0	1	1	0	0	1	0	1	NA	0	1	0	1	1	0	0
s288c.chr02	970	222302	218560	S	1	1	0	0	1	1	0	0	1	0	1	0	0	1	1	0	0	1	1	0	1	1	0	0	0	1	1	0	1	0	1	0	0	1	1	0	0	1	0	1	1	0	1	0	1	1	0	0
s288c.chr02	971	222411	218669	S	1	1	0	0	1	1	0	0	1	0	1	0	0	1	1	0	0	1	1	0	1	1	0	0	0	1	1	0	1	0	1	0	0	1	1	0	0	1	0	1	1	0	1	0	1	1	0	0
s288c.chr02	972	222486	218744	S	1	1	0	0	1	1	0	0	1	0	1	0	0	1	1	0	0	1	1	0	1	1	0	0	0	1	1	0	1	0	1	0	0	1	1	0	0	1	0	1	1	0	1	0	1	1	0	0
s288c.chr02	973	222864	219122	S	1	1	0	0	1	1	0	0	1	0	1	0	0	1	1	0	0	1	1	0	1	1	0	0	0	1	1	0	1	0	1	0	0	1	1	0	0	1	0	1	1	0	1	0	1	1	0	0
s288c.chr02	974	222942	219200	S	1	1	0	0	1	1	0	0	1	0	1	0	0	1	1	0	0	1	1	0	1	1	0	0	0	1	1	0	1	0	1	0	0	1	1	0	0	1	0	1	1	0	1	0	1	1	0	0
s288c.chr02	975	222960	219218	S	1	1	0	0	1	1	0	0	1	0	1	0	0	1	1	0	0	1	1	0	1	1	0	0	0	1	1	0	1	0	1	0	0	1	1	0	0	1	0	1	1	0	1	0	1	1	0	0
s288c.chr02	976	223126	219384	S	1	1	0	0	1	1	0	0	1	0	1	0	0	1	1	0	0	1	1	0	1	1	0	0	0	1	1	0	1	0	1	0	0	1	1	0	0	1	0	1	1	0	1	0	1	1	0	0
s288c.chr02	977	223800	220058	S	1	1	0	0	1	1	0	0	1	0	1	0	0	1	1	0	0	1	1	0	1	1	0	0	0	1	1	0	1	0	1	0	0	1	1	0	0	1	0	1	1	0	1	0	1	1	0	0
s288c.chr02	978	223867	220125	S	1	1	0	0	1	1	0	0	1	0	1	0	0	1	1	0	0	1	1	0	1	1	0	0	0	1	1	0	1	0	1	0	0	1	1	0	0	1	0	1	1	0	1	0	1	1	0	0
s288c.chr02	979	223881	220139	S	1	1	0	0	1	1	0	0	1	0	1	0	0	1	1	0	0	1	1	0	1	1	0	0	0	1	1	0	1	0	1	0	0	1	1	0	0	1	0	1	1	0	1	0	1	1	0	0
s288c.chr02	980	224076	220334	S	1	1	0	0	1	1	0	0	1	0	1	0	0	1	1	0	0	1	1	0	1	1	0	0	0	1	1	0	1	0	1	0	0	1	1	0	0	1	0	1	1	0	1	0	1	1	0	0
s288c.chr02	981	224196	220454	S	1	1	0	0	1	1	0	0	1	0	1	0	0	1	1	0	0	1	1	0	1	1	0	0	0	1	1	0	1	0	1	0	0	1	1	0	0	1	0	1	1	0	1	0	1	1	0	0
s288c.chr02	982	224223	220481	D	1	1	0	0	1	1	0	0	1	0	1	0	0	1	1	0	0	1	1	0	1	1	0	0	0	1	1	0	1	0	1	0	0	1	1	0	0	1	0	1	1	0	1	0	1	1	0	0
s288c.chr02	983	224241	220499	S	1	1	0	0	1	1	0	0	1	0	1	0	0	1	1	0	0	1	1	0	1	1	0	0	0	1	1	0	1	0	1	0	0	1	1	0	0	1	0	1	1	0	1	0	1	1	0	0
s288c.chr02	984	224363	220621	S	1	1	0	0	1	1	0	0	1	0	1	0	0	1	1	0	0	1	1	0	1	1	0	0	0	1	1	0	1	0	1	0	0	1	1	0	0	1	0	1	1	0	1	0	1	1	0	0
s288c.chr02	985	224779	221036.5	I	1	1	0	0	1	1	0	0	1	0	1	0	0	1	1	0	0	1	1	0	1	1	0	0	0	1	1	0	1	0	1	0	0	1	1	0	0	1	0	1	1	0	1	0	1	1	0	0
s288c.chr02	986	224810	221047	S	1	1	0	0	1	1	0	0	1	0	1	0	0	1	1	0	0	1	1	0	1	1	0	0	0	1	1	0	1	0	1	0	0	1	1	0	0	1	0	1	1	0	1	0	1	1	0	0
s288c.chr02	987	224856	221093	D	1	1	0	0	1	1	0	0	1	0	1	0	0	1	1	0	0	1	1	0	1	1	0	0	0	1	1	0	1	0	1	0	0	1	1	0	0	1	0	1	1	0	1	0	1	1	0	0
s288c.chr02	988	230713	226944	S	1	1	0	0	1	1	0	0	1	0	1	0	0	1	1	0	0	1	1	0	1	1	0	0	0	1	1	0	1	0	1	0	0	1	1	0	0	1	0	1	1	0	1	0	1	1	0	0
s288c.chr02	989	230718	226949	S	1	1	0	0	1	1	0	0	1	0	1	0	0	1	1	0	0	1	1	0	1	1	0	0	0	1	1	0	1	0	1	0	0	1	1	0	0	1	0	1	1	0	1	0	1	1	0	0
s288c.chr02	990	230720	226951	S	1	1	0	0	1	1	0	0	1	0	1	0	0	1	1	0	0	1	1	0	1	1	0	0	0	1	1	0	1	0	1	0	0	1	1	0	0	1	0	1	1	0	1	0	1	1	0	0
s288c.chr02	991	230721	226952	S	1	1	0	0	1	1	0	0	1	0	1	0	0	1	1	0	0	1	1	0	1	1	0	0	0	1	1	0	1	0	1	0	0	1	1	0	0	1	0	1	1	0	1	0	1	1	0	0
s288c.chr02	992	230725	226956	D	1	1	0	0	1	1	0	0	1	0	1	0	0	1	1	0	0	1	1	0	1	1	0	0	0	1	1	0	1	0	1	0	0	1	1	0	0	1	0	1	1	0	1	0	1	1	0	0
s288c.chr02	993	230751	226982	S	1	1	0	0	1	1	0	0	1	0	1	0	0	1	1	0	0	1	1	0	1	1	0	0	0	1	1	0	1	0	1	0	0	1	1	0	0	1	0	1	1	0	1	0	1	1	0	0
s288c.chr02	994	230821	227052	S	1	1	0	0	1	1	0	0	1	0	1	0	0	1	1	0	0	1	1	0	1	1	0	0	0	1	1	0	1	0	1	0	0	1	1	0	0	1	0	1	1	0	1	0	1	1	0	0
s288c.chr02	995	230829	227060	S	1	1	0	0	1	1	0	0	1	0	1	0	0	1	1	0	0	1	1	0	1	1	0	0	0	1	1	0	1	0	1	0	0	1	1	0	0	1	0	1	1	0	1	0	1	1	0	0
s288c.chr02	996	230973	227204	S	1	1	0	0	1	1	0	0	1	0	1	0	0	1	1	0	0	1	1	0	1	1	0	0	0	1	1	0	1	0	1	0	0	1	1	0	0	1	0	1	1	0	1	0	1	1	0	0
s288c.chr02	997	231100	227331	S	1	1	0	0	1	1	0	0	1	0	1	0	0	1	1	0	0	1	1	0	1	1	0	0	0	1	1	0	1	0	1	0	0	1	1	0	0	1	0	1	1	0	1	0	1	1	0	0
s288c.chr02	998	231159	227390	S	1	1	0	0	1	1	0	0	1	0	1	0	0	1	1	0	0	1	1	0	1	1	0	0	0	1	1	0	1	0	1	0	0	1	1	0	0	1	0	1	1	0	1	0	1	1	0	0
s288c.chr02	999	231488	227719	S	1	1	0	0	1	1	0	0	1	0	1	0	0	1	1	0	0	1	1	0	1	1	0	0	0	1	1	0	1	0	1	0	0	1	1	0	0	1	0	1	1	0	1	0	1	1	0	0
s288c.chr02	1000	231653	227884	S	1	1	0	0	1	1	0	0	1	0	1	0	0	1	1	0	0	1	1	0	1	1	0	0	0	1	1	0	1	0	1	0	0	1	1	0	0	1	NA	1	1	0	1	0	1	1	0	0
s288c.chr02	1001	232004	228235	S	1	1	0	0	1	NA	0	0	1	0	1	0	0	1	1	0	0	1	1	0	1	1	0	0	0	1	NA	0	NA	0	NA	0	0	1	1	0	0	1	0	1	1	0	1	0	1	1	0	0
s288c.chr02	1002	232619	228850	S	1	1	0	0	1	1	0	0	1	0	1	0	0	1	1	0	0	1	1	0	1	1	0	0	0	1	1	0	1	0	1	0	0	1	1	0	0	1	0	1	1	0	1	0	1	1	0	0
s288c.chr02	1003	233740	229971	S	1	1	0	0	1	1	0	0	1	0	1	0	0	1	1	0	0	1	1	0	1	1	0	0	0	1	1	0	1	0	1	0	0	1	1	0	0	1	0	1	1	0	1	0	1	1	0	0
s288c.chr02	1004	233809	230040	S	1	1	0	0	1	1	0	0	1	0	1	0	0	1	1	0	0	1	1	0	1	1	0	0	0	1	1	0	1	0	1	0	0	1	1	0	0	1	0	1	1	0	1	0	1	1	0	0
s288c.chr02	1005	235665	231896	S	1	1	0	0	1	1	0	0	1	0	1	0	0	1	1	0	0	1	1	0	1	1	0	0	0	1	1	0	1	0	1	0	0	1	1	0	0	1	0	1	1	0	1	0	1	1	0	0
s288c.chr02	1006	235853	232084	S	1	1	0	0	1	1	0	0	1	0	1	0	0	1	1	0	0	1	1	0	1	1	0	0	0	1	1	0	1	0	1	0	0	1	1	0	0	1	0	1	1	0	1	0	1	1	0	0
s288c.chr02	1007	236300	232531	S	1	1	0	0	1	1	0	0	1	0	1	0	0	1	1	0	0	1	1	0	1	1	0	0	0	1	1	0	1	0	1	0	0	1	1	0	0	1	NA	1	1	0	1	0	1	1	0	0
s288c.chr02	1008	236390	232621	S	1	1	0	0	1	1	0	0	1	0	1	0	0	1	1	0	0	1	1	0	1	1	0	0	0	1	1	0	1	0	1	0	0	1	1	0	0	1	0	1	1	0	1	0	1	1	0	0
s288c.chr02	1009	236564	232795	S	1	1	0	0	1	1	0	0	1	0	1	0	0	1	1	0	0	1	1	0	1	1	0	0	0	1	1	0	1	0	1	0	0	1	1	0	0	1	0	1	1	0	1	0	1	1	0	0
s288c.chr02	1010	237155	233386	S	1	1	0	0	1	1	0	0	1	0	1	0	0	1	1	0	0	1	1	0	1	1	0	0	0	1	1	0	1	0	1	0	0	1	1	0	0	1	0	1	1	0	1	0	1	1	0	0
s288c.chr02	1011	237359	233590	S	1	1	0	0	1	1	0	0	1	0	NA	0	0	1	1	0	0	1	1	0	1	1	0	0	0	1	1	0	1	0	1	0	0	1	1	0	0	1	0	1	1	0	1	0	1	1	0	0
s288c.chr02	1012	238052	234283	S	1	1	0	0	1	1	0	0	1	0	1	0	0	1	1	0	0	1	1	0	1	1	0	0	0	1	1	0	1	0	1	0	0	1	1	0	0	1	0	1	1	0	1	0	1	1	0	0
s288c.chr02	1013	238763	234994	S	1	1	0	0	1	1	0	0	1	0	1	0	0	1	1	0	0	1	1	0	1	1	0	0	0	1	1	0	1	0	1	0	0	1	1	0	0	1	0	1	1	0	1	0	1	1	0	0
s288c.chr02	1014	238885	235116	S	1	1	0	0	1	1	0	0	1	0	1	0	0	1	1	0	0	1	1	0	1	1	0	0	0	1	1	0	1	0	1	0	0	1	1	0	0	1	0	1	1	0	1	0	1	1	0	0
s288c.chr02	1015	239649	235880	S	1	1	0	0	1	1	0	0	1	0	1	0	0	1	1	0	0	1	1	0	1	1	0	0	0	1	1	0	1	0	1	0	0	1	1	0	0	1	0	1	1	0	1	0	1	1	0	0
s288c.chr02	1016	239653	235884	S	1	1	0	0	1	1	0	0	1	0	1	0	0	1	1	0	0	1	1	0	1	1	0	0	0	1	1	0	1	0	1	0	0	1	1	0	0	1	0	1	1	0	1	0	1	1	0	0
s288c.chr02	1017	239654	235885	S	1	1	0	0	1	1	0	0	1	0	1	0	0	1	1	0	0	1	1	0	1	1	0	0	0	1	1	0	1	0	1	0	0	1	1	0	0	1	0	1	1	0	1	0	1	1	0	0
s288c.chr02	1018	240028	236259	S	1	1	0	0	1	1	0	0	1	0	1	0	0	1	1	0	0	1	1	0	1	1	0	0	0	1	1	0	1	0	1	0	0	1	1	0	0	1	0	1	1	0	1	0	1	1	0	0
s288c.chr02	1019	240326	236557	S	1	1	0	0	1	1	0	0	1	0	1	0	0	1	1	0	0	1	1	0	1	1	0	0	0	1	1	0	1	0	1	0	0	1	1	0	0	1	0	1	1	0	1	0	1	1	0	0
s288c.chr02	1020	240923	237153	S	1	1	0	0	1	1	0	0	1	0	1	0	0	1	1	0	0	1	1	0	1	1	0	0	0	1	1	0	1	0	1	0	0	1	1	0	0	1	0	1	1	0	1	0	1	1	0	0
s288c.chr02	1021	240961	237191	S	1	1	0	0	1	1	0	0	1	0	1	0	0	1	1	0	0	1	1	0	1	1	0	0	0	1	1	0	1	0	1	0	0	1	1	0	0	1	0	1	1	0	1	0	1	1	0	0
s288c.chr02	1022	241216	237446	S	1	1	0	0	1	1	0	0	1	0	1	0	0	1	1	0	0	1	1	0	1	1	0	0	0	1	1	0	1	0	1	0	0	1	1	0	0	1	0	1	1	0	1	0	1	1	0	0
s288c.chr02	1023	241270	237500	S	1	1	0	0	1	1	0	0	1	0	1	0	0	1	1	0	0	1	1	0	1	1	0	0	0	1	1	0	1	0	1	0	0	1	1	0	0	1	0	1	1	0	1	0	1	1	0	0
s288c.chr02	1024	241501	237731	S	1	1	0	0	1	NA	0	0	1	0	1	0	0	1	1	0	0	1	1	0	1	1	0	0	0	1	1	0	1	0	1	0	0	1	1	0	0	1	0	1	1	0	1	0	1	1	0	0
s288c.chr02	1025	241743	237973	S	1	1	0	0	1	1	0	0	1	0	1	0	0	1	1	0	0	1	1	0	1	1	0	0	0	1	1	0	1	0	1	0	0	1	1	0	0	1	0	1	1	0	1	0	1	1	0	0
s288c.chr02	1026	241812	238042	S	1	1	0	0	1	1	0	0	1	0	1	0	0	1	1	0	0	1	1	0	1	1	0	0	0	1	1	0	1	0	1	0	0	1	1	0	0	1	0	1	1	0	1	0	1	1	0	0
s288c.chr02	1027	241852	238082	S	1	1	0	0	1	1	0	0	1	0	1	0	0	1	1	0	0	1	1	0	1	1	0	0	0	1	1	0	1	0	1	0	0	1	1	0	0	1	0	1	1	0	1	0	1	1	0	0
s288c.chr02	1028	242225	238454	S	1	1	0	0	1	1	0	0	1	0	1	0	0	1	1	0	0	1	1	0	1	1	0	0	0	1	1	0	1	0	1	0	0	1	1	0	0	1	0	1	1	0	1	0	1	1	0	0
s288c.chr02	1029	242381	238610	S	1	1	0	0	1	1	0	0	1	0	1	0	0	1	1	0	0	1	1	0	1	1	0	0	0	1	1	0	1	0	1	0	0	1	1	0	0	1	0	1	1	0	1	0	1	1	0	0
s288c.chr02	1030	242382	238611	S	1	1	0	0	1	1	0	0	1	0	1	0	0	1	1	0	0	1	1	0	1	1	0	0	0	1	1	0	1	0	1	0	0	1	1	0	0	1	0	1	1	0	1	0	1	1	0	0
s288c.chr02	1031	242384	238613	S	1	1	0	0	1	1	0	0	1	0	1	0	0	1	1	0	0	1	1	0	1	1	0	0	0	1	1	0	1	0	1	0	0	1	1	0	0	1	0	1	1	0	1	0	1	1	0	0
s288c.chr02	1032	242546	238775	D	1	1	0	0	1	1	0	0	1	0	1	0	0	1	1	0	0	1	1	0	1	1	0	0	0	1	1	0	1	0	1	0	0	1	1	0	0	1	0	1	1	0	1	0	1	1	0	0
s288c.chr02	1033	242558	238787	S	1	1	0	0	1	1	0	0	1	0	1	0	0	1	1	0	0	1	1	0	1	1	0	0	0	1	1	0	1	0	1	0	0	1	1	0	0	1	0	1	1	0	1	0	1	1	0	0
s288c.chr02	1034	242559	238788	S	1	1	0	0	1	1	0	0	1	0	1	0	0	1	1	0	0	1	1	0	1	1	0	0	0	1	1	0	1	0	1	0	0	1	1	0	0	1	0	1	1	0	1	0	1	1	0	0
s288c.chr02	1035	242648	238877	S	1	1	0	0	1	1	0	0	1	0	1	0	0	1	1	0	0	1	1	0	1	1	0	0	0	1	1	0	1	0	1	0	0	1	1	0	0	1	0	1	1	0	1	0	1	1	0	0
s288c.chr02	1036	242717	238946	S	1	1	0	0	1	1	0	0	1	0	1	0	0	1	1	0	0	1	1	0	1	1	0	0	0	1	1	0	1	0	1	0	0	1	1	0	0	1	NA	1	1	0	1	0	1	1	0	0
s288c.chr02	1037	242996	239225	S	1	1	0	0	1	1	0	0	1	0	1	0	0	1	1	0	0	1	1	0	1	1	0	0	0	1	1	0	1	0	1	0	0	1	1	0	0	1	0	1	1	0	1	0	1	1	0	0
s288c.chr02	1038	243301	239530	S	1	1	0	0	1	1	0	0	1	0	1	0	0	1	1	0	0	1	1	0	1	1	0	0	0	1	NA	0	1	0	1	0	0	1	1	0	0	1	0	1	1	0	1	0	1	1	0	0
s288c.chr02	1039	243370	239599	S	1	1	0	0	1	1	0	0	1	0	1	0	0	1	1	0	0	1	1	0	1	1	0	0	0	1	1	0	1	0	1	0	0	1	1	0	0	1	0	1	1	0	1	0	1	1	0	0
s288c.chr02	1040	243548	239777	S	1	1	0	0	1	1	0	0	1	0	1	0	0	1	1	0	0	1	1	0	1	1	0	0	0	1	1	0	1	0	1	0	0	1	1	0	0	1	0	1	1	0	1	0	1	1	0	0
s288c.chr02	1041	243610	239839	S	1	1	0	0	1	1	0	0	1	0	1	0	0	1	1	0	0	1	1	0	1	1	0	0	0	1	1	0	1	0	1	0	0	1	1	0	0	1	0	1	1	0	1	0	1	1	0	0
s288c.chr02	1042	243724	239953	S	1	1	0	0	1	1	0	0	1	0	1	0	0	1	1	0	0	1	1	0	1	1	0	0	0	1	1	0	1	0	1	0	0	1	1	0	0	1	0	1	1	0	1	0	1	1	0	0
s288c.chr02	1043	243761	239990	S	1	1	0	0	1	1	0	0	1	0	1	0	0	1	1	0	0	1	1	0	1	1	0	0	0	1	1	0	1	0	1	0	0	1	1	0	0	1	0	1	1	0	1	0	1	1	0	0
s288c.chr02	1044	243767	239996	S	1	1	0	0	1	1	0	0	1	0	1	0	0	1	1	0	0	1	1	0	1	1	0	0	0	1	1	0	1	0	1	0	0	1	1	0	0	1	0	1	1	0	1	0	1	1	0	0
s288c.chr02	1045	243821	240050	S	1	1	0	0	1	1	0	0	1	0	1	0	0	1	1	0	0	1	1	0	1	1	0	0	0	1	1	0	1	0	1	0	0	1	1	0	0	1	0	1	1	0	1	0	1	1	0	0
s288c.chr02	1046	245195	241424	S	1	1	0	0	1	1	0	0	1	0	1	0	0	1	1	0	0	1	1	0	1	1	0	0	0	1	1	0	1	0	1	0	0	1	1	0	0	1	0	1	1	0	1	0	1	1	0	0
s288c.chr02	1047	245255	241484	S	1	1	0	0	1	1	0	0	1	0	1	0	0	1	1	0	0	1	1	0	1	1	0	0	0	1	1	0	1	0	1	0	0	1	1	0	0	1	0	1	1	0	1	0	1	1	0	0
s288c.chr02	1048	246546	242775	S	1	1	0	0	1	1	0	0	1	0	1	0	0	1	1	0	0	1	1	0	1	1	0	0	0	1	1	0	1	0	1	0	0	1	1	0	0	1	0	1	1	0	1	0	1	1	0	0
s288c.chr02	1049	246653	242882	S	1	1	0	0	1	1	0	0	1	0	1	0	0	1	1	0	0	1	1	0	1	1	0	0	0	1	1	0	1	0	1	0	0	1	1	0	0	1	0	1	1	0	1	0	1	1	0	0
s288c.chr02	1050	247259	243488	S	1	1	0	0	1	1	0	0	1	0	1	0	0	1	1	0	0	1	1	0	1	1	0	0	0	1	1	0	1	0	1	0	0	1	1	0	0	1	0	1	1	0	1	0	1	1	0	0
s288c.chr02	1051	247268	243497	S	1	1	0	0	1	1	0	0	1	0	1	0	0	1	1	0	0	1	1	0	1	1	0	0	0	1	1	0	1	0	1	0	0	1	1	0	0	1	0	1	1	0	1	0	1	1	0	0
s288c.chr02	1052	247837	244066	S	1	1	0	0	1	1	0	0	1	0	1	0	0	1	1	0	0	1	1	0	1	1	0	0	0	1	1	0	1	0	1	0	0	1	1	0	0	1	0	1	1	0	1	0	1	1	0	0
s288c.chr02	1053	247863	244092	S	1	1	0	0	1	1	0	0	1	0	1	0	0	1	1	0	0	1	1	0	1	1	0	0	0	1	1	0	1	0	1	0	0	1	1	0	0	1	0	1	1	0	1	0	1	1	0	0
s288c.chr02	1054	248552	244781	S	1	1	0	0	1	1	0	0	1	0	1	0	0	1	1	0	0	1	1	0	1	1	0	0	0	1	1	0	1	0	1	0	0	1	1	0	0	1	0	1	1	0	1	0	1	1	0	0
s288c.chr02	1055	248807	245036	S	1	1	0	0	1	1	0	0	1	0	1	0	0	1	1	0	0	1	1	0	1	1	0	0	0	1	1	0	1	0	1	0	0	1	1	0	0	1	0	1	1	0	1	0	1	1	0	0
s288c.chr02	1056	248846	245075	S	1	1	0	0	1	1	0	0	1	0	1	0	0	1	1	0	0	1	1	0	1	1	0	0	0	1	1	0	1	0	1	0	0	1	1	0	0	1	0	1	1	0	1	0	1	1	0	0
s288c.chr02	1057	248973	245202	S	1	1	0	0	1	1	0	0	1	0	1	0	0	1	1	0	0	1	1	0	1	1	0	0	0	1	1	0	1	0	1	0	0	1	1	0	0	1	0	1	1	0	1	0	1	1	0	0
s288c.chr02	1058	249078	245307	S	1	1	0	0	1	1	0	0	1	0	1	0	0	1	1	0	0	1	1	0	1	1	0	0	0	1	1	0	1	0	1	0	0	1	1	0	0	1	0	1	1	0	1	0	1	1	0	0
s288c.chr02	1059	249520	245749	S	1	1	0	0	1	1	0	0	1	0	1	1	0	1	1	0	0	1	1	0	1	1	0	0	0	1	1	0	1	0	1	0	0	1	1	0	0	1	0	1	1	0	1	0	1	1	0	0
s288c.chr02	1060	249521	245750	S	1	1	0	0	1	1	0	0	1	0	1	1	0	1	1	0	0	1	1	0	1	1	0	0	0	1	1	0	1	0	1	0	0	1	1	0	0	1	0	1	1	0	1	0	1	1	0	0
s288c.chr02	1061	249801	246029	S	1	1	0	0	1	1	0	0	1	0	1	1	0	1	1	0	0	1	1	0	1	1	0	0	0	1	1	0	1	0	1	0	0	1	1	0	0	1	0	1	1	0	1	0	1	1	0	0
s288c.chr02	1062	250087	246315	S	1	1	0	0	1	1	0	0	1	0	0	1	0	1	1	0	0	1	1	0	1	1	0	0	0	1	1	0	1	0	1	0	0	1	1	0	0	1	0	1	1	0	1	0	1	1	0	0
s288c.chr02	1063	250105	246333	S	1	1	0	0	1	1	0	0	1	0	0	1	0	1	1	0	0	1	1	0	1	1	0	0	0	1	1	0	1	0	1	0	0	1	1	0	0	1	0	1	1	0	1	0	1	1	0	0
s288c.chr02	1064	250395	246622.5	I	1	1	0	0	1	1	0	0	NA	0	0	1	0	1	NA	0	0	1	NA	0	1	1	0	0	0	1	1	0	1	0	1	0	0	1	1	0	0	1	0	1	1	0	1	0	1	1	0	0
s288c.chr02	1065	250719	246946	D	1	1	0	0	1	1	0	0	1	0	NA	1	0	1	1	0	0	1	1	0	1	1	0	0	0	1	1	NA	1	0	1	0	0	1	1	0	0	1	1	1	1	0	1	0	1	1	0	0
s288c.chr02	1066	250844	247071	S	1	1	0	0	1	1	0	0	1	0	0	1	0	1	1	0	0	1	1	0	1	1	0	0	0	1	1	0	1	0	1	0	0	1	1	0	0	1	1	1	1	0	1	0	1	1	0	0
s288c.chr02	1067	251009	247236	S	1	1	0	0	1	1	0	0	1	0	0	1	0	1	1	0	0	1	1	0	1	1	0	0	0	1	1	0	1	0	1	0	0	1	1	0	0	1	NA	1	1	0	1	0	1	1	0	0
s288c.chr02	1068	251297	247524	S	1	1	0	0	1	1	0	0	1	0	0	1	0	1	1	0	0	1	1	0	1	1	0	0	0	1	1	0	1	0	1	0	0	1	1	0	0	1	1	1	1	0	1	0	1	1	0	0
s288c.chr02	1069	251306	247533	S	1	1	0	0	1	1	0	0	1	0	0	1	0	1	1	0	0	1	1	0	1	1	0	0	0	1	1	0	1	0	1	0	0	1	1	0	0	1	1	1	1	0	1	0	1	1	0	0
s288c.chr02	1070	251564	247791	S	1	1	0	0	1	1	0	0	1	0	0	1	0	1	1	0	0	1	1	0	1	1	0	0	0	1	1	0	1	0	1	0	0	1	1	0	0	1	1	1	1	0	1	0	1	1	0	0
s288c.chr02	1071	251934	248161	S	1	1	0	0	1	1	0	0	1	0	0	1	0	1	1	0	0	1	1	0	1	1	0	0	0	1	1	0	1	0	1	0	0	1	1	0	0	1	1	1	1	0	1	0	1	1	0	0
s288c.chr02	1072	252434	248660	S	1	1	0	0	1	1	0	0	1	0	0	1	0	1	1	0	0	1	1	0	1	1	0	0	0	1	1	0	1	0	1	0	0	1	1	0	0	1	0	1	1	0	1	0	1	1	0	0
s288c.chr02	1073	252446	248672	S	1	1	0	0	1	1	0	0	1	0	0	1	0	1	1	0	0	1	1	0	1	1	0	0	0	1	1	0	1	0	1	0	0	1	1	0	0	1	0	1	1	0	1	0	1	1	0	0
s288c.chr02	1074	252503	248729	S	1	1	0	0	1	1	0	0	1	0	0	1	0	1	1	0	0	1	1	0	1	1	0	0	0	1	1	0	1	0	1	0	0	1	1	0	0	1	0	1	1	0	1	0	1	1	0	0
s288c.chr02	1075	252755	248981	S	1	1	0	0	1	1	0	0	1	0	0	1	0	1	1	0	0	1	1	0	1	1	0	0	0	1	1	0	1	0	1	0	0	1	1	0	0	1	0	1	1	0	1	0	1	1	0	0
s288c.chr02	1076	254091	250317	S	1	1	0	0	1	1	0	0	1	0	0	1	0	1	1	0	0	1	1	0	1	1	0	0	0	1	1	0	1	0	1	0	0	1	1	0	0	1	0	1	1	0	1	0	1	1	0	0
s288c.chr02	1077	254312	250538	S	1	1	0	0	1	1	0	0	1	0	0	1	0	1	1	0	0	1	1	0	1	1	0	0	0	1	1	0	1	0	1	0	0	1	1	0	0	1	0	1	1	0	1	0	1	1	0	0
s288c.chr02	1078	254564	250790	S	1	1	0	0	1	1	0	0	1	0	0	1	0	1	1	0	0	1	1	0	1	1	0	0	0	1	1	0	1	0	1	0	0	1	1	0	0	1	0	1	1	0	1	0	1	1	0	0
s288c.chr02	1079	255323	251549	S	1	1	0	0	1	1	0	0	0	1	0	1	0	1	1	0	0	1	1	0	1	1	0	0	0	1	1	0	1	0	1	0	0	1	1	0	0	1	0	1	1	0	1	0	1	1	0	0
s288c.chr02	1080	255517	251743	S	1	1	0	0	1	1	0	0	0	1	0	1	0	1	1	0	0	1	1	0	1	1	0	0	0	1	1	0	1	0	1	0	0	1	1	0	0	1	0	1	1	0	1	0	1	1	0	0
s288c.chr02	1081	255565	251791	S	1	1	0	0	1	1	0	0	0	1	0	1	0	1	1	0	0	1	1	0	1	1	0	0	0	1	1	0	1	0	1	0	0	1	1	0	0	1	0	1	1	0	1	0	1	1	0	0
s288c.chr02	1082	255575	251801	S	1	1	0	0	1	1	0	0	0	1	0	1	0	1	1	0	0	1	1	0	1	1	0	0	0	1	1	0	1	0	1	0	0	1	1	0	0	1	0	1	1	0	1	0	1	1	0	0
s288c.chr02	1083	255595	251821	S	1	1	0	0	1	1	0	0	0	1	0	1	0	1	1	0	0	1	1	0	1	1	0	0	0	1	1	0	1	0	1	0	0	1	1	0	0	1	0	1	1	0	1	0	1	1	0	0
s288c.chr02	1084	255662	251888	S	1	1	0	0	1	1	0	0	0	1	0	1	0	1	1	0	0	1	1	0	1	1	0	0	0	1	1	0	1	0	1	0	0	1	1	0	0	1	0	1	1	0	1	0	1	1	0	0
s288c.chr02	1085	255788	252014	S	1	1	0	0	1	1	0	0	0	1	0	1	0	1	1	0	0	1	1	0	1	1	0	0	0	1	1	0	1	0	1	0	0	1	1	0	0	1	0	1	1	0	1	0	1	1	0	0
s288c.chr02	1086	255802	252028	S	1	1	0	0	1	1	0	0	0	1	0	1	0	1	1	0	0	1	1	0	1	1	0	0	0	1	1	0	1	0	1	0	0	1	1	0	0	1	0	1	1	0	1	0	1	1	0	0
s288c.chr02	1087	255811	252037	S	1	1	0	0	1	1	0	0	0	1	0	1	0	1	1	0	0	1	1	0	1	1	0	0	0	1	1	0	1	0	1	0	0	1	1	0	0	1	0	1	1	0	1	0	1	1	0	0
s288c.chr02	1088	255819	252045	S	1	1	0	0	1	1	0	0	0	1	0	1	0	1	1	0	0	1	1	0	1	1	0	0	0	1	1	0	1	0	1	0	0	1	1	0	0	1	0	1	1	0	1	0	1	1	0	0
s288c.chr02	1089	255878	252104	S	1	1	0	0	1	1	0	0	0	1	0	1	0	1	1	0	0	1	1	0	1	1	0	0	0	1	1	0	1	0	1	0	0	1	1	0	0	1	0	1	1	0	1	0	1	1	0	0
s288c.chr02	1090	255936	252162	S	1	1	0	0	1	1	0	0	0	1	0	1	0	1	1	0	0	1	1	0	1	1	0	0	0	1	1	0	1	0	1	0	0	1	1	0	0	1	0	1	1	0	1	0	1	1	0	0
s288c.chr02	1091	256019	252245	S	1	1	0	0	1	1	0	0	0	1	0	1	0	1	1	0	0	1	1	0	1	1	0	0	NA	1	1	0	1	0	1	0	0	1	1	0	0	1	0	1	1	0	1	0	1	1	0	0
s288c.chr02	1092	256039	252265	D	1	1	0	0	1	1	0	0	0	1	0	1	0	1	1	0	0	1	1	0	1	1	0	0	0	1	1	0	1	0	1	0	0	1	1	0	0	1	0	1	1	0	1	0	1	1	0	0
s288c.chr02	1093	256046	252272	S	1	1	0	0	1	1	0	0	0	1	0	1	0	1	1	0	0	1	1	0	1	1	0	0	0	1	1	0	1	0	1	0	0	1	1	0	0	1	0	1	1	0	1	0	1	1	0	0
s288c.chr02	1094	256048	252274	S	1	1	0	0	1	1	0	0	0	1	0	1	0	1	1	0	0	1	1	0	1	1	0	0	0	1	1	0	1	0	1	0	0	1	1	0	0	1	0	1	1	0	1	0	1	1	0	0
s288c.chr02	1095	256054	252280	S	1	1	0	0	1	1	0	0	0	1	0	1	0	1	1	0	0	1	1	0	1	1	0	0	0	1	1	0	1	0	1	0	0	1	1	0	0	1	0	1	1	0	1	0	1	1	0	0
s288c.chr02	1096	256192	252418	D	1	1	0	0	1	NA	0	0	0	1	0	1	0	1	1	0	0	1	1	0	1	1	0	0	0	1	1	0	1	0	1	0	0	1	1	0	0	1	0	1	1	0	1	0	1	1	0	0
s288c.chr02	1097	256198	252424	S	1	1	0	0	1	NA	0	0	0	1	0	1	0	1	1	0	0	1	1	0	1	1	0	0	NA	1	1	NA	1	0	1	0	0	1	1	NA	0	1	NA	1	1	0	1	0	1	1	0	0
s288c.chr02	1098	256274	252500	S	1	1	0	0	1	1	0	0	0	1	0	1	0	1	1	0	0	1	1	0	1	1	0	0	0	1	1	0	1	0	1	0	0	1	1	0	0	1	0	1	1	0	1	0	1	1	0	0
s288c.chr02	1099	256994	253220	S	1	1	0	0	1	1	0	0	0	1	0	1	0	1	1	0	0	1	1	0	1	1	0	0	0	1	1	0	1	0	1	0	0	1	1	0	0	1	0	1	1	0	1	0	1	1	0	0
s288c.chr02	1100	257781	254007	S	1	1	0	0	1	1	0	0	0	1	0	1	0	1	1	0	0	1	1	0	1	1	0	0	0	1	1	0	1	0	1	0	0	1	1	0	0	1	0	1	1	0	1	0	1	1	0	0
s288c.chr02	1101	258590	254813	S	1	1	0	0	1	1	0	0	0	1	0	1	0	1	1	0	0	1	1	0	1	1	0	0	0	1	1	0	1	0	1	0	0	1	1	0	0	1	0	1	1	0	1	0	1	1	0	0
s288c.chr02	1102	258609	254832	S	1	1	0	0	1	1	0	0	0	1	0	1	0	1	1	0	0	1	1	0	1	1	0	0	0	1	1	0	1	0	1	0	0	1	1	0	0	1	0	1	1	0	1	0	1	1	0	0
s288c.chr02	1103	258902	255125	S	1	1	0	0	1	1	0	0	0	1	0	1	0	1	1	0	0	1	1	0	1	1	0	0	0	1	1	0	1	0	1	0	0	1	1	0	0	1	0	1	1	0	1	0	1	1	0	0
s288c.chr02	1104	259244	255467	S	1	1	0	0	1	1	0	0	0	1	0	1	0	1	1	0	0	1	1	0	1	1	0	0	0	1	1	0	1	0	1	0	0	1	1	0	0	1	0	1	1	0	1	0	1	1	0	0
s288c.chr02	1105	259463	255686	S	1	1	0	0	1	1	0	0	0	1	0	1	0	1	1	0	0	1	1	0	1	1	0	0	0	1	1	0	1	0	1	0	0	1	1	0	0	1	0	1	1	0	1	0	1	1	0	0
s288c.chr02	1106	259518	255741	S	1	1	0	0	1	1	0	0	0	1	0	1	0	1	1	0	0	1	1	0	1	1	0	0	0	1	1	0	1	0	1	0	0	1	1	0	0	1	0	1	1	0	1	0	1	1	0	0
s288c.chr02	1107	260701	256923	S	1	1	0	0	1	1	0	0	0	1	0	1	0	1	1	0	0	1	1	0	1	1	0	0	0	1	1	0	1	0	1	0	1	0	1	0	0	1	0	1	1	0	1	0	1	1	0	0
s288c.chr02	1108	260717	256939	S	1	1	0	0	1	1	0	0	0	1	0	1	0	1	1	0	0	1	1	0	1	1	0	0	0	1	1	0	1	0	1	0	1	0	1	0	0	1	0	1	1	0	1	0	1	1	0	0
s288c.chr02	1109	260718	256940	S	1	1	0	0	1	1	0	0	0	1	0	1	0	1	1	0	0	1	1	0	1	1	0	0	0	1	1	0	1	0	1	0	1	0	1	0	0	1	0	1	1	0	1	0	1	1	0	0
s288c.chr02	1110	261341	257563	S	1	1	0	0	1	1	0	0	0	1	0	1	0	1	1	0	0	1	1	0	1	1	0	0	0	1	1	0	1	0	1	0	1	0	1	0	0	1	0	1	1	0	1	0	1	1	0	0
s288c.chr02	1111	261840	258062	S	1	1	0	0	1	1	0	0	0	1	0	1	0	1	1	0	0	1	1	0	1	1	0	0	0	1	1	0	1	0	1	0	1	0	1	0	0	1	0	1	1	0	1	0	1	1	0	0
s288c.chr02	1112	261843	258065	S	1	1	0	0	1	1	0	0	0	1	0	1	0	1	1	0	0	1	1	0	1	1	0	0	0	1	1	0	1	0	1	0	1	0	1	0	0	1	0	1	1	0	1	0	1	1	0	0
s288c.chr02	1113	261844	258065.5	I	1	1	0	0	1	1	0	0	0	1	0	1	0	1	1	0	0	1	1	0	1	1	0	0	0	1	1	0	1	0	1	0	1	0	1	0	0	1	0	1	1	0	1	0	1	1	0	0
s288c.chr02	1114	261848	258069	S	1	1	0	0	1	1	0	0	0	1	0	1	0	1	1	0	0	1	1	0	1	1	0	0	0	1	1	0	1	0	1	0	1	0	1	0	0	1	0	1	1	0	1	0	1	1	0	0
s288c.chr02	1115	262186	258407	S	1	1	0	0	1	1	0	0	0	1	0	1	0	1	1	0	0	1	1	0	1	1	0	0	1	1	1	0	1	0	1	0	1	0	1	0	0	1	0	1	1	0	1	0	1	1	0	0
s288c.chr02	1116	262233	258454	S	1	1	NA	0	1	1	0	0	0	1	0	1	0	1	1	0	0	1	1	0	1	1	0	0	1	1	1	0	1	0	1	0	1	0	1	0	0	1	0	1	1	0	1	0	1	1	0	0
s288c.chr02	1117	262290	258511	S	1	1	0	0	1	1	0	0	0	1	0	1	0	1	1	0	0	1	1	0	1	1	0	0	1	1	1	0	1	0	1	0	1	0	1	0	0	1	0	1	1	0	1	0	1	1	0	0
s288c.chr02	1118	262370	258591	S	1	1	0	0	1	1	0	0	0	1	0	1	0	1	1	0	0	1	1	0	1	1	0	0	0	1	1	0	1	0	1	0	1	0	1	0	0	1	0	1	1	0	1	0	1	1	0	0
s288c.chr02	1119	262394	258615	S	1	1	0	0	1	1	0	0	0	1	0	1	0	1	1	0	0	1	1	0	1	1	0	0	0	1	1	0	1	0	1	0	1	0	1	0	0	1	0	1	1	0	1	0	1	1	0	0
s288c.chr02	1120	262628	258849	S	1	1	0	0	1	1	0	0	0	1	0	1	0	1	1	0	0	1	1	0	1	1	0	0	0	1	1	0	1	0	1	0	1	0	1	0	0	1	0	1	1	0	1	0	1	1	0	0
s288c.chr02	1121	262629	258850	S	1	1	0	0	1	1	0	0	0	1	0	1	0	1	1	0	0	1	1	0	1	1	0	0	0	1	1	0	1	0	1	0	1	0	1	0	0	1	0	1	1	0	1	0	1	1	0	0
s288c.chr02	1122	262738	258959	S	1	1	0	0	1	1	0	0	0	1	0	1	0	1	1	0	0	1	1	0	1	1	0	0	0	1	1	0	1	0	1	0	1	0	1	0	0	1	0	1	1	0	1	0	1	1	0	0
s288c.chr02	1123	262742	258963	S	1	1	0	0	1	1	0	0	0	1	0	1	0	1	1	0	0	1	1	0	1	1	0	0	0	1	1	0	1	0	1	0	1	0	1	0	0	1	0	1	1	0	1	0	1	1	0	0
s288c.chr02	1124	262748	258969	S	1	1	0	0	1	1	0	0	0	1	0	1	0	1	1	0	0	1	1	0	1	1	0	0	0	1	1	0	1	0	1	0	1	0	1	0	0	1	0	1	1	0	1	0	1	1	0	0
s288c.chr02	1125	262750	258971	S	1	1	0	0	1	1	0	0	0	1	0	1	0	1	1	0	0	1	1	0	1	1	0	0	0	1	1	0	1	0	1	0	1	0	1	0	0	1	0	1	1	0	1	0	1	1	0	0
s288c.chr02	1126	262761	258982	S	1	1	0	0	1	1	0	0	0	1	0	1	0	1	1	0	0	1	1	0	1	1	0	0	0	1	1	0	1	0	1	0	1	0	1	0	0	1	0	1	1	0	1	0	1	1	0	0
s288c.chr02	1127	262939	259156	S	1	1	0	0	1	1	0	0	0	1	0	1	0	1	1	0	0	1	1	0	1	1	0	0	0	1	1	0	1	0	1	0	1	0	1	0	0	1	0	1	1	0	1	0	1	1	0	0
s288c.chr02	1128	263016	259233	S	1	1	0	0	1	1	0	0	0	1	0	1	0	1	1	0	0	1	1	0	1	1	0	0	0	1	1	0	1	0	1	0	1	0	1	0	0	1	0	1	1	0	1	0	1	1	0	0
s288c.chr02	1129	263198	259415	S	1	1	0	NA	1	1	0	0	NA	1	0	1	0	1	1	0	0	1	1	0	1	1	0	0	NA	1	1	0	1	0	1	0	1	0	1	NA	0	1	0	1	1	0	1	0	1	1	0	0
s288c.chr02	1130	263200	259417	S	1	1	0	NA	1	1	0	0	NA	1	0	1	0	1	1	0	0	1	1	0	1	1	0	0	NA	1	1	0	1	0	1	0	1	0	1	0	0	1	0	1	1	0	1	0	1	1	0	0
s288c.chr02	1131	263321	259538	S	1	1	0	0	1	1	0	0	0	1	0	1	0	1	1	0	0	1	1	0	1	1	0	0	0	1	1	0	1	0	1	0	1	0	1	0	0	1	0	1	1	0	1	0	1	1	0	0
s288c.chr02	1132	263338	259555	S	1	1	0	0	1	1	0	0	0	1	0	1	0	1	1	0	0	1	1	0	1	1	0	0	0	1	1	0	1	0	1	0	1	0	1	0	0	1	0	1	1	0	1	0	1	1	0	0
s288c.chr02	1133	263360	259577	D	1	1	0	0	1	1	0	0	0	1	0	1	0	1	1	0	0	1	1	0	1	1	0	0	0	1	1	0	1	0	1	0	1	0	1	0	0	1	0	1	1	0	1	0	1	1	0	0
s288c.chr02	1134	269285	265502	S	1	1	0	0	1	1	0	0	0	1	0	1	0	1	1	0	0	1	1	0	1	1	0	0	0	1	1	0	1	0	1	0	1	0	1	0	0	1	0	1	1	0	1	0	1	1	0	0
s288c.chr02	1135	269296	265513	S	1	1	0	0	1	1	0	0	0	1	0	1	0	1	1	0	0	1	1	0	1	1	0	0	0	1	1	0	1	0	1	0	1	0	1	0	0	1	0	1	1	0	1	0	1	1	0	0
s288c.chr02	1136	269319	265536	S	1	1	0	0	1	1	0	0	0	1	0	1	0	1	1	0	0	1	1	0	1	1	0	0	0	1	1	0	1	0	1	0	1	0	1	0	0	1	0	1	1	0	1	0	1	1	0	0
s288c.chr02	1137	269320	265537	S	1	1	0	0	1	1	0	0	0	1	0	1	0	1	1	0	0	1	1	0	1	1	0	0	0	1	1	0	1	0	1	0	1	0	1	0	0	1	0	1	1	0	1	0	1	1	0	0
s288c.chr02	1138	269329	265546	S	1	1	0	0	1	1	0	0	0	1	0	1	0	1	1	0	0	1	1	0	1	1	0	0	0	1	1	0	1	0	1	0	1	0	1	0	0	1	0	1	1	0	1	0	1	1	0	0
s288c.chr02	1139	269342	265559	S	1	1	0	0	1	1	0	0	0	1	0	1	0	1	1	0	0	1	1	0	1	1	0	0	0	1	1	0	1	0	1	0	1	0	1	0	0	1	0	1	1	0	1	0	1	1	0	0
s288c.chr02	1140	269346	265563	S	1	1	0	0	1	1	0	0	0	1	0	1	0	1	1	0	0	1	1	0	1	1	0	0	0	1	1	0	1	0	1	0	1	0	1	0	0	1	0	1	1	0	1	0	1	1	0	0
s288c.chr02	1141	269352	265569	S	1	1	0	0	1	1	0	0	0	1	0	1	0	1	1	0	0	1	1	0	1	1	0	0	0	1	1	0	1	0	1	0	1	0	1	0	0	1	0	1	1	0	1	0	1	1	0	0
s288c.chr02	1142	269365	265582	S	1	1	0	0	1	1	0	0	0	1	0	1	0	1	1	0	0	1	1	0	1	1	0	0	0	1	1	0	1	0	1	0	1	0	1	0	0	1	0	1	1	0	1	0	1	1	0	0
s288c.chr02	1143	269380	265597	S	1	1	0	0	1	1	0	0	0	1	0	1	0	1	1	0	0	1	1	0	1	1	0	0	0	1	1	0	1	0	1	0	1	0	1	0	0	1	0	1	1	0	1	0	1	1	0	0
s288c.chr02	1144	269394	265611	S	1	1	0	0	1	1	0	0	0	1	0	1	0	1	1	0	0	1	1	0	1	1	0	0	0	1	1	0	1	0	1	0	1	0	1	0	0	1	0	1	1	0	1	0	1	1	0	0
s288c.chr02	1145	269401	265618	S	1	1	0	0	1	1	0	0	0	1	0	1	0	1	1	0	0	1	1	0	1	1	0	0	0	1	1	0	1	0	1	0	1	0	1	0	0	1	0	1	1	0	1	0	1	1	0	0
s288c.chr02	1146	269403	265620	S	1	1	0	0	1	1	0	0	0	1	0	1	0	1	1	0	0	1	1	0	1	1	0	0	0	1	NA	0	1	0	1	0	1	0	1	0	0	1	0	1	1	0	1	0	1	1	0	0
s288c.chr02	1147	269551	265768	S	1	1	0	0	1	1	0	0	0	1	0	1	0	1	1	0	0	1	1	0	1	1	0	0	0	1	1	0	1	0	1	0	1	0	1	0	0	1	0	1	1	0	1	0	1	1	0	0
s288c.chr02	1148	269612	265829	S	1	1	0	0	1	1	0	0	0	1	0	1	0	1	1	0	0	1	1	0	1	1	0	0	0	1	1	0	1	0	1	0	1	0	1	0	0	1	0	1	1	0	1	0	1	1	0	0
s288c.chr02	1149	270121	266338	S	1	1	0	0	1	1	NA	0	0	1	0	1	0	1	1	0	0	1	1	0	1	1	0	0	0	1	1	0	1	0	1	0	1	0	1	0	0	1	0	1	1	0	1	0	1	1	0	0
s288c.chr02	1150	270122	266339	S	1	1	0	0	1	1	NA	0	0	1	0	1	0	1	1	0	0	1	1	0	1	1	0	0	0	1	1	0	1	0	1	0	1	0	1	0	0	1	0	1	1	0	1	0	1	1	0	0
s288c.chr02	1151	270141	266358	S	1	1	0	0	1	1	0	0	0	1	0	1	0	1	1	0	0	1	1	0	NA	1	0	0	0	1	1	0	1	0	1	0	1	0	1	0	0	1	0	NA	1	0	NA	0	1	NA	0	0
s288c.chr02	1152	270312	266529	S	1	1	0	0	1	1	0	0	0	1	0	1	0	1	1	0	0	1	1	0	1	1	0	0	0	1	1	0	1	0	1	0	1	0	1	0	0	1	0	1	1	0	1	0	1	1	0	0
s288c.chr02	1153	270996	267213	S	1	1	0	0	1	1	0	0	0	1	0	1	0	1	1	0	0	1	1	0	1	1	0	0	0	1	1	0	1	0	1	0	1	0	1	0	0	1	0	1	1	0	1	0	1	1	0	0
s288c.chr02	1154	271229	267446	S	1	1	0	0	1	1	0	0	0	1	0	1	0	1	1	0	0	1	1	0	1	1	0	0	0	1	1	0	1	0	1	0	1	0	1	0	0	1	0	1	1	0	1	0	1	1	0	0
s288c.chr02	1155	271293	267510	S	1	1	0	0	1	1	0	0	0	1	0	1	0	1	1	0	0	1	1	0	1	1	0	0	0	1	1	0	1	0	1	0	1	0	1	0	0	1	0	1	1	0	1	0	1	1	0	0
s288c.chr02	1156	271883	268100	S	1	1	0	0	1	1	0	0	0	1	0	1	0	1	1	0	0	1	1	0	1	1	0	0	0	1	1	0	1	0	1	0	1	0	1	0	0	1	0	1	1	0	1	0	1	1	0	0
s288c.chr02	1157	271950	268167	S	1	1	0	0	1	1	0	0	0	1	0	1	0	1	1	0	0	1	1	0	1	1	0	0	0	1	1	0	1	0	1	0	1	0	1	0	0	1	0	1	1	0	1	0	1	1	0	0
s288c.chr02	1158	272053	268270	S	1	1	0	0	1	1	0	0	0	1	0	1	0	1	1	0	0	1	1	0	1	1	0	0	0	1	1	0	1	0	1	0	1	0	1	0	0	1	0	1	1	0	1	0	1	1	0	0
s288c.chr02	1159	272102	268319	S	1	1	0	0	1	1	0	0	0	1	0	1	0	1	1	0	0	1	1	0	1	1	0	0	0	1	1	0	1	0	1	0	1	0	1	0	0	1	0	1	1	0	1	0	1	1	0	0
s288c.chr02	1160	272273	268490	S	1	1	0	0	1	1	0	0	0	1	0	1	0	1	1	0	0	1	1	0	1	1	0	0	0	1	1	0	1	0	1	0	1	0	1	0	0	1	0	1	1	0	1	0	1	1	0	0
s288c.chr02	1161	272427	268644	S	1	1	0	0	1	1	0	0	0	1	0	1	0	1	1	0	0	1	1	0	1	1	0	0	0	1	1	0	1	0	1	0	1	0	1	0	0	1	0	1	1	0	1	0	1	1	0	0
s288c.chr02	1162	272678	268895	S	1	1	0	0	1	1	0	0	0	1	0	1	0	1	1	0	0	1	1	0	1	1	0	0	0	1	1	0	1	0	1	0	1	0	1	0	0	1	0	1	1	0	NA	0	1	1	0	0
s288c.chr02	1163	272696	268913	S	1	1	0	0	1	1	0	0	0	1	0	1	0	1	1	0	0	1	1	0	1	1	0	0	0	1	1	0	1	0	1	0	1	0	1	0	0	1	0	1	1	0	1	0	1	1	0	0
s288c.chr02	1164	272708	268925	S	1	1	0	0	1	1	0	0	0	1	0	1	0	1	1	0	0	1	1	0	1	1	0	0	0	1	1	0	1	0	1	0	1	0	1	0	0	1	0	1	1	0	1	0	1	1	0	0
s288c.chr02	1165	272796	269013	S	1	1	0	0	1	1	0	0	0	1	0	1	0	1	1	0	0	1	1	0	1	1	0	0	0	1	1	0	1	0	1	0	1	0	1	0	0	1	0	1	1	0	1	0	1	1	0	0
s288c.chr02	1166	272808	269025	S	1	1	0	0	1	1	0	0	0	1	0	1	0	1	1	0	0	1	1	0	1	1	0	0	0	1	1	0	1	0	1	0	1	0	1	0	0	1	0	1	1	0	1	0	1	1	0	0
s288c.chr02	1167	272809	269026	S	1	1	0	0	1	1	0	0	0	1	0	1	0	1	1	0	0	1	1	0	1	1	0	0	0	1	1	0	1	0	1	0	1	0	1	0	0	1	0	1	1	0	1	0	1	1	0	0
s288c.chr02	1168	272812	269029	S	1	1	0	0	1	1	0	0	0	1	0	1	0	1	1	0	0	1	1	0	1	1	0	0	0	1	1	0	1	0	1	0	1	0	1	0	0	1	0	1	1	0	1	0	1	1	0	0
s288c.chr02	1169	272819	269036	S	1	1	0	0	1	1	0	0	0	1	0	1	0	1	1	0	0	1	1	0	1	1	0	0	0	1	1	0	1	0	1	0	1	0	1	0	0	1	0	1	1	0	1	0	1	1	0	0
s288c.chr02	1170	272993	269210	S	1	1	0	0	1	1	0	0	0	1	0	1	0	1	1	0	0	1	1	0	1	1	0	0	0	1	1	0	1	0	1	0	1	0	1	0	0	1	0	1	1	0	1	0	1	1	0	0
s288c.chr02	1171	273185	269402	S	1	1	0	0	1	1	0	0	0	1	0	1	0	1	1	0	0	1	NA	0	1	1	0	0	0	1	1	0	1	0	1	0	1	0	1	0	0	1	0	1	1	0	1	0	1	1	0	0
s288c.chr02	1172	273766	269983	S	1	1	0	0	1	1	0	0	0	1	0	1	0	1	1	0	0	1	1	0	1	1	0	0	0	1	1	0	1	0	1	0	1	0	1	0	0	1	0	1	1	0	1	0	1	1	0	0
s288c.chr02	1173	273769	269986	S	1	1	0	0	1	1	0	0	0	1	0	1	0	1	1	0	0	1	1	0	1	1	0	0	0	1	1	0	1	0	1	0	1	0	1	0	0	1	0	1	1	0	1	0	1	1	0	0
s288c.chr02	1174	273770	269987	S	1	1	0	0	1	1	0	0	0	1	0	1	0	1	1	0	0	1	1	0	1	1	0	0	0	1	1	0	1	0	1	0	1	0	1	0	0	1	0	1	1	0	1	0	1	1	0	0
s288c.chr02	1175	273974	270191	S	1	1	0	0	1	1	0	0	0	1	0	1	0	1	1	0	0	1	1	0	1	1	0	0	0	1	1	0	1	0	1	0	1	0	1	0	0	1	0	1	1	0	1	0	1	1	0	0
s288c.chr02	1176	273990	270207	S	1	1	0	0	1	1	0	0	0	1	0	1	0	1	1	0	0	1	1	0	1	1	0	0	0	1	1	0	1	0	1	0	1	0	1	0	0	1	0	1	1	0	1	0	1	1	0	0
s288c.chr02	1177	275382	271598	S	0	1	1	0	0	1	1	0	0	1	0	1	0	1	1	0	0	1	1	0	1	1	0	0	0	1	1	0	1	0	1	0	1	0	1	0	0	1	0	1	1	0	1	0	1	1	0	0
s288c.chr02	1178	275696	271912	S	0	1	1	0	0	1	1	0	0	1	0	1	0	1	1	0	0	1	1	0	NA	1	0	0	0	1	1	0	1	0	1	0	1	0	1	0	0	1	0	1	1	0	1	0	1	1	0	0
s288c.chr02	1179	276051	272267	S	0	1	1	0	0	1	1	0	0	1	0	1	0	1	1	0	0	1	1	0	1	1	0	0	0	1	1	0	1	0	1	0	1	0	1	0	0	1	0	1	1	0	1	0	1	1	0	0
s288c.chr02	1180	276483	272699	S	0	1	1	0	0	1	1	0	0	1	0	1	0	1	1	0	0	1	1	0	1	1	0	0	0	1	1	0	1	0	1	0	1	0	1	0	0	1	0	1	1	0	1	0	1	1	0	0
s288c.chr02	1181	277520	273736	S	0	1	1	0	0	1	1	0	0	1	0	1	0	1	1	0	0	1	1	0	1	1	0	0	0	1	1	0	1	0	1	0	1	0	1	0	0	1	0	1	1	0	1	0	1	1	0	0
s288c.chr02	1182	277556	273772	S	0	1	1	0	0	1	1	0	0	1	0	1	0	1	1	0	0	1	1	0	1	1	0	0	0	1	1	0	1	0	1	0	1	0	1	0	0	1	0	1	1	0	1	0	1	1	0	0
s288c.chr02	1183	277565	273781	S	0	1	1	0	0	1	1	0	0	1	0	1	0	1	1	0	0	1	1	0	1	1	0	0	0	1	1	0	1	0	1	0	1	0	1	0	0	1	0	1	1	0	1	0	1	1	0	0
s288c.chr02	1184	277641	273857	S	0	1	1	0	0	1	1	0	0	1	0	1	0	1	1	0	0	1	1	0	1	1	0	0	0	1	1	0	1	0	1	0	1	0	1	0	0	1	0	1	1	0	1	0	1	1	0	0
s288c.chr02	1185	277650	273866	S	0	1	1	0	0	1	1	0	0	1	0	1	0	1	1	0	0	1	1	0	1	1	0	0	0	1	1	0	1	0	1	0	1	0	1	0	0	1	0	1	1	0	1	0	1	1	0	0
s288c.chr02	1186	277707	273923	S	0	1	1	0	0	1	1	0	0	1	0	1	0	1	1	0	0	1	1	0	1	1	0	0	0	1	1	0	1	0	1	0	1	0	1	0	0	1	0	1	1	0	1	0	1	1	0	0
s288c.chr02	1187	277860	274076	S	0	1	1	0	0	1	1	0	0	1	0	1	0	1	1	0	0	1	1	0	1	1	0	0	0	1	1	0	1	0	1	0	1	0	1	0	0	1	0	1	1	0	1	0	1	1	0	0
s288c.chr02	1188	277926	274142	D	0	1	1	0	0	1	1	0	0	1	0	1	0	1	1	0	0	1	1	0	1	1	0	0	0	1	1	0	1	0	1	0	1	0	1	0	0	1	0	1	1	0	1	0	1	1	0	0
s288c.chr02	1189	277929	274145	S	0	1	1	0	0	1	1	0	0	1	0	1	0	1	1	0	0	1	1	0	1	1	0	0	0	1	1	0	1	0	1	0	1	0	1	0	0	1	0	1	1	0	1	0	1	1	0	0
s288c.chr02	1190	277936	274152	S	0	1	1	0	0	1	1	0	0	1	0	1	0	1	1	0	0	1	1	0	1	1	0	0	0	1	1	0	1	0	1	0	1	0	1	0	0	1	0	1	1	0	1	0	1	1	0	0
s288c.chr02	1191	277939	274155	S	0	1	1	0	0	1	1	0	0	1	0	1	0	1	1	0	0	1	1	0	1	1	0	0	0	1	1	0	1	0	1	0	1	0	1	0	0	1	0	1	1	0	1	0	1	1	0	0
s288c.chr02	1192	277990	274206	S	0	1	1	0	0	1	1	0	0	1	0	1	0	1	1	0	0	1	1	0	1	1	0	0	0	1	1	0	1	0	1	0	1	0	1	0	0	1	0	1	1	0	1	0	1	1	0	0
s288c.chr02	1193	277993	274209	S	0	1	1	0	0	1	1	0	0	1	0	1	0	1	1	0	0	1	1	0	1	1	0	0	0	1	1	0	1	0	1	0	1	0	1	0	0	1	0	1	1	0	1	0	1	1	0	0
s288c.chr02	1194	277996	274212	S	0	1	1	0	0	1	1	0	0	1	0	1	0	1	1	0	0	1	1	0	1	1	0	0	0	1	1	0	1	0	1	0	1	0	1	0	0	1	0	1	1	0	1	0	1	1	0	0
s288c.chr02	1195	278082	274298	S	0	1	1	0	0	1	1	0	0	1	0	1	0	1	1	0	0	1	1	0	1	1	0	0	0	1	1	0	1	0	1	0	1	0	1	0	0	1	0	1	1	0	1	0	1	1	0	0
s288c.chr02	1196	278087	274303	S	0	1	1	0	0	1	1	0	0	1	0	1	0	1	1	0	0	1	1	0	1	1	0	0	0	1	1	0	1	0	1	0	1	0	1	0	0	1	0	1	1	0	1	0	1	1	0	0
s288c.chr02	1197	278156	274372	S	0	1	1	0	0	1	1	0	0	1	0	1	0	1	1	0	0	1	1	0	1	1	0	0	0	1	1	0	1	0	1	0	1	0	1	0	0	1	0	1	1	0	1	0	1	1	0	0
s288c.chr02	1198	278159	274375	S	0	1	1	0	0	1	1	0	0	1	0	1	0	1	1	0	0	1	1	0	1	1	0	0	0	1	1	0	1	0	1	0	1	0	1	0	0	1	0	1	1	0	1	0	1	1	0	0
s288c.chr02	1199	278223	274439	S	0	1	1	0	0	1	1	0	0	1	0	1	0	1	1	0	0	1	1	0	1	1	0	0	0	1	1	0	1	0	1	0	1	0	1	0	0	1	0	1	1	0	1	0	1	1	0	0
s288c.chr02	1200	278244	274460	S	0	1	1	0	0	1	1	0	0	1	0	1	0	1	1	0	0	1	1	0	1	1	0	0	0	1	1	0	1	0	1	0	1	0	1	0	0	1	0	1	1	0	1	0	1	1	0	0
s288c.chr02	1201	278337	274553	S	0	1	1	0	0	1	1	0	0	1	0	1	0	1	1	0	0	1	1	0	1	1	0	0	0	1	1	0	1	0	1	0	1	0	1	0	0	1	0	1	1	0	1	0	1	1	0	0
s288c.chr02	1202	278409	274625	S	0	1	1	0	0	1	1	0	0	1	0	1	0	1	1	0	0	1	1	0	1	1	0	0	0	1	1	0	1	0	1	0	1	0	1	0	0	1	0	1	1	0	1	0	1	1	0	0
s288c.chr02	1203	278757	274973	S	0	1	1	0	0	1	1	0	0	1	0	1	0	1	1	0	0	1	1	0	1	1	0	0	0	1	1	0	1	0	1	0	1	0	1	0	0	1	0	1	1	0	1	0	1	1	0	0
s288c.chr02	1204	278808	275024	S	0	1	1	0	0	1	1	0	0	1	0	1	0	1	1	0	0	1	1	0	1	1	0	0	0	1	1	0	1	0	1	0	1	0	1	0	0	1	0	1	1	0	1	0	1	1	0	0
s288c.chr02	1205	279156	275372	S	0	1	1	0	0	1	1	0	0	1	0	1	0	1	1	0	0	1	1	0	1	1	0	0	0	1	1	0	1	0	1	0	1	0	1	0	0	1	0	1	1	0	1	0	1	1	0	0
s288c.chr02	1206	279752	275968	S	0	1	1	0	0	1	1	0	0	1	0	1	0	1	1	0	0	1	1	0	1	1	0	0	0	1	1	0	1	0	1	0	1	0	1	0	0	1	0	1	1	0	1	0	NA	1	0	0
s288c.chr02	1207	279778	275994	S	0	1	1	0	0	1	1	0	0	1	0	1	0	1	1	0	0	1	1	0	1	1	0	0	0	1	1	0	1	0	1	0	1	0	1	0	0	1	0	1	1	0	1	0	1	1	0	0
s288c.chr02	1208	279836	276052	S	0	1	1	0	0	1	1	0	0	1	0	1	0	1	1	0	0	1	1	0	1	1	0	0	0	1	1	0	1	0	1	0	1	0	1	0	0	1	0	1	1	0	1	0	1	1	0	0
s288c.chr02	1209	280145	276361	S	0	1	1	0	0	1	1	0	0	1	0	1	0	1	1	0	0	1	1	0	1	1	0	0	0	1	1	0	1	0	1	0	1	0	1	0	0	1	0	1	1	0	1	0	1	1	0	0
s288c.chr02	1210	280196	276412	S	0	1	1	0	0	1	1	0	0	1	0	1	0	1	1	0	0	1	1	0	1	1	0	0	0	1	1	0	1	0	1	0	1	0	1	0	0	1	0	1	1	0	1	0	1	1	0	0
s288c.chr02	1211	280310	276526	S	0	1	1	0	0	1	1	0	0	1	0	1	0	1	1	0	0	1	1	0	1	1	0	0	0	1	1	0	1	0	1	0	1	0	1	0	0	1	0	1	1	0	1	0	1	1	0	0
s288c.chr02	1212	280339	276555	S	0	1	1	0	0	1	1	0	0	1	0	1	0	1	1	0	0	1	1	0	1	1	0	0	0	1	1	0	1	0	1	0	1	0	1	0	0	1	0	1	1	0	1	0	1	1	0	0
s288c.chr02	1213	280460	276676	S	0	1	1	0	0	1	1	0	0	1	0	1	0	1	1	0	0	1	1	0	1	1	0	0	0	1	1	0	1	0	1	0	1	0	1	0	0	1	0	1	1	0	1	0	1	1	0	0
s288c.chr02	1214	280547	276763	S	0	1	1	0	0	1	1	0	0	1	0	1	0	1	1	0	0	1	1	0	1	1	0	0	0	1	1	0	1	0	1	0	1	0	1	0	0	1	0	1	1	0	1	0	1	1	0	0
s288c.chr02	1215	281350	277566	S	0	1	1	0	0	1	1	0	0	1	0	1	0	1	1	0	0	1	1	0	1	1	0	0	0	1	1	0	1	0	1	0	1	0	1	0	0	1	0	1	1	0	1	0	1	1	0	0
s288c.chr02	1216	281658	277874	S	0	1	1	0	0	1	1	0	0	1	0	1	0	1	1	0	0	1	1	0	1	1	0	0	0	1	1	0	1	0	1	0	1	0	1	0	0	1	0	1	1	0	1	0	1	1	0	0
s288c.chr02	1217	283168	279383	S	0	1	1	0	0	1	1	0	0	1	0	1	0	1	1	0	0	1	1	0	1	1	0	0	0	1	1	0	1	0	1	0	1	0	1	0	0	1	0	1	1	0	1	0	1	1	0	0
s288c.chr02	1218	283408	279623	S	0	1	1	0	0	1	1	0	0	1	0	1	0	1	1	0	0	1	1	0	1	1	0	0	0	1	1	0	1	0	1	0	1	0	1	0	0	1	0	1	1	0	1	0	1	1	0	0
s288c.chr02	1219	283695	279910	S	0	1	1	0	0	1	1	0	0	1	0	1	0	1	1	0	0	1	1	0	1	1	0	0	0	1	1	0	1	0	1	0	1	0	1	0	0	1	0	1	1	0	1	0	1	1	0	0
s288c.chr02	1220	284046	280261	S	0	1	1	0	0	1	1	0	0	1	0	1	0	1	1	0	0	1	1	0	1	1	0	0	0	1	1	0	1	0	1	0	1	0	1	0	0	1	0	1	1	0	1	0	1	1	0	0
s288c.chr02	1221	284062	280277	S	0	1	1	0	0	1	1	0	0	1	0	1	0	1	1	0	0	1	1	0	1	1	0	0	0	1	1	0	1	0	1	0	1	0	1	0	0	1	0	1	1	0	1	0	1	1	0	0
s288c.chr02	1222	284335	280550	S	0	1	1	0	0	1	1	0	0	1	0	1	0	1	1	0	0	1	1	0	1	1	0	0	0	1	1	0	1	0	1	0	1	0	1	0	0	1	0	1	1	0	1	0	1	1	0	0
s288c.chr02	1223	284347	280562	S	0	1	1	0	0	1	1	0	0	1	0	1	0	1	1	0	0	1	1	0	1	1	0	0	0	1	1	0	1	0	1	0	1	0	1	0	0	1	0	1	1	0	1	0	1	1	0	0
s288c.chr02	1224	284465	280680	S	0	1	1	0	0	1	1	0	0	1	0	1	0	1	1	0	0	1	1	0	1	1	0	0	0	1	1	0	1	0	1	0	1	0	1	0	0	1	0	1	1	0	1	0	1	1	0	0
s288c.chr02	1225	284469	280684	S	0	1	1	0	0	1	1	0	0	1	0	1	0	1	1	0	0	1	1	0	1	1	0	0	0	1	1	0	1	0	1	0	1	0	1	0	0	1	0	1	1	0	1	0	1	1	0	0
s288c.chr02	1226	284581	280796	S	0	1	1	0	0	1	1	0	0	1	0	1	0	1	1	0	0	1	1	0	1	1	0	0	0	1	1	0	1	0	1	0	1	0	1	0	0	1	0	1	1	0	1	0	1	1	0	0
s288c.chr02	1227	284595	280810	S	0	1	1	0	0	1	1	0	0	1	0	1	0	1	1	0	0	1	1	0	1	1	0	0	0	1	1	0	1	0	1	0	1	0	1	0	0	1	0	1	1	0	1	0	1	1	0	0
s288c.chr02	1228	284647	280862	S	0	1	1	0	0	1	1	0	0	1	0	1	0	1	1	0	0	1	1	0	1	1	0	0	0	1	1	0	1	0	1	0	1	0	1	0	0	1	0	1	1	0	1	0	1	1	0	0
s288c.chr02	1229	285036	281251	S	0	1	1	0	0	1	1	0	0	1	0	1	0	1	1	0	0	1	1	0	1	1	0	0	0	1	1	0	1	0	1	0	1	0	1	0	0	1	0	1	1	0	1	0	1	1	0	0
s288c.chr02	1230	285042	281257	S	0	1	1	0	0	1	1	0	0	1	0	1	0	1	1	0	0	1	1	0	1	1	0	0	0	1	1	0	1	0	1	0	1	0	1	0	0	1	0	1	1	0	1	0	1	1	0	0
s288c.chr02	1231	285043	281258	S	0	1	1	0	0	1	1	0	0	1	0	1	0	1	1	0	0	1	1	0	1	1	0	0	0	1	1	0	1	0	1	0	1	0	1	0	0	1	0	1	1	0	1	0	1	1	0	0
s288c.chr02	1232	285800	282015	S	0	1	1	0	0	1	1	0	0	1	0	1	0	1	1	0	0	1	1	0	1	1	0	0	0	1	1	0	1	0	1	0	1	0	1	0	0	1	0	1	1	0	1	0	1	1	0	0
s288c.chr02	1233	285809	282024	S	0	1	1	0	0	1	1	0	0	1	0	1	0	1	1	0	0	1	1	0	1	1	0	0	0	1	1	0	1	0	1	0	1	0	1	0	0	1	0	1	1	0	1	0	1	1	0	0
s288c.chr02	1234	285884	282099	S	0	1	1	0	0	1	1	0	0	1	0	1	0	1	1	0	0	1	1	0	1	1	0	0	0	1	1	0	1	0	1	0	1	0	1	0	0	1	0	1	1	0	1	0	1	1	0	0
s288c.chr02	1235	285913	282128	S	0	1	1	0	0	1	1	0	0	1	0	1	0	1	1	0	0	1	1	0	1	1	0	0	0	1	1	0	1	0	1	0	1	0	1	0	0	1	0	1	1	0	1	0	1	1	0	0
s288c.chr02	1236	286280	282495	S	0	1	1	0	0	1	1	0	0	1	0	1	0	1	1	0	0	1	1	0	1	1	0	0	0	1	1	0	1	0	1	0	1	0	1	0	0	1	0	1	1	0	1	0	1	1	0	0
s288c.chr02	1237	286442	282657	S	0	1	1	0	0	1	1	0	0	1	0	1	0	1	1	0	0	1	1	0	1	1	0	0	0	1	1	0	1	0	1	0	1	0	1	0	0	1	0	1	1	0	1	0	1	1	0	0
s288c.chr02	1238	286877	283092	S	0	1	1	0	0	1	1	0	0	1	0	1	0	1	1	0	0	1	1	0	1	1	0	0	0	1	1	0	1	0	1	0	1	0	1	0	0	1	0	1	1	0	1	0	1	1	0	0
s288c.chr02	1239	287358	283573	S	0	1	1	0	0	1	1	0	0	1	0	1	0	1	1	0	0	1	1	0	1	1	0	0	0	1	1	0	1	0	1	0	1	0	1	0	0	1	0	1	1	0	1	0	1	1	0	0
s288c.chr02	1240	287439	283654	S	0	1	1	0	0	1	1	0	0	1	0	1	0	1	1	0	0	1	1	0	1	1	0	0	0	1	1	0	1	0	1	0	1	0	1	0	0	1	0	1	1	0	1	0	1	1	0	0
s288c.chr02	1241	287514	283729	S	0	1	1	0	0	1	1	0	0	1	0	1	0	1	1	0	0	1	1	0	1	1	0	0	0	1	1	0	1	0	1	0	1	0	1	0	0	1	0	1	1	0	1	0	1	1	0	0
s288c.chr02	1242	287585	283800	S	0	1	1	0	0	1	1	0	0	1	0	1	0	1	1	0	0	1	1	0	1	1	0	0	0	1	1	0	1	0	1	0	1	0	1	0	0	1	0	1	1	0	1	0	1	1	0	0
s288c.chr02	1243	287645	283860	S	0	1	1	0	0	1	1	0	0	1	0	1	0	1	1	0	0	1	1	0	1	1	0	0	0	1	1	0	1	0	1	0	1	0	1	0	0	1	0	1	1	0	1	0	1	1	0	0
s288c.chr02	1244	287720	283935	S	0	1	1	0	0	1	1	0	0	1	0	1	0	1	1	0	0	1	1	0	1	1	0	0	0	1	1	0	1	0	1	0	1	0	1	0	0	1	0	1	1	0	1	0	1	1	0	0
s288c.chr02	1245	287892	284107	S	0	1	1	0	0	1	1	0	0	1	0	1	0	1	1	0	0	1	1	0	1	1	0	0	0	1	1	0	1	0	1	0	1	0	1	0	0	1	0	1	1	0	1	0	1	1	0	0
s288c.chr02	1246	287893	284108	S	0	1	1	0	0	1	1	0	0	1	0	1	0	1	1	0	0	1	1	0	1	1	0	0	0	1	1	0	1	0	1	0	1	0	1	0	0	1	0	1	1	0	1	0	1	1	0	0
s288c.chr02	1247	288222	284437	S	0	1	1	0	0	1	1	0	0	1	0	1	0	1	1	0	0	1	1	0	1	1	0	0	0	1	1	0	1	0	1	0	1	0	1	0	0	1	0	1	1	0	1	0	1	1	0	0
s288c.chr02	1248	288678	284893	S	0	1	1	0	0	1	1	0	0	1	0	1	0	1	1	0	0	1	1	0	1	1	0	0	0	1	1	0	1	0	1	0	1	0	1	0	0	1	0	1	1	0	1	0	1	1	0	0
s288c.chr02	1249	289451	285666	S	0	1	1	0	0	1	1	0	0	1	0	1	0	1	1	0	0	1	1	0	1	1	0	0	0	1	1	0	1	0	1	0	1	0	1	0	0	1	0	1	1	0	1	0	1	1	0	0
s288c.chr02	1250	289470	285685	S	0	1	1	0	0	1	1	0	0	1	0	1	0	1	1	0	0	1	1	0	1	1	0	0	0	1	1	0	1	0	1	0	1	0	1	0	0	1	0	1	1	0	1	0	1	1	0	0
s288c.chr02	1251	289614	285829	S	0	1	1	0	0	1	1	0	0	1	0	1	0	1	1	0	0	1	1	0	1	1	0	0	0	1	1	0	1	0	1	0	1	0	1	0	0	1	0	1	1	0	1	0	1	1	0	0
s288c.chr02	1252	289787	286002	S	0	1	1	0	0	1	1	0	0	1	0	1	0	1	1	0	0	1	1	0	1	1	0	0	0	1	1	0	1	0	1	0	1	0	1	0	0	1	0	1	1	0	1	0	1	1	0	0
s288c.chr02	1253	290493	286708	S	0	1	1	0	0	1	1	0	0	1	0	1	0	1	1	0	0	1	1	0	1	1	0	0	0	1	1	0	1	0	1	0	1	0	1	0	0	1	0	1	1	0	1	0	1	1	0	0
s288c.chr02	1254	290547	286762	S	0	1	1	0	0	1	1	0	0	1	0	1	0	1	1	0	0	1	1	0	1	1	0	0	0	1	1	0	1	0	1	0	1	0	1	0	0	1	0	1	1	0	1	0	1	1	0	0
s288c.chr02	1255	290640	286855	S	0	1	1	0	0	1	1	0	0	1	0	1	0	1	1	0	0	1	1	0	1	1	0	0	0	1	1	0	1	0	1	0	1	0	1	0	0	1	0	1	1	0	1	0	1	1	0	0
s288c.chr02	1256	290664	286879	S	0	1	1	0	0	1	1	0	0	1	0	1	0	1	1	0	0	1	1	0	1	1	0	0	0	1	1	0	1	0	1	0	1	0	1	0	0	1	0	1	1	0	1	0	1	1	0	0
s288c.chr02	1257	290679	286894	S	0	1	1	0	0	1	1	0	0	1	0	1	0	1	1	0	0	1	1	0	1	1	0	0	0	1	1	0	1	0	1	0	1	0	1	0	0	1	0	1	1	0	1	0	1	1	0	0
s288c.chr02	1258	290895	287110	S	0	1	1	0	0	1	1	0	0	1	0	1	0	1	1	0	0	1	1	0	1	1	0	0	0	1	1	0	1	0	1	0	1	0	1	0	0	1	0	1	1	0	1	0	1	1	0	0
s288c.chr02	1259	290898	287113	S	0	1	1	0	0	1	1	0	0	1	0	1	0	1	1	0	0	1	1	0	1	1	0	0	0	1	1	0	1	0	1	0	1	0	1	0	0	1	0	1	1	0	1	0	1	1	0	0
s288c.chr02	1260	291268	287483	S	0	1	1	0	0	1	1	0	0	1	0	1	0	1	1	0	0	1	1	0	1	1	0	0	0	1	1	0	1	0	1	0	1	0	1	0	0	1	0	1	1	0	1	0	1	1	0	0
s288c.chr02	1261	291336	287551	S	0	1	1	0	0	1	1	0	0	1	0	1	0	1	1	0	0	1	1	0	1	1	0	0	0	1	1	0	1	0	1	0	1	0	1	0	0	1	0	1	1	0	1	0	1	1	0	0
s288c.chr02	1262	291603	287818	S	0	1	1	0	0	1	1	0	0	1	0	1	0	1	1	0	0	1	1	0	1	1	0	0	0	1	1	0	1	0	1	0	1	0	1	0	0	1	0	1	1	0	1	0	1	1	0	0
s288c.chr02	1263	291782	287997	S	0	1	1	0	0	1	1	0	0	1	0	1	0	1	1	0	0	1	1	0	1	1	0	0	0	1	1	0	1	0	1	0	1	0	1	0	0	1	0	1	1	0	1	0	1	1	0	0
s288c.chr02	1264	291824	288039	S	0	1	1	0	0	1	1	0	0	1	0	1	0	1	1	0	0	1	1	0	1	1	0	0	0	1	1	0	1	0	1	0	1	0	1	0	0	1	0	1	1	0	1	0	1	1	0	0
s288c.chr02	1265	291866	288081	S	0	1	1	0	0	1	1	0	0	1	0	1	0	1	1	0	0	1	1	0	1	1	0	0	0	1	1	0	1	0	1	0	1	0	1	0	0	1	0	1	1	0	1	0	1	1	0	0
s288c.chr02	1266	291982	288197	S	0	1	1	0	0	1	1	0	0	1	0	1	0	1	1	0	0	1	1	0	1	1	0	0	0	1	1	0	1	0	1	0	1	0	1	0	0	1	0	1	1	0	1	0	1	1	0	0
s288c.chr02	1267	292088	288303	S	0	1	1	0	0	1	1	0	0	1	0	1	0	1	1	0	0	1	1	0	1	1	0	0	0	1	1	0	1	0	1	0	1	0	1	0	0	1	0	1	1	0	1	0	1	1	0	0
s288c.chr02	1268	292089	288304	S	0	1	1	0	0	1	1	0	0	1	0	1	0	1	1	0	0	1	1	0	1	1	0	0	0	1	1	0	1	0	1	0	1	0	1	0	0	1	0	1	1	0	1	0	1	1	0	0
s288c.chr02	1269	292124	288339	S	0	1	1	0	0	1	1	0	0	1	0	1	0	1	1	0	0	1	1	0	1	1	0	0	0	1	1	0	1	0	1	0	1	0	1	0	0	1	0	1	1	0	1	0	1	1	0	0
s288c.chr02	1270	292269	288484	S	0	1	1	0	0	1	1	0	0	1	0	1	0	1	1	0	0	1	1	0	1	1	0	0	0	1	1	0	1	0	1	0	1	0	1	0	0	1	0	1	1	0	1	0	1	1	0	0
s288c.chr02	1271	292283	288498	S	0	1	1	0	0	1	1	0	0	1	0	1	0	1	1	0	0	1	1	0	1	1	0	0	0	1	1	0	1	0	1	0	1	0	1	0	0	1	0	1	1	0	1	0	1	1	0	0
s288c.chr02	1272	292503	288717	S	0	1	1	0	0	1	1	0	0	1	0	1	0	1	1	0	0	1	1	0	1	1	0	0	0	1	1	0	1	0	1	0	1	0	1	0	0	1	0	1	1	0	1	0	1	1	0	0
s288c.chr02	1273	292554	288768	S	0	1	1	0	0	1	1	0	0	1	0	1	0	1	1	0	0	1	1	0	1	1	0	0	0	1	1	0	1	0	1	0	1	0	1	0	0	1	0	1	1	0	1	0	1	1	0	0
s288c.chr02	1274	292559	288773	S	0	1	1	0	0	1	1	0	0	1	0	1	0	1	1	0	0	1	1	0	1	1	0	0	0	1	1	0	1	0	1	0	1	0	1	0	0	1	0	1	1	0	1	0	1	1	0	0
s288c.chr02	1275	292566	288780	S	0	1	1	0	0	1	1	0	0	1	0	1	0	1	1	0	0	1	1	0	1	1	0	0	0	1	1	0	1	0	1	0	1	0	1	0	0	1	0	1	1	0	1	0	1	1	0	0
s288c.chr02	1276	292586	288800	S	0	1	1	0	0	1	1	0	0	1	0	1	0	1	1	0	0	1	1	0	1	1	0	0	0	1	1	0	1	0	1	0	1	0	1	0	0	1	0	1	1	0	1	0	1	1	0	0
s288c.chr02	1277	292595	288809	S	0	1	1	0	0	1	1	0	0	1	0	1	0	1	1	0	0	1	1	0	1	1	0	0	0	1	1	0	1	0	1	0	1	0	1	0	0	1	0	1	1	0	1	0	1	1	0	0
s288c.chr02	1278	292666	288880	S	0	1	1	0	0	1	1	0	0	1	0	1	0	1	1	0	0	1	1	0	1	1	0	0	0	1	1	0	1	0	1	0	1	0	1	0	0	1	0	1	1	0	1	0	1	1	0	0
s288c.chr02	1279	292679	288893	S	0	1	1	0	0	1	1	0	0	1	0	1	0	1	1	0	0	1	1	0	1	1	0	0	0	1	1	0	1	0	1	0	1	0	1	0	0	1	0	1	1	0	1	0	1	1	0	0
s288c.chr02	1280	292729	288943	S	0	1	1	0	0	1	1	0	0	1	0	1	0	1	1	0	0	1	1	0	1	1	0	0	0	1	1	0	1	0	1	0	1	0	1	0	0	1	0	1	1	0	1	0	1	1	0	0
s288c.chr02	1281	292766	288980	S	0	1	1	0	0	1	1	0	0	1	0	1	0	1	1	0	0	1	1	0	1	1	0	0	0	1	1	0	1	0	1	0	1	0	1	0	0	1	0	1	1	0	1	0	1	1	0	0
s288c.chr02	1282	292772	288986	S	0	1	1	0	0	1	1	0	0	1	0	1	0	1	1	0	0	1	1	0	1	1	0	0	0	1	1	0	1	0	1	0	1	0	1	0	0	1	0	1	1	0	1	0	1	1	0	0
s288c.chr02	1283	292776	288990	S	0	1	1	0	0	1	1	0	0	1	0	1	0	1	1	0	0	1	1	0	1	1	0	0	0	1	1	0	1	0	1	0	1	0	1	0	0	1	0	1	1	0	1	0	1	1	0	0
s288c.chr02	1284	292918	289132	D	0	1	1	0	0	1	1	0	0	1	0	1	0	1	1	0	0	1	1	0	1	1	0	0	0	1	1	0	1	0	1	0	1	0	1	0	0	1	0	1	1	0	1	0	1	1	0	0
s288c.chr02	1285	293150	289364	S	0	1	1	0	0	1	1	0	0	1	0	1	0	1	1	NA	0	1	1	0	1	1	0	0	0	1	NA	0	1	0	1	0	1	0	1	0	0	1	0	1	1	0	1	0	1	1	0	0
s288c.chr02	1286	293195	289409	S	0	1	1	0	0	1	1	0	0	1	0	1	0	1	1	0	0	1	1	0	1	1	0	0	0	1	1	0	1	0	1	0	1	0	1	0	0	1	0	1	1	0	1	0	1	1	0	0
s288c.chr02	1287	293316	289530	S	0	NA	1	0	0	1	1	0	0	1	0	1	0	1	1	0	0	1	1	0	1	1	0	0	0	1	1	0	1	0	1	0	1	0	1	0	0	1	0	1	1	0	1	0	1	1	0	0
s288c.chr02	1288	293387	289601	S	0	1	1	0	0	1	1	0	0	1	0	1	0	1	1	0	0	1	1	0	1	1	0	0	0	1	1	0	1	0	1	0	1	0	1	0	0	1	0	1	1	0	1	0	1	1	0	0
s288c.chr02	1289	293428	289642	S	0	1	1	0	0	1	1	0	0	1	0	1	0	1	1	0	0	1	1	0	1	1	0	0	0	1	1	0	1	0	1	0	1	0	1	0	0	1	0	1	1	0	1	0	1	1	0	0
s288c.chr02	1290	293509	289723	S	0	1	1	0	0	1	1	0	0	1	0	1	0	1	1	0	0	1	1	0	1	1	0	0	0	1	1	0	1	0	1	0	1	0	1	0	0	1	0	1	1	0	1	0	1	1	0	0
s288c.chr02	1291	293692	289906	S	0	1	1	0	0	1	1	0	0	1	0	1	0	1	1	0	0	1	1	0	1	1	0	0	0	1	1	0	1	0	1	0	1	0	1	0	0	1	0	1	1	0	1	0	1	1	0	0
s288c.chr02	1292	293752	289966	S	NA	1	1	0	0	1	1	0	0	1	0	1	0	1	1	0	0	1	1	0	1	1	0	0	0	1	1	0	1	0	1	0	1	0	1	0	0	1	0	1	NA	0	1	0	1	1	0	0
s288c.chr02	1293	294322	290536	S	0	1	1	0	0	1	1	0	0	1	0	1	0	1	1	0	0	1	1	0	1	1	0	0	0	1	1	0	1	0	1	0	1	0	1	0	0	1	0	1	1	0	1	0	1	1	0	0
s288c.chr02	1294	294405	290619	S	0	1	1	0	0	1	1	0	0	1	0	1	0	1	1	0	0	1	1	0	1	1	0	0	0	1	1	0	1	0	1	0	1	0	1	0	0	1	0	1	1	0	1	0	1	1	0	0
s288c.chr02	1295	295439	291653	S	0	1	1	0	0	1	1	0	0	1	0	1	0	1	1	0	0	1	1	0	1	1	0	0	0	1	1	0	1	0	1	0	1	0	1	0	0	1	0	1	1	0	1	0	1	1	0	0
s288c.chr02	1296	296001	292212	S	0	1	1	0	0	1	1	0	0	1	0	1	0	1	1	0	0	1	1	0	1	1	0	0	0	1	1	0	1	0	1	0	1	0	1	0	0	1	0	1	1	0	1	0	1	1	0	0
s288c.chr02	1297	296046	292257	D	0	1	1	0	0	1	1	0	0	1	0	1	0	1	1	0	0	1	1	0	1	1	0	0	0	1	1	0	1	0	1	0	1	0	1	0	0	1	0	1	1	0	1	0	1	1	0	0
s288c.chr02	1298	296058	292269	S	0	1	1	0	0	1	1	0	0	1	0	1	0	1	1	0	0	1	1	0	1	1	0	0	0	1	1	0	1	0	1	0	1	0	1	0	0	1	0	1	1	0	1	0	1	1	0	0
s288c.chr02	1299	296075	292286	S	0	1	1	0	0	1	1	0	0	1	0	1	0	1	1	0	0	1	1	0	1	1	0	0	0	1	1	0	1	0	1	0	1	0	1	0	0	1	0	1	1	0	1	0	1	1	0	0
s288c.chr02	1300	296079	292290	S	0	1	1	0	0	1	1	0	0	1	0	1	0	1	1	0	0	1	1	0	1	1	0	0	0	1	1	0	1	0	1	0	1	0	1	0	0	1	0	1	1	0	1	0	1	1	0	0
s288c.chr02	1301	296195	292406	D	0	1	1	0	0	1	1	0	0	1	0	1	0	1	1	0	0	1	1	0	1	NA	0	0	0	1	NA	0	1	0	1	0	1	0	1	0	0	1	0	1	1	0	1	0	1	1	0	0
s288c.chr02	1302	296314	292524.5	I	0	1	1	0	0	1	1	0	0	1	0	1	0	1	1	0	0	1	1	0	1	1	0	0	0	1	1	0	1	0	1	0	1	0	1	0	0	1	0	1	1	0	1	0	1	1	0	0
s288c.chr02	1303	296331	292541	S	0	1	1	0	0	1	1	0	0	1	0	1	0	1	1	0	0	1	1	0	1	1	0	0	0	1	1	0	1	0	1	0	1	0	1	0	0	1	0	1	1	0	1	0	1	1	0	0
s288c.chr02	1304	296368	292578	S	0	1	1	0	0	1	1	0	0	1	0	1	0	1	1	0	0	1	1	0	1	1	0	0	0	1	1	0	1	0	1	0	1	0	1	0	0	1	0	1	1	0	1	0	1	1	0	0
s288c.chr02	1305	296417	292626	D	0	1	1	0	0	1	1	0	0	1	0	1	0	1	1	0	0	1	1	0	1	1	0	0	0	1	1	0	1	0	1	0	1	0	1	0	0	1	0	1	1	0	1	0	1	1	0	0
s288c.chr02	1306	296467	292676	S	0	1	1	0	0	1	1	0	0	1	0	1	0	1	1	0	0	1	1	0	1	1	0	0	0	1	1	0	1	0	1	0	1	0	1	0	0	1	0	1	1	0	1	0	1	1	0	0
s288c.chr02	1307	296471	292680	S	0	1	1	0	0	1	1	0	0	1	0	1	0	1	1	0	0	1	1	0	1	1	0	0	0	1	1	0	1	0	1	0	1	0	1	0	0	1	0	1	1	0	1	0	1	1	0	0
s288c.chr02	1308	296539	292748	S	0	1	1	0	0	1	1	0	0	1	0	1	0	1	1	0	0	1	1	0	1	1	0	0	0	1	1	0	1	0	1	0	1	0	1	0	0	1	0	1	1	0	1	0	1	1	0	0
s288c.chr02	1309	296543	292752	S	0	1	1	0	0	1	1	0	0	1	0	1	0	1	1	0	0	1	1	0	1	1	0	0	0	1	1	0	1	0	1	0	1	0	1	0	0	1	0	1	1	0	1	0	1	1	0	0
s288c.chr02	1310	296546	292755	S	0	1	1	0	0	1	1	0	0	1	0	1	0	1	1	0	0	1	1	0	1	1	0	0	0	1	1	0	1	0	1	0	1	0	1	0	0	1	0	1	1	0	1	0	1	1	0	0
s288c.chr02	1311	296626	292835	S	0	1	1	0	0	1	1	0	0	1	0	1	0	1	1	0	0	1	1	0	1	1	0	0	0	1	1	0	1	0	1	0	1	0	1	0	0	1	0	1	1	0	1	0	1	1	0	0
s288c.chr02	1312	296651	292860	S	0	1	1	0	0	1	1	0	0	1	0	1	0	1	1	0	0	1	1	0	1	1	0	0	0	1	1	0	1	0	1	0	1	0	1	0	0	1	0	1	1	0	1	0	1	1	0	0
s288c.chr02	1313	296848	293057	S	0	1	1	0	0	1	1	0	0	1	0	1	0	1	1	0	0	1	1	0	1	1	0	0	0	1	1	0	1	0	1	0	1	0	1	0	0	1	0	1	1	0	1	0	1	1	0	0
s288c.chr02	1314	296890	293099	S	0	1	1	0	0	1	1	0	0	1	0	1	0	1	1	0	0	1	1	0	1	1	0	0	0	1	1	0	1	0	1	0	1	0	1	0	0	1	0	1	1	0	1	0	1	1	0	0
s288c.chr02	1315	297088	293297	S	0	1	1	0	0	1	1	0	0	1	0	1	0	1	1	0	0	1	1	0	1	1	0	0	0	1	1	0	1	0	1	0	1	0	1	0	0	1	0	1	1	0	1	0	1	1	0	0
s288c.chr02	1316	297145	293354	S	0	1	1	0	0	1	1	0	0	1	0	1	0	1	1	0	0	1	1	0	1	1	0	0	0	1	1	0	1	0	1	0	1	0	1	0	0	1	0	1	1	0	1	0	1	1	0	0
s288c.chr02	1317	297190	293399	S	0	1	1	0	0	1	1	0	0	1	0	1	0	1	1	0	0	1	1	0	1	1	0	0	0	1	1	0	1	0	1	0	1	0	1	0	0	1	0	1	1	0	1	0	1	1	0	0
s288c.chr02	1318	297196	293405	S	0	1	1	0	0	1	1	0	0	1	0	1	0	1	1	0	0	1	1	0	1	1	0	0	0	1	1	0	1	0	1	0	1	0	1	0	0	1	0	1	1	0	1	0	1	1	0	0
s288c.chr02	1319	297292	293501	S	0	1	1	0	0	1	1	0	0	1	0	1	0	1	1	0	0	1	1	0	1	1	0	0	0	1	1	0	1	0	1	0	1	0	1	0	0	1	0	1	1	0	1	0	1	1	0	0
s288c.chr02	1320	297295	293504	S	0	1	1	0	0	1	1	0	0	1	0	1	0	1	1	0	0	1	1	0	1	1	0	0	0	1	1	0	1	0	1	0	1	0	1	0	0	1	0	1	1	0	1	0	1	1	0	0
s288c.chr02	1321	297340	293549	S	0	1	1	0	0	1	1	0	0	1	0	1	0	1	1	0	0	1	1	0	1	1	0	0	0	1	1	0	1	0	1	0	1	0	1	0	0	1	0	1	1	0	1	0	1	1	0	0
s288c.chr02	1322	297421	293630	S	0	1	1	0	0	1	1	0	0	1	0	1	0	1	1	0	0	1	1	0	1	1	0	0	0	1	1	0	1	0	1	0	1	0	1	0	0	1	0	1	1	0	1	0	1	1	0	0
s288c.chr02	1323	297552	293761	S	0	1	1	0	0	1	1	0	0	1	0	1	0	1	1	0	0	1	1	0	1	1	0	0	0	1	1	0	1	0	1	0	1	0	1	0	0	1	0	1	1	0	1	0	1	1	0	0
s288c.chr02	1324	297745	293954	S	0	1	1	0	0	1	1	0	0	1	0	1	0	1	1	0	0	1	1	0	1	1	0	0	0	1	1	0	1	0	1	0	1	0	1	0	0	1	0	1	1	0	1	0	1	1	0	0
s288c.chr02	1325	298021	294230	S	0	1	1	0	0	1	1	0	0	1	0	1	0	1	1	0	0	1	1	0	1	1	0	0	0	1	1	0	1	0	1	0	1	0	1	0	0	1	0	1	1	0	1	0	1	1	0	0
s288c.chr02	1326	298819	295028	S	0	1	1	0	0	1	1	0	0	1	0	1	0	1	1	0	0	1	1	0	1	1	0	0	0	1	1	0	1	0	1	0	1	0	1	0	0	1	0	1	1	0	1	0	1	1	0	0
s288c.chr02	1327	298849	295058	S	0	1	1	0	0	1	1	0	0	1	0	1	0	1	1	0	0	1	1	0	1	1	0	0	0	1	1	0	1	0	1	0	1	0	1	0	0	1	0	1	1	0	1	0	1	1	0	0
s288c.chr02	1328	299422	295631	S	0	1	1	0	0	1	1	0	0	1	0	1	0	1	1	0	0	1	1	0	1	1	0	0	0	1	1	0	1	0	1	0	1	0	1	0	0	1	0	1	1	0	1	0	1	1	0	0
s288c.chr02	1329	299501	295710	S	0	1	1	0	0	1	1	0	0	1	0	1	0	1	1	0	0	1	1	0	1	1	0	0	0	1	1	0	1	0	1	0	1	0	1	0	0	1	0	1	1	0	1	0	1	1	0	0
s288c.chr02	1330	299703	295912	S	0	1	1	0	0	1	1	0	0	1	0	1	0	1	1	0	0	1	1	0	1	1	0	0	0	1	1	0	1	0	1	0	1	0	1	0	0	1	0	1	1	0	1	0	1	1	0	0
s288c.chr02	1331	300565	296774	S	0	1	1	0	0	1	1	0	0	1	0	1	0	1	1	0	0	1	1	0	1	1	0	0	0	1	1	0	1	0	1	0	1	0	1	0	0	1	0	1	1	0	1	0	1	1	0	0
s288c.chr02	1332	300634	296843	S	0	1	1	0	0	1	1	0	0	1	0	1	0	1	1	0	0	1	1	0	1	1	0	0	0	1	1	0	1	0	1	0	1	0	1	0	0	1	0	1	1	0	1	0	1	1	0	0
s288c.chr02	1333	301017	297226	S	0	1	1	0	0	1	1	0	0	1	0	1	0	1	1	0	0	1	1	0	1	1	0	0	0	1	1	0	1	0	1	0	1	0	1	0	0	1	0	1	1	0	1	0	1	1	0	0
s288c.chr02	1334	301306	297515	S	0	1	1	0	0	1	1	0	0	NA	0	1	0	1	1	0	0	1	1	0	1	1	0	0	0	1	1	0	1	0	1	0	1	0	1	0	0	1	0	1	1	0	1	0	1	1	0	0
s288c.chr02	1335	301393	297602	S	0	1	1	0	0	1	1	0	0	1	NA	1	0	1	1	0	0	1	1	0	1	1	0	0	0	1	1	0	1	0	1	0	1	0	1	0	0	1	0	1	1	0	1	0	1	1	0	0
s288c.chr02	1336	301757	297966	S	0	1	1	0	0	1	1	0	0	1	0	1	0	1	1	0	0	1	1	0	1	1	0	0	0	1	1	0	1	0	1	0	1	0	1	0	0	1	0	1	1	0	1	0	1	1	0	0
s288c.chr02	1337	301914	298123	S	0	1	1	0	0	1	1	0	0	1	0	1	0	1	1	0	0	1	1	0	1	1	0	0	0	1	1	0	1	0	1	0	1	0	1	0	0	1	0	1	1	0	1	0	1	1	0	0
s288c.chr02	1338	301932	298141	S	0	1	1	0	0	1	1	0	0	1	0	1	0	1	1	0	0	1	1	0	1	1	0	0	0	1	1	0	1	0	1	0	1	0	1	0	0	1	0	1	1	0	1	0	1	1	0	0
s288c.chr02	1339	301980	298189	S	0	1	1	0	0	1	1	0	0	1	0	1	0	1	1	0	0	1	1	0	1	1	0	0	0	1	1	0	1	0	1	0	1	0	1	0	0	1	0	1	1	0	1	0	1	1	0	0
s288c.chr02	1340	302469	298678	S	0	1	1	0	0	1	1	0	0	1	0	1	0	1	1	0	0	1	1	0	1	1	0	0	0	1	1	0	1	0	1	0	1	0	1	0	0	1	0	1	1	0	1	0	1	1	0	0
s288c.chr02	1341	302512	298721	S	0	1	1	0	0	1	1	0	0	1	0	1	0	1	1	0	0	1	1	0	1	1	0	0	0	1	1	0	1	0	1	0	1	0	1	0	0	1	0	1	1	0	1	0	1	1	0	0
s288c.chr02	1342	302523	298732	S	0	1	1	0	0	1	1	0	0	1	0	1	0	1	1	0	0	1	1	0	1	1	0	0	0	1	1	0	1	0	1	0	1	0	1	0	0	1	0	1	1	0	1	0	1	1	0	0
s288c.chr02	1343	302562	298771	S	0	1	1	0	0	1	1	0	0	1	0	1	0	1	1	NA	0	1	1	0	1	1	0	NA	0	1	1	0	1	0	NA	0	1	0	1	0	0	1	0	1	1	0	1	0	1	1	0	0
s288c.chr02	1344	302757	298966	S	0	1	1	0	0	1	1	0	0	1	0	1	0	1	1	0	0	1	1	0	1	1	0	0	0	1	1	0	1	0	1	0	1	0	1	0	0	1	0	1	1	0	1	0	1	1	0	0
s288c.chr02	1345	302781	298990	S	0	1	1	0	0	1	1	0	0	1	0	1	0	1	1	0	0	1	1	0	1	1	0	0	0	1	1	0	1	0	1	0	1	0	1	0	0	1	0	1	1	0	1	0	1	1	0	0
s288c.chr02	1346	302825	299034	S	0	1	1	0	0	1	1	0	0	1	0	1	0	1	1	0	0	1	1	0	1	1	0	0	0	1	1	0	1	0	1	0	1	0	1	0	0	1	0	1	1	0	1	0	1	1	0	0
s288c.chr02	1347	302872	299081	S	0	1	1	0	0	1	1	0	0	1	0	1	0	1	1	0	0	1	1	0	1	1	0	0	0	1	1	0	1	0	1	0	1	0	1	0	0	1	0	1	1	0	1	0	1	1	0	0
s288c.chr02	1348	303489	299698	S	0	1	1	0	0	1	1	0	0	1	0	1	0	1	1	0	0	1	1	0	1	1	0	0	0	1	1	0	1	0	1	0	1	0	1	0	0	1	0	1	1	0	1	0	1	1	0	0
s288c.chr02	1349	303583	299792	S	0	1	1	0	0	1	1	0	0	1	0	1	0	1	1	0	0	1	1	0	1	1	0	0	0	1	1	0	1	0	1	0	1	0	1	0	0	1	0	1	1	0	1	0	1	1	0	0
s288c.chr02	1350	303594	299803	S	0	1	1	0	0	1	1	0	0	1	0	1	0	1	1	0	0	1	1	0	1	1	0	0	0	1	1	0	1	0	1	0	1	0	1	0	0	1	0	1	1	0	1	0	1	1	0	0
s288c.chr02	1351	303902	300111	S	0	NA	1	0	0	NA	1	0	0	1	0	1	0	1	1	0	0	1	1	0	1	1	0	0	0	1	1	0	1	0	1	0	1	0	1	0	0	1	0	1	1	0	1	0	1	1	0	0
s288c.chr02	1352	305114	301323	S	0	1	1	0	0	1	1	0	0	1	0	1	0	1	1	0	0	1	1	0	1	1	0	0	0	1	1	0	1	0	1	0	1	0	1	1	0	1	0	1	1	0	1	0	1	1	0	0
s288c.chr02	1353	305123	301332	S	0	1	1	0	0	1	1	0	0	1	0	1	0	1	1	0	0	1	1	0	1	1	0	0	0	1	1	0	1	0	1	0	1	0	1	1	0	1	0	1	1	0	1	0	1	1	0	0
s288c.chr02	1354	305190	301399	S	0	1	1	0	0	1	1	0	0	1	0	1	0	1	1	0	0	1	1	0	1	1	0	0	0	1	1	0	1	0	1	0	1	0	1	1	0	1	0	1	1	0	1	0	1	1	0	0
s288c.chr02	1355	305197	301406	S	0	1	1	0	0	1	1	0	0	1	0	1	0	1	1	0	0	1	1	0	1	1	0	0	0	1	1	0	1	0	1	0	1	0	1	1	0	1	0	1	1	0	1	0	1	1	0	0
s288c.chr02	1356	305246	301455	S	0	1	1	0	0	1	1	0	0	1	0	1	0	1	1	0	0	1	1	0	1	1	0	0	0	1	1	0	1	0	1	0	1	0	1	1	0	1	0	1	1	0	1	0	1	1	0	0
s288c.chr02	1357	305340	301549	S	0	1	1	0	0	1	1	0	0	1	0	1	0	1	1	0	0	1	1	0	1	1	0	0	0	1	1	0	1	0	1	0	1	0	1	1	0	1	0	1	1	0	1	0	1	1	0	0
s288c.chr02	1358	305359	301568	S	0	1	1	0	0	1	1	0	0	1	0	1	0	1	1	0	0	1	1	0	1	1	0	0	0	1	1	0	1	0	1	0	1	0	1	1	0	1	0	1	1	0	1	0	1	1	0	0
s288c.chr02	1359	305360	301569	S	0	1	1	0	0	1	1	0	0	1	0	1	0	1	1	0	0	1	1	0	1	1	0	0	0	1	1	0	1	0	1	0	1	0	1	1	0	1	0	1	1	0	1	0	1	1	0	0
s288c.chr02	1360	305594	301803	S	0	1	1	0	0	1	1	0	0	1	0	1	0	1	1	0	0	1	1	0	1	1	0	0	0	1	1	0	1	0	1	0	1	0	1	1	0	1	0	1	1	0	1	0	1	1	0	0
s288c.chr02	1361	305625	301834	S	0	1	1	0	0	1	1	0	0	1	0	1	0	1	1	0	0	1	1	0	1	1	0	0	0	1	1	0	1	0	1	0	1	0	1	1	0	1	0	1	1	0	1	0	1	1	0	0
s288c.chr02	1362	305728	301937	S	0	1	1	0	0	1	1	0	0	1	0	1	0	1	1	0	0	1	1	0	1	1	0	0	0	1	1	0	1	0	1	0	1	0	1	1	0	1	0	1	1	0	1	0	1	1	0	0
s288c.chr02	1363	305742	301951	S	0	1	1	0	0	1	1	0	0	1	0	1	0	1	1	0	0	1	1	0	1	1	0	0	0	1	1	0	1	0	1	0	1	0	1	1	0	1	0	1	1	0	1	0	1	1	0	0
s288c.chr02	1364	305755	301964	S	0	1	1	0	0	1	1	0	0	1	0	1	0	1	1	0	0	1	1	0	1	1	0	0	0	1	1	0	1	0	1	0	1	0	1	1	0	1	0	1	1	0	1	0	1	1	0	0
s288c.chr02	1365	305853	302062	S	0	1	1	0	0	1	1	0	0	1	0	1	0	1	1	0	0	1	1	0	1	1	0	0	0	1	1	0	1	0	1	0	1	0	1	1	0	1	0	1	1	0	1	0	1	1	0	0
s288c.chr02	1366	305866	302075	S	0	1	1	0	0	1	1	0	0	1	0	1	0	1	1	0	0	1	1	0	1	1	0	0	0	1	1	0	1	0	1	0	1	0	1	1	0	1	0	1	1	0	1	0	1	1	0	0
s288c.chr02	1367	305868	302077	S	0	1	1	0	0	1	1	0	0	1	0	1	0	1	1	0	0	1	1	0	1	1	0	0	0	1	1	0	1	0	1	0	1	0	1	1	0	1	0	1	1	0	1	0	1	1	0	0
s288c.chr02	1368	305983	302192	S	0	1	1	0	0	1	1	0	0	1	0	1	0	1	1	0	0	1	1	0	1	1	0	0	0	1	1	0	1	0	1	0	1	0	1	1	0	1	0	1	1	0	1	0	1	1	0	0
s288c.chr02	1369	306036	302245	S	0	1	1	0	0	1	1	0	0	1	0	1	0	1	1	0	0	1	1	0	1	1	0	0	0	1	1	0	1	0	1	0	1	0	1	1	0	1	0	1	1	0	1	0	1	1	0	0
s288c.chr02	1370	306051	302260	S	0	1	1	0	0	1	1	0	0	1	0	1	0	1	1	0	0	1	1	0	1	1	0	0	0	1	1	0	1	0	1	0	1	0	1	1	0	1	0	1	1	0	1	0	1	1	0	0
s288c.chr02	1371	306076	302285	S	0	1	1	0	0	1	1	0	0	1	0	1	0	1	1	0	0	1	1	0	1	1	0	0	0	1	1	0	1	0	1	0	1	0	1	1	0	1	0	1	1	0	1	0	1	1	0	0
s288c.chr02	1372	306096	302305	S	0	1	1	0	0	1	1	0	0	1	0	1	0	1	1	0	0	1	1	0	1	1	0	0	0	1	1	0	1	0	1	0	1	0	1	1	0	1	0	1	1	0	1	0	1	1	0	0
s288c.chr02	1373	306151	302360	S	0	1	1	0	0	1	1	0	0	1	0	1	0	1	1	0	0	1	1	0	1	1	0	0	0	1	1	0	1	0	1	0	1	0	1	1	0	1	0	1	1	0	1	0	1	1	0	0
s288c.chr02	1374	306264	302473	S	0	1	1	0	0	1	1	0	0	1	0	1	0	1	1	0	0	1	1	0	1	1	0	0	0	1	1	0	1	0	1	0	1	0	1	1	0	1	0	1	1	0	1	0	1	1	0	0
s288c.chr02	1375	306417	302626	S	0	1	1	0	0	1	1	0	0	1	0	1	0	1	1	0	0	1	1	0	1	1	0	0	0	1	1	0	1	0	1	0	1	0	1	1	0	1	0	1	1	0	1	0	1	1	0	0
s288c.chr02	1376	306420	302629	S	0	1	1	0	0	1	1	0	0	1	0	1	0	1	1	0	0	1	1	0	1	1	0	0	0	1	1	0	1	0	1	0	1	0	1	1	0	1	0	1	1	0	1	0	1	1	0	0
s288c.chr02	1377	306439	302648	S	0	1	1	0	0	1	1	0	0	1	0	1	0	1	1	0	0	1	1	0	1	1	0	0	0	1	1	0	1	0	1	0	1	0	1	1	0	1	0	1	1	0	1	0	1	1	0	0
s288c.chr02	1378	306448	302657	S	0	1	1	0	0	1	1	0	0	1	0	1	0	1	1	0	0	1	1	0	1	1	0	0	0	1	1	0	1	0	1	0	1	0	1	1	0	1	0	1	1	0	1	0	1	1	0	0
s288c.chr02	1379	306490	302699	S	0	1	1	0	0	1	1	0	0	1	0	1	0	1	1	0	0	1	1	0	1	1	0	0	0	1	1	0	1	0	1	0	1	0	1	1	0	1	0	1	1	0	1	0	1	1	0	0
s288c.chr02	1380	306505	302714	S	0	1	1	0	0	1	1	0	0	1	0	1	0	1	1	0	0	1	1	0	1	1	0	0	0	1	1	0	1	0	1	0	1	0	1	1	0	1	0	1	1	0	1	0	1	1	0	0
s288c.chr02	1381	306613	302822	S	0	1	1	0	0	1	1	0	0	1	0	1	0	1	1	0	0	1	1	0	1	1	0	0	0	1	1	0	1	0	1	0	1	0	1	1	0	1	0	1	1	0	1	0	1	1	0	0
s288c.chr02	1382	306630	302839	S	0	1	1	0	0	1	1	0	0	1	0	1	0	1	1	0	0	1	1	0	1	1	0	0	0	1	1	0	1	0	1	0	1	0	1	1	0	1	0	1	1	0	1	0	1	1	0	0
s288c.chr02	1383	306633	302842	S	0	1	1	0	0	1	1	0	0	1	0	1	0	1	1	0	0	1	1	0	1	1	0	0	0	1	1	0	1	0	1	0	1	0	1	1	0	1	0	1	1	0	1	0	1	1	0	0
s288c.chr02	1384	306746	302955	S	0	1	1	0	0	1	1	0	0	1	0	1	0	1	1	0	0	1	1	0	1	1	0	0	0	1	1	0	1	0	1	0	1	0	1	1	0	1	0	1	1	0	1	0	1	1	0	0
s288c.chr02	1385	306763	302972	S	0	1	1	0	0	1	1	0	0	1	0	1	0	1	1	0	0	1	1	0	1	1	0	0	0	1	1	0	1	0	1	0	1	0	1	1	0	1	0	1	1	0	1	0	1	1	0	0
s288c.chr02	1386	306939	303148	S	0	1	1	0	0	1	1	0	0	1	0	1	0	1	1	0	0	1	1	0	1	1	0	0	0	1	1	0	1	0	1	0	1	0	0	1	0	1	0	1	1	0	1	0	1	1	0	0
s288c.chr02	1387	307032	303241	S	0	1	1	0	0	1	1	0	0	1	0	1	0	1	1	0	0	1	1	0	1	1	0	0	0	1	1	0	1	0	1	0	1	0	0	1	0	1	0	1	1	0	1	0	1	1	0	0
s288c.chr02	1388	307047	303256	S	0	1	1	0	0	1	1	0	0	1	0	1	0	1	1	0	0	1	1	0	1	1	0	0	0	1	1	0	1	0	1	0	1	0	0	1	0	1	0	1	1	0	1	0	1	1	0	0
s288c.chr02	1389	307053	303262	S	0	1	1	0	0	1	1	0	0	1	0	1	0	1	1	0	0	1	1	0	1	1	0	0	0	1	1	0	1	0	1	0	1	0	0	1	0	1	0	1	1	0	1	0	1	1	0	0
s288c.chr02	1390	307078	303287	S	0	1	1	0	0	1	1	0	0	1	0	1	0	1	1	0	0	1	1	0	1	1	0	0	0	1	1	0	1	0	1	0	1	0	0	1	0	1	0	1	1	0	1	0	1	1	0	0
s288c.chr02	1391	307186	303395	S	0	1	1	0	0	1	1	0	0	1	0	1	0	1	1	0	0	1	1	0	1	1	0	0	0	1	1	0	1	0	1	0	1	0	0	1	0	1	0	1	1	0	1	0	1	1	0	0
s288c.chr02	1392	307204	303413	S	0	1	1	0	0	1	1	0	0	1	0	1	0	1	1	0	0	1	1	0	1	1	0	0	0	1	1	0	1	0	1	0	1	0	0	1	0	1	0	1	1	0	1	0	1	1	0	0
s288c.chr02	1393	307226	303435	S	0	1	1	0	0	1	1	0	0	1	0	1	0	1	1	0	0	1	1	0	1	1	0	0	0	1	1	0	1	0	1	0	1	0	0	1	0	1	0	1	1	0	1	0	1	1	0	0
s288c.chr02	1394	307243	303452	S	0	1	1	0	0	1	1	0	0	1	0	1	0	1	1	0	0	1	1	0	1	1	0	0	0	1	1	0	1	0	1	0	1	0	0	1	0	1	0	1	1	0	1	0	1	1	0	0
s288c.chr02	1395	307319	303528	S	0	1	1	0	0	1	1	0	0	1	0	1	0	1	1	0	0	1	1	0	1	1	0	0	0	1	1	0	1	0	1	0	1	0	0	1	0	1	0	1	1	0	1	0	1	1	0	0
s288c.chr02	1396	307328	303537	S	0	1	1	0	0	1	1	0	0	1	0	1	0	1	1	0	0	1	1	0	1	1	0	0	0	1	1	0	1	0	1	0	1	0	0	1	0	1	0	1	1	0	1	0	1	1	0	0
s288c.chr02	1397	307331	303540	S	0	1	1	0	0	1	1	0	0	1	0	1	0	1	1	0	0	1	1	0	1	1	0	0	0	1	1	0	1	0	1	0	1	0	0	1	0	1	0	1	1	0	1	0	1	1	0	0
s288c.chr02	1398	307535	303744	S	0	1	1	0	0	1	1	0	0	1	0	1	0	1	1	0	0	1	1	0	1	1	0	0	0	1	1	0	1	0	1	0	1	0	0	1	0	1	0	1	1	0	1	0	1	1	0	0
s288c.chr02	1399	307792	304001	S	0	1	1	0	0	1	1	0	0	NA	0	NA	0	1	1	0	0	1	1	0	1	1	0	0	0	1	1	0	1	0	NA	0	1	0	0	1	0	1	0	1	1	0	1	0	1	1	0	0
s288c.chr02	1400	308175	304384	S	0	1	1	0	0	1	1	0	0	1	0	1	0	1	1	0	0	1	1	0	1	1	0	0	0	1	1	0	1	0	1	0	1	0	0	1	0	1	0	1	1	0	1	0	1	1	0	0
s288c.chr02	1401	309290	305499	S	0	1	1	0	0	1	1	0	0	1	0	1	0	1	1	0	0	1	1	0	1	1	0	0	0	1	1	0	1	0	1	0	1	0	0	1	0	1	0	1	1	0	1	0	1	1	0	0
s288c.chr02	1402	309291	305500	S	0	1	1	0	0	1	1	0	0	1	0	1	0	1	1	0	0	1	1	0	1	1	0	0	0	1	1	0	1	0	1	0	1	0	0	1	0	1	0	1	1	0	1	0	1	1	0	0
s288c.chr02	1403	309468	305677	S	0	1	1	0	0	1	1	0	0	1	0	1	0	1	1	0	0	1	1	0	1	1	0	0	0	1	1	0	1	0	1	0	1	0	0	1	0	1	0	1	1	0	1	0	1	1	0	0
s288c.chr02	1404	309645	305854	S	0	1	1	0	0	1	1	0	0	1	0	1	0	1	1	0	0	1	1	0	1	1	0	0	0	1	1	0	1	0	1	0	1	0	0	1	0	1	0	1	1	0	1	0	1	1	0	0
s288c.chr02	1405	309672	305881	S	0	1	1	0	0	1	1	0	0	1	0	1	0	1	1	0	0	1	1	0	1	1	0	0	0	1	1	0	1	0	1	0	1	0	0	1	0	1	0	1	1	0	1	0	1	1	0	0
s288c.chr02	1406	310033	306242	S	0	1	1	0	0	1	1	0	0	1	0	1	0	1	1	0	0	1	1	0	1	1	0	0	0	1	1	0	1	0	1	0	1	0	0	1	0	1	0	1	1	0	1	0	1	1	0	0
s288c.chr02	1407	310167	306376	S	0	1	1	0	0	1	1	0	0	1	0	1	0	1	1	0	0	1	1	0	1	1	0	0	0	1	1	0	1	0	1	0	1	0	0	1	0	1	0	1	1	0	1	0	1	1	0	0
s288c.chr02	1408	310723	306932	S	0	1	1	0	0	1	1	0	0	1	0	1	0	1	1	0	0	1	1	0	1	1	0	0	0	1	1	0	1	0	1	0	1	0	0	1	0	1	0	1	1	0	1	0	1	1	0	0
s288c.chr02	1409	310771	306980	S	0	1	1	0	0	NA	1	0	0	1	0	1	0	1	1	0	0	1	1	0	1	1	0	0	0	1	1	0	1	0	1	0	1	0	0	1	0	1	0	1	1	0	1	0	1	1	0	0
s288c.chr02	1410	311066	307275	S	0	1	1	0	0	1	1	0	0	1	0	1	0	1	1	0	0	1	1	0	1	1	0	0	0	1	1	0	1	0	1	0	1	0	0	1	0	1	0	1	1	0	1	0	1	1	0	0
s288c.chr02	1411	311386	307594	S	0	1	1	0	0	1	1	0	0	1	0	1	0	1	1	0	0	1	1	0	1	1	0	0	0	1	1	0	1	0	1	1	1	0	0	1	0	1	0	1	1	0	1	0	1	1	0	0
s288c.chr02	1412	311405	307613	S	0	1	1	0	0	1	1	0	0	1	0	1	0	1	1	0	0	1	1	0	1	1	0	0	0	1	1	0	1	0	1	1	1	0	0	1	0	1	0	1	1	0	1	0	1	1	0	0
s288c.chr02	1413	311505	307713	S	0	1	1	0	0	1	1	0	0	1	0	1	0	1	1	0	0	1	1	0	1	1	0	0	0	1	1	0	1	0	1	0	1	0	0	1	0	1	0	1	1	0	1	0	1	1	0	0
s288c.chr02	1414	311586	307794	S	0	1	1	0	0	1	1	0	0	1	0	1	0	1	1	0	0	1	1	0	1	1	0	0	0	1	1	0	1	0	1	0	1	0	0	1	0	1	0	1	1	0	1	0	1	1	0	0
s288c.chr02	1415	311600	307808	S	0	1	1	0	0	1	1	0	0	1	0	1	0	1	1	0	0	1	1	0	1	1	0	0	0	1	1	0	1	0	1	0	1	0	0	1	0	1	0	1	1	0	1	0	1	1	0	0
s288c.chr02	1416	311602	307810	S	0	1	1	0	0	1	1	0	0	1	0	1	0	1	1	0	0	1	1	0	1	1	0	0	0	1	1	0	1	0	1	0	1	0	0	1	0	1	0	1	1	0	1	0	1	1	0	0
s288c.chr02	1417	311646	307854	S	0	1	1	0	0	1	1	0	0	1	0	1	0	1	1	0	0	1	1	0	1	1	0	0	0	1	1	0	1	0	1	0	1	0	0	1	0	1	0	1	1	0	1	0	1	1	0	0
s288c.chr02	1418	311650	307858	S	0	1	1	0	0	1	1	0	0	1	0	1	0	1	1	0	0	1	1	0	1	1	0	0	0	1	1	0	1	0	1	0	1	0	0	1	0	1	0	1	1	0	1	0	1	1	0	0
s288c.chr02	1419	311724	307919	S	0	1	1	0	0	1	1	0	0	1	0	1	0	1	1	0	0	1	1	0	1	1	0	0	0	1	1	0	1	0	1	0	1	0	0	1	0	1	0	1	1	0	1	0	1	1	0	0
s288c.chr02	1420	311794	307989	S	0	1	1	0	0	1	1	0	0	1	0	1	0	1	1	0	0	1	1	0	1	1	0	0	0	1	1	0	1	0	1	0	1	0	0	1	0	1	0	1	1	0	1	0	1	1	0	0
s288c.chr02	1421	311799	307994	S	0	1	1	0	0	1	1	0	0	1	0	1	0	1	1	0	0	1	1	0	1	1	0	0	0	1	1	0	1	0	1	0	1	0	0	1	0	1	0	1	1	0	1	0	1	1	0	0
s288c.chr02	1422	311811	308006	S	0	1	1	0	0	1	1	0	0	1	0	1	0	1	1	0	0	1	1	0	1	1	0	0	0	1	1	0	1	0	1	0	1	0	0	1	0	1	0	1	1	0	1	0	1	1	0	0
s288c.chr02	1423	311888	308083	S	0	1	1	0	0	1	1	0	0	1	0	1	0	1	1	0	0	1	1	0	1	1	0	0	0	1	1	0	1	0	1	0	1	0	0	1	0	1	0	1	1	0	1	0	1	1	0	0
s288c.chr02	1424	312010	308205	S	0	1	1	0	0	1	1	0	0	NA	0	1	0	1	1	0	0	1	1	0	NA	1	0	0	0	1	1	0	1	0	1	0	1	0	0	1	0	1	0	1	1	0	1	0	1	1	0	0
s288c.chr02	1425	312089	308284	S	0	1	1	0	0	1	1	0	0	1	0	1	0	1	1	0	0	1	1	0	1	1	0	0	0	1	1	0	1	0	1	0	1	0	0	1	0	1	0	1	1	0	1	0	1	1	0	0
s288c.chr02	1426	312227	308422	S	0	1	1	0	0	1	1	0	0	1	0	1	0	1	1	0	0	1	1	0	1	1	0	0	0	1	1	0	1	0	1	0	1	0	0	1	0	1	0	1	1	0	1	0	1	1	0	0
s288c.chr02	1427	312655	308850	S	0	1	1	0	0	1	1	0	0	1	0	NA	0	1	1	0	0	1	1	0	1	1	0	0	0	1	1	0	1	0	NA	0	1	0	0	1	0	1	0	1	1	0	1	0	1	1	0	0
s288c.chr02	1428	312695	308890	S	0	NA	1	0	0	1	1	0	0	1	0	1	0	1	1	0	0	1	1	0	1	1	0	0	0	1	1	0	1	0	1	0	1	0	0	1	0	1	0	1	1	0	1	0	1	1	0	0
s288c.chr02	1429	312826	309021	D	0	1	1	0	0	1	1	0	0	1	0	1	0	1	1	0	0	1	1	0	1	1	0	0	0	1	NA	0	1	0	1	0	1	0	0	1	0	1	0	1	1	0	1	0	1	1	0	0
s288c.chr02	1430	313031	309226	S	0	1	1	0	0	1	1	0	0	1	0	1	0	1	1	0	0	1	1	0	1	1	0	0	0	1	1	0	1	0	1	0	1	0	0	1	0	1	0	1	1	0	1	0	1	1	0	0
s288c.chr02	1431	313148	309343	S	0	1	1	0	0	1	1	0	0	1	0	1	0	1	1	0	0	1	1	0	1	1	0	0	0	1	1	0	1	0	1	0	1	0	0	1	0	1	0	1	1	0	1	0	1	1	0	0
s288c.chr02	1432	313281	309476	S	0	1	1	0	0	1	1	0	0	1	0	1	0	1	1	0	0	1	1	0	1	1	0	0	0	1	1	0	1	0	1	0	1	0	0	1	0	1	0	1	1	0	1	0	1	1	0	0
s288c.chr02	1433	313491	309686	S	0	1	1	0	0	1	1	0	0	1	0	1	0	1	1	0	0	1	1	0	1	1	0	0	0	1	1	0	1	0	1	0	1	0	0	1	0	1	0	1	1	0	1	0	1	1	0	0
s288c.chr02	1434	313627	309822	S	0	1	1	0	0	1	1	0	0	1	0	1	0	1	1	0	0	1	1	0	1	1	0	0	0	1	1	0	1	0	1	0	1	0	0	1	0	1	0	1	1	0	1	0	1	1	0	0
s288c.chr02	1435	313837	310032	S	0	1	1	0	0	1	1	0	0	1	0	1	0	1	1	0	0	1	1	0	1	1	0	0	0	1	1	0	1	0	1	0	1	0	0	1	0	1	0	1	1	0	1	0	1	1	0	0
s288c.chr02	1436	313893	310088	S	0	1	1	0	0	1	1	0	0	1	0	1	0	1	1	0	0	1	1	0	1	1	0	0	0	1	1	0	1	0	1	0	1	0	0	1	0	1	0	1	1	0	1	0	1	1	0	0
s288c.chr02	1437	314137	310331.5	I	0	1	1	0	0	1	1	0	0	1	0	1	0	1	1	0	0	1	1	0	1	1	0	0	0	1	1	0	1	0	1	0	1	0	0	1	0	1	0	1	1	0	1	0	1	1	0	0
s288c.chr02	1438	314187	310381	S	0	1	1	0	0	1	1	0	0	1	0	1	0	1	1	0	0	1	1	0	1	1	0	0	0	1	1	0	1	0	1	0	1	0	0	1	0	1	0	1	1	0	1	0	1	1	0	0
s288c.chr02	1439	314196	310390	S	0	1	1	0	0	1	1	0	0	1	0	1	0	1	1	0	0	1	1	0	1	1	0	0	0	1	1	0	1	0	1	0	1	0	0	1	0	1	0	1	1	0	1	0	1	1	0	0
s288c.chr02	1440	314197	310391	S	0	1	1	0	0	1	1	0	0	1	0	1	0	1	1	0	0	1	1	0	1	1	0	0	0	1	1	0	1	0	1	0	1	0	0	1	0	1	0	1	1	0	1	0	1	1	0	0
s288c.chr02	1441	314198	310392	S	0	1	1	0	0	1	1	0	0	1	0	1	0	1	1	0	0	1	1	0	1	1	0	0	0	1	1	0	1	0	1	0	1	0	0	1	0	1	0	1	1	0	1	0	1	1	0	0
s288c.chr02	1442	314200	310394	D	0	1	1	0	0	1	1	0	0	1	0	1	0	1	1	0	0	1	1	0	1	1	0	0	0	1	1	0	1	0	1	0	1	0	0	1	0	1	0	1	1	0	1	0	1	1	0	0
s288c.chr02	1443	314377	310570	S	0	1	1	0	0	NA	1	0	0	1	0	1	0	1	1	0	0	1	1	0	1	1	0	0	NA	1	1	0	1	0	1	0	1	0	0	1	0	NA	0	1	1	0	1	0	1	1	0	0
s288c.chr02	1444	314512	310705	S	0	1	1	0	0	1	1	0	0	1	0	1	0	1	1	0	0	1	1	0	1	1	0	0	0	1	1	0	1	0	1	0	1	0	0	1	0	1	0	1	1	0	1	0	1	1	0	0
s288c.chr02	1445	314778	310971	S	0	1	1	0	0	1	1	0	0	1	0	1	0	1	1	0	0	1	1	0	1	1	0	0	0	1	1	0	1	0	1	0	1	0	0	1	0	1	0	1	1	0	1	0	1	1	0	0
s288c.chr02	1446	314905	311098	S	0	1	1	0	0	1	1	0	0	1	0	1	0	1	1	0	0	1	1	0	1	1	0	0	0	1	1	0	1	0	1	0	1	0	0	1	0	1	0	1	1	0	1	0	1	1	0	0
s288c.chr02	1447	315073	311266	S	0	1	1	0	0	1	1	0	0	1	0	1	0	1	1	0	0	1	NA	0	1	1	0	0	0	1	1	0	1	0	1	0	1	0	0	1	0	1	NA	1	1	0	1	0	1	NA	0	0
s288c.chr02	1448	315172	311365	S	0	1	1	0	0	1	1	0	0	1	0	1	0	1	1	0	0	1	1	0	1	1	0	0	0	1	1	0	1	0	1	0	1	0	0	1	0	1	0	1	1	0	1	0	1	1	0	0
s288c.chr02	1449	315974	312166	S	0	1	1	0	0	1	1	0	0	1	0	1	0	1	1	0	0	1	1	0	1	1	0	0	0	1	1	0	1	0	1	0	1	0	0	1	0	1	0	1	1	0	1	0	1	1	0	0
s288c.chr02	1450	317090	313282	S	0	1	1	0	0	1	1	0	0	1	0	1	0	1	1	0	0	1	1	0	1	1	0	0	0	1	NA	0	1	0	1	0	1	0	0	1	0	1	0	1	1	0	1	0	1	1	0	0
s288c.chr02	1451	317255	313447	S	0	1	1	0	0	1	1	0	0	1	0	1	0	1	1	0	0	1	1	0	1	1	0	0	0	1	1	0	1	0	1	0	1	0	0	1	0	1	0	1	1	0	1	0	1	1	0	0
s288c.chr02	1452	317480	313672	S	0	1	1	0	0	1	1	0	0	1	0	1	0	1	1	0	0	1	1	0	1	1	0	0	0	1	1	0	1	0	1	0	1	0	0	1	0	1	0	1	1	0	1	0	1	1	0	0
s288c.chr02	1453	317642	313834	S	0	1	1	0	0	1	1	0	0	1	0	1	0	1	1	0	0	1	1	0	1	1	0	0	0	1	1	0	1	0	1	0	1	0	0	1	0	1	0	1	1	0	1	0	1	1	0	0
s288c.chr02	1454	317675	313867	S	0	1	1	0	0	1	1	0	0	1	0	1	0	1	1	0	0	1	1	0	1	1	0	0	0	1	1	0	1	0	1	0	1	0	0	1	0	1	0	1	1	0	1	0	1	1	0	0
s288c.chr02	1455	318005	314197	S	0	1	1	0	0	1	1	0	0	1	0	1	0	1	1	0	0	1	1	0	1	1	0	0	0	1	1	0	1	0	1	0	1	0	0	1	0	1	0	1	1	0	1	0	1	1	0	0
s288c.chr02	1456	318137	314329	S	0	1	1	0	0	1	1	0	0	1	0	1	0	1	1	0	0	1	1	0	1	1	0	0	0	1	1	0	1	0	1	0	1	0	0	1	0	1	0	1	1	0	1	0	1	1	0	0
s288c.chr02	1457	318879	315071	D	0	1	1	0	0	1	1	0	0	1	0	1	0	1	1	0	0	1	1	0	1	1	0	0	0	1	1	0	1	0	1	0	1	0	0	1	0	1	0	1	1	0	1	0	1	1	0	0
s288c.chr02	1458	318890	315082	S	0	1	1	0	0	1	1	0	0	1	0	1	0	1	1	0	0	1	1	0	1	1	0	0	0	1	1	0	1	0	1	0	1	0	0	1	0	1	0	1	1	0	1	0	1	1	0	0
s288c.chr02	1459	319463	315655	S	0	1	1	0	0	1	1	0	0	1	0	1	0	1	1	0	0	1	1	0	1	1	0	0	0	1	NA	0	1	0	1	0	1	0	0	1	0	1	0	1	1	0	1	0	1	1	0	0
s288c.chr02	1460	319796	315988	S	0	1	1	0	0	1	1	0	0	1	0	1	0	1	1	0	0	1	1	0	1	1	0	0	0	1	1	0	1	0	1	0	1	0	0	1	0	1	0	1	1	0	1	0	1	1	0	0
s288c.chr02	1461	319820	316012	S	0	1	1	0	0	1	1	0	0	1	0	1	0	1	1	0	0	1	1	0	1	1	0	0	0	1	1	0	1	0	1	0	1	0	0	1	0	1	0	1	1	0	1	0	1	1	0	0
s288c.chr02	1462	319997	316189	S	0	1	1	0	0	1	1	0	0	1	0	1	0	1	1	0	0	1	1	0	1	1	0	0	0	1	1	0	1	0	1	0	1	0	0	1	0	1	0	1	1	0	1	0	1	1	0	0
s288c.chr02	1463	320547	316739	S	0	1	1	0	0	1	1	0	0	1	0	1	0	1	1	0	0	1	1	0	1	1	0	0	0	1	1	0	1	0	1	0	1	0	0	1	0	1	0	1	1	0	1	0	1	1	0	0
s288c.chr02	1464	320662	316854	S	0	1	1	0	0	1	1	0	0	1	0	1	0	1	1	0	0	1	1	0	1	1	0	0	0	1	1	0	1	0	1	0	1	0	0	1	0	1	0	1	NA	0	1	0	1	1	0	0
s288c.chr02	1465	320731	316923	S	0	1	1	0	0	1	1	0	0	1	0	1	0	1	1	0	NA	1	1	0	1	1	0	0	0	1	1	0	1	0	1	0	1	0	0	1	0	1	0	1	1	0	1	0	1	1	0	0
s288c.chr02	1466	321040	317232	S	0	1	1	0	0	1	1	0	0	1	0	1	0	1	1	0	0	1	1	0	1	1	0	0	0	1	1	0	1	0	1	0	1	0	0	1	0	1	0	1	1	0	1	0	1	1	0	0
s288c.chr02	1467	321147	317339	S	0	1	1	0	0	1	1	0	0	1	0	1	0	1	1	0	0	1	1	0	1	1	0	0	0	1	1	0	1	0	1	0	1	0	0	1	0	1	0	1	1	0	1	0	1	1	0	0
s288c.chr02	1468	321474	317666	S	0	1	1	0	0	1	1	0	0	1	0	1	0	1	1	0	0	1	1	0	1	1	0	0	0	1	1	0	1	0	1	0	1	0	0	1	0	1	0	1	1	0	1	0	1	1	0	0
s288c.chr02	1469	321700	317892	S	0	1	1	0	0	1	1	0	0	1	0	1	0	1	1	0	0	1	1	0	1	1	0	0	0	1	1	0	1	0	1	0	1	0	0	1	0	1	0	1	1	0	1	0	1	1	0	0
s288c.chr02	1470	322033	318225	S	0	1	1	0	0	1	1	0	0	1	0	1	0	1	1	0	0	1	1	0	1	1	0	0	0	1	1	0	1	0	1	0	1	0	0	1	0	1	0	1	1	0	1	0	1	1	0	0
s288c.chr02	1471	322188	318380	S	0	1	1	0	0	1	1	0	0	1	0	1	0	1	1	0	0	1	1	0	1	1	0	0	0	1	1	0	1	0	1	0	1	0	0	1	0	1	0	1	1	0	1	0	1	1	0	0
s288c.chr02	1472	322208	318400	S	0	1	1	0	0	1	1	0	0	1	0	1	0	1	1	0	0	1	1	0	1	1	0	0	0	1	1	0	1	0	1	0	1	0	0	1	0	1	0	1	1	0	1	0	1	1	0	0
s288c.chr02	1473	322790	318982	S	0	1	1	0	0	1	1	0	0	1	0	1	0	1	1	0	0	1	1	0	1	1	0	0	0	1	1	0	1	0	1	0	1	0	0	1	0	1	0	1	1	0	1	0	1	1	0	0
s288c.chr02	1474	322808	319000	S	0	1	1	0	0	1	1	0	0	1	0	1	0	1	1	0	0	1	1	0	1	1	0	0	0	1	1	0	1	0	1	0	1	0	0	1	0	1	0	1	1	0	1	0	1	1	0	0
s288c.chr02	1475	322826	319018	S	0	1	1	0	0	1	1	0	0	1	0	1	0	1	1	0	0	1	1	0	1	1	0	0	0	1	1	0	1	0	1	0	1	0	0	1	0	1	0	1	1	0	1	0	1	1	0	0
s288c.chr02	1476	322895	319087	S	0	1	1	0	0	1	1	0	0	1	0	1	0	1	1	0	0	1	1	0	1	1	0	0	0	1	1	0	1	0	1	0	1	0	0	1	0	1	0	1	1	0	1	0	1	1	0	0
s288c.chr02	1477	323114	319306	S	0	1	1	0	0	1	1	0	0	1	0	1	0	1	1	0	0	1	1	0	1	1	0	0	0	1	1	0	1	0	1	0	1	0	0	1	0	1	0	1	1	0	1	0	1	1	0	0
s288c.chr02	1478	324299	320491	S	0	1	1	0	0	1	0	0	0	1	0	1	0	1	1	0	0	1	1	0	1	1	0	0	0	1	1	0	1	0	1	0	1	0	0	1	0	1	0	1	1	0	1	0	1	1	0	0
s288c.chr02	1479	324347	320539	S	0	1	1	0	0	1	0	0	0	1	0	1	0	1	1	0	0	1	1	0	1	1	0	0	0	1	1	0	1	0	1	0	1	0	0	1	0	1	0	1	1	0	1	0	1	1	0	0
s288c.chr02	1480	324391	320583	S	0	1	1	0	0	1	0	0	0	1	0	1	0	1	1	0	0	1	1	0	1	1	0	0	0	1	1	0	1	0	1	0	1	0	0	1	0	1	0	1	1	0	1	0	1	1	0	0
s288c.chr02	1481	324440	320632	S	0	1	1	0	0	1	1	0	0	1	0	1	0	1	1	0	0	1	1	0	1	1	0	0	0	1	1	0	1	0	1	0	1	0	0	1	0	1	0	1	1	0	1	0	1	1	0	0
s288c.chr02	1482	324452	320644	S	0	1	1	0	0	1	1	0	0	1	0	1	0	1	1	0	0	1	1	0	1	1	0	0	0	1	1	0	1	0	1	0	1	0	0	1	0	1	0	1	1	0	1	0	1	1	0	0
s288c.chr02	1483	324464	320656	S	0	1	1	0	0	1	1	0	0	1	0	1	0	1	1	0	0	1	1	0	1	1	0	0	0	1	1	0	1	0	1	0	1	0	0	1	0	1	0	1	1	0	1	0	1	1	0	0
s288c.chr02	1484	324596	320788	S	1	1	1	0	1	1	0	0	0	1	0	1	0	1	1	0	0	1	1	0	1	1	0	0	0	1	1	0	1	0	1	0	1	0	0	1	0	1	0	1	1	0	1	0	1	1	0	0
s288c.chr02	1485	325117	321309	S	1	1	1	0	1	1	0	0	0	1	0	1	0	1	1	0	0	1	1	0	1	1	0	0	0	1	1	0	1	0	1	0	1	0	0	1	0	1	0	1	1	0	1	0	1	1	0	0
s288c.chr02	1486	325361	321553	S	1	1	1	0	1	1	1	0	0	1	0	1	0	1	1	0	0	1	1	0	1	1	0	0	0	1	1	0	1	0	1	0	1	0	0	1	0	1	0	1	1	0	1	0	1	1	0	0
s288c.chr02	1487	325581	321773	S	1	1	0	0	1	1	0	0	0	1	0	1	0	1	1	0	0	1	1	0	1	1	0	0	0	1	1	0	1	0	1	0	1	0	0	1	0	1	0	1	1	0	1	0	1	1	0	0
s288c.chr02	1488	325665	321857	S	1	1	0	0	1	1	0	0	0	1	0	1	0	1	1	0	0	1	1	0	1	1	0	0	0	1	1	0	1	0	1	0	1	0	0	1	0	1	0	1	1	0	1	0	1	1	0	0
s288c.chr02	1489	325714	321906	S	1	1	0	0	1	1	0	0	0	1	0	1	0	1	1	0	0	1	1	0	1	1	0	0	0	1	1	0	1	0	1	0	1	0	0	1	0	1	0	1	1	0	1	0	1	1	0	0
s288c.chr02	1490	325810	322002	S	1	1	0	0	1	1	0	0	0	1	0	1	0	1	1	0	0	1	1	0	1	1	0	0	0	1	1	0	1	0	1	0	1	0	0	1	0	1	0	1	1	0	1	0	1	1	0	0
s288c.chr02	1491	325990	322182	S	1	1	0	0	1	1	0	0	0	1	0	1	0	1	1	0	0	1	1	0	1	1	0	0	0	1	1	0	1	0	1	0	1	0	0	1	0	1	0	1	1	0	1	0	1	1	0	0
s288c.chr02	1492	325995	322187	S	1	1	0	0	1	1	0	0	0	1	0	1	0	1	1	0	0	1	1	0	1	1	0	0	0	1	1	0	1	0	1	0	1	0	0	1	0	1	0	1	1	0	1	0	1	1	0	0
s288c.chr02	1493	326418	322610	S	1	1	0	0	1	1	0	0	0	1	0	1	0	1	1	0	0	1	NA	0	NA	1	0	0	0	1	1	0	1	0	1	0	1	0	0	1	0	1	0	1	1	0	1	0	1	NA	0	0
s288c.chr02	1494	326631	322823	S	1	1	0	0	1	1	0	0	0	1	0	1	0	1	1	0	0	1	1	0	1	1	0	0	0	1	1	0	1	0	1	0	1	0	0	1	0	1	0	1	1	0	1	0	1	1	0	0
s288c.chr02	1495	326914	323106	S	1	1	0	0	1	1	0	0	0	1	0	1	0	1	1	0	0	1	1	0	1	1	0	0	0	1	1	0	1	0	1	0	1	0	0	1	0	1	0	1	1	0	1	0	1	1	0	0
s288c.chr02	1496	327022	323214	S	1	1	0	0	1	1	0	0	0	1	0	1	0	1	1	0	0	1	1	0	1	1	0	0	0	1	1	0	1	0	1	0	1	0	0	1	0	1	0	1	1	0	1	0	1	1	0	0
s288c.chr02	1497	327704	323896	S	1	1	0	0	1	1	0	0	0	1	0	1	0	1	1	0	0	1	1	0	1	1	0	0	0	1	1	0	1	0	1	0	1	0	0	1	0	1	0	1	1	0	1	0	1	1	0	0
s288c.chr02	1498	327993	324185	S	1	1	0	0	1	1	0	0	0	1	0	1	0	1	1	0	0	1	1	0	1	1	0	0	0	1	1	0	1	0	1	0	1	0	0	1	0	1	0	1	1	0	1	0	1	1	0	0
s288c.chr02	1499	328028	324220	S	1	1	0	0	1	1	0	0	0	1	0	1	0	1	1	0	0	1	1	0	1	1	0	0	0	1	1	0	1	0	1	0	1	0	0	1	0	1	0	1	1	0	1	0	1	1	0	0
s288c.chr02	1500	328275	324466	S	1	1	0	0	1	1	0	0	0	1	0	1	0	1	1	0	0	1	1	0	1	1	0	0	0	1	1	0	1	0	1	0	1	0	0	1	0	1	0	1	1	0	1	0	1	1	0	0
s288c.chr02	1501	328569	324760	S	1	1	0	0	1	1	0	0	0	1	0	1	0	1	1	0	0	1	1	0	1	1	0	0	0	1	1	0	1	0	1	0	1	0	0	1	0	1	0	1	1	0	1	0	1	1	0	0
s288c.chr02	1502	329179	325370	S	1	1	0	0	1	1	0	0	0	1	0	1	0	1	1	0	0	1	1	0	1	1	0	0	0	1	1	0	1	0	1	0	1	0	0	1	0	1	0	1	1	0	1	0	1	1	0	0
s288c.chr02	1503	329610	325801	S	NA	NA	0	0	1	1	0	0	0	1	0	1	0	1	1	0	0	1	1	0	1	1	0	0	0	1	NA	0	1	0	1	0	1	0	0	1	0	1	0	1	1	0	1	0	1	1	0	0
s288c.chr02	1504	329697	325888	S	1	1	0	0	1	1	0	0	0	1	0	1	0	1	1	0	0	1	1	0	1	1	0	0	0	1	1	0	1	0	1	0	1	0	0	1	0	1	NA	1	1	0	1	0	1	1	0	0
s288c.chr02	1505	329926	326117	S	1	1	0	0	1	1	0	0	0	NA	0	1	0	1	1	0	0	1	1	0	1	1	0	0	0	1	NA	0	1	0	NA	0	1	0	0	1	0	1	0	1	1	0	1	0	1	1	0	0
s288c.chr02	1506	329968	326158.5	I	1	1	0	0	1	1	0	0	0	1	0	1	0	1	1	0	0	1	1	0	1	1	0	0	0	1	1	0	1	0	1	0	1	0	0	1	0	1	0	1	1	0	1	0	1	1	0	0
s288c.chr02	1507	329988	326178	S	1	1	0	0	1	1	0	0	0	1	0	1	0	1	1	0	0	1	1	0	1	1	0	0	0	1	1	0	1	0	1	0	1	0	0	1	0	1	0	1	1	0	1	0	1	1	0	0
s288c.chr02	1508	330102	326292	S	1	1	0	0	1	1	0	0	0	1	0	1	0	1	1	0	0	1	1	0	1	1	0	0	0	1	1	0	1	0	1	0	1	0	0	1	0	1	0	1	1	0	1	0	1	1	0	0
s288c.chr02	1509	330148	326338	S	1	1	0	0	1	1	0	0	0	1	0	1	0	1	1	0	0	1	1	0	1	1	0	0	0	1	1	0	1	0	1	0	1	0	0	1	0	1	0	1	1	0	1	0	1	1	0	0
s288c.chr02	1510	330166	326356	S	1	1	0	0	1	1	0	0	0	1	0	1	0	1	1	0	0	1	1	0	1	1	0	0	0	1	1	0	1	0	1	0	1	0	0	1	0	1	0	1	1	0	1	0	1	1	0	0
s288c.chr02	1511	330203	326393	S	1	1	0	0	1	1	0	0	0	1	0	1	0	1	1	0	0	1	1	0	1	1	0	0	0	1	1	0	1	0	1	0	1	0	0	1	0	1	0	1	1	0	1	0	1	1	0	0
s288c.chr02	1512	330220	326410	S	1	1	0	0	1	1	0	0	0	1	0	1	0	1	1	0	0	1	1	0	1	1	0	0	0	1	1	0	1	0	1	0	1	0	0	1	0	1	0	1	1	0	1	0	1	1	0	0
s288c.chr02	1513	330315	326505	S	1	1	0	0	1	1	0	0	0	1	0	1	0	1	1	0	0	1	1	0	1	1	0	0	0	1	1	0	1	0	1	0	1	0	0	1	0	1	0	1	1	0	1	0	1	1	0	0
s288c.chr02	1514	330401	326591	S	1	1	0	0	1	1	0	0	0	1	0	1	0	1	1	0	NA	1	NA	0	1	1	0	0	0	1	1	0	1	0	1	0	1	0	0	1	0	1	0	1	1	0	1	0	1	1	0	0
s288c.chr02	1515	330469	326659	S	1	1	0	0	1	1	0	0	0	1	0	1	0	1	1	0	0	1	1	0	1	1	0	0	0	1	1	0	1	0	1	0	1	0	0	1	0	1	0	1	1	0	1	0	1	1	0	0
s288c.chr02	1516	330482	326672	S	1	1	0	0	1	1	0	0	0	1	0	1	0	1	1	0	0	1	1	0	1	1	0	0	0	1	1	0	1	0	1	0	1	0	0	1	0	1	0	1	1	0	1	0	1	1	0	0
s288c.chr02	1517	330489	326679	S	1	1	0	0	1	1	0	0	0	1	0	1	0	1	1	0	0	1	1	0	1	1	0	0	0	1	1	0	1	0	1	0	1	0	0	1	0	1	0	1	1	0	1	0	1	1	0	0
s288c.chr02	1518	330495	326685	S	1	1	0	0	1	1	0	0	0	1	0	1	0	1	1	0	0	1	1	0	1	1	0	0	0	1	1	0	1	0	1	0	1	0	0	1	0	1	0	1	1	0	1	0	1	1	0	0
s288c.chr02	1519	330708	326897	S	1	1	0	0	1	1	0	0	0	1	0	1	0	1	1	0	0	1	1	0	1	1	0	0	0	1	1	0	1	0	1	0	1	0	0	1	0	1	0	1	1	0	1	0	1	1	0	0
s288c.chr02	1520	330709	326898	S	1	1	0	0	1	1	0	0	0	1	0	1	0	1	1	0	0	1	1	0	1	1	0	0	0	1	1	0	1	0	1	0	1	0	0	1	0	1	0	1	1	0	1	0	1	1	0	0
s288c.chr02	1521	330813	327002	S	1	1	0	0	1	1	0	0	0	1	0	1	0	1	1	0	0	1	1	0	1	1	0	0	0	0	1	0	1	0	1	0	1	0	0	1	0	1	0	1	1	0	1	0	1	1	0	0
s288c.chr02	1522	330989	327178	S	1	1	0	0	1	1	0	0	0	1	0	1	0	1	1	0	0	1	1	0	1	1	0	0	0	0	1	0	1	0	1	0	1	0	0	1	0	1	0	1	1	0	1	0	1	1	0	0
s288c.chr02	1523	331213	327402	S	1	1	0	0	1	1	0	0	0	1	0	1	0	1	1	0	0	1	1	0	1	1	0	0	0	0	1	0	1	0	1	0	1	0	0	1	0	1	0	1	1	0	1	0	1	1	0	0
s288c.chr02	1524	331366	327555	S	1	1	0	0	1	1	0	0	0	1	0	1	0	1	1	0	0	1	1	0	1	1	0	0	0	0	1	0	1	0	1	0	1	0	0	1	0	1	0	1	1	0	1	0	1	1	0	0
s288c.chr02	1525	331685	327874	S	1	1	0	0	1	1	0	0	0	1	0	1	0	1	1	0	0	1	1	0	1	1	0	0	0	1	1	0	1	0	1	0	1	0	0	1	0	1	0	1	1	0	1	0	1	1	0	0
s288c.chr02	1526	331745	327934	S	1	1	0	0	1	1	0	0	0	1	0	1	0	1	1	0	0	1	1	0	1	1	0	0	0	1	1	0	1	0	1	0	1	0	0	1	0	1	0	1	1	0	1	0	1	1	0	0
s288c.chr02	1527	331746	327935	S	1	1	0	0	1	1	0	0	0	1	0	1	0	1	1	0	0	1	1	0	1	1	0	0	0	1	1	0	1	0	1	0	1	0	0	1	0	1	0	1	1	0	1	0	1	1	0	0
s288c.chr02	1528	331782	327971	S	1	1	0	0	1	1	0	0	0	1	0	1	0	1	1	0	0	1	1	0	1	1	0	0	0	1	1	0	1	0	1	0	1	0	0	1	0	1	0	1	1	0	1	0	1	1	0	0
s288c.chr02	1529	331799	327988	S	1	1	0	0	1	1	0	0	0	1	0	1	0	1	1	0	0	1	1	0	1	1	0	0	0	1	NA	0	1	0	1	0	1	0	0	1	0	1	0	1	1	0	1	0	1	1	0	0
s288c.chr02	1530	331864	328053	S	1	1	0	0	1	1	0	0	0	1	0	1	0	1	1	0	0	1	1	0	1	1	0	0	0	1	1	0	1	0	1	0	1	0	0	1	0	1	0	1	1	0	1	0	1	1	0	0
s288c.chr02	1531	331878	328067	S	1	1	0	0	1	1	0	0	0	1	0	1	0	1	1	0	0	1	1	0	1	1	0	0	0	1	1	0	1	0	1	0	1	0	0	1	0	1	0	1	1	0	1	0	1	1	0	0
s288c.chr02	1532	331897	328086	S	1	1	0	0	1	1	0	0	0	1	0	1	0	1	1	0	0	1	1	0	1	1	0	0	0	1	1	0	1	0	1	0	1	0	0	1	0	1	0	1	1	0	1	0	1	1	0	0
s288c.chr02	1533	331904	328093	S	1	1	0	0	1	1	0	0	0	1	0	1	0	1	1	0	0	1	1	0	1	1	0	0	0	1	1	0	1	0	1	0	1	0	0	1	0	1	0	1	1	0	1	0	NA	1	0	0
s288c.chr02	1534	331989	328178	S	1	1	0	0	1	1	0	0	0	1	0	1	0	1	1	0	0	1	1	0	1	1	0	0	0	1	1	0	1	0	1	0	1	0	0	1	0	1	0	1	1	0	1	0	1	1	0	0
s288c.chr02	1535	332335	328523	S	1	1	0	0	1	1	0	0	0	1	0	1	0	1	1	0	0	1	1	0	1	1	0	0	1	1	1	0	1	0	1	0	1	0	0	1	0	1	0	1	1	0	1	0	1	1	0	0
s288c.chr02	1536	332341	328529	S	1	1	0	0	1	1	0	0	0	1	0	1	0	1	1	0	0	1	1	0	1	1	0	0	1	1	1	0	1	0	1	0	1	0	0	1	0	1	0	1	1	0	1	0	1	1	0	0
s288c.chr02	1537	332367	328555	S	1	1	0	0	1	1	0	0	0	1	0	1	0	1	1	0	0	1	1	0	1	1	0	0	1	1	1	0	1	0	1	0	1	0	0	1	0	1	0	1	1	0	1	0	1	1	0	0
s288c.chr02	1538	332451	328639	S	1	1	0	0	1	NA	0	0	0	1	0	1	0	1	1	0	0	1	1	0	NA	NA	0	0	1	1	1	0	1	0	1	0	1	0	0	1	0	1	0	1	1	0	1	0	1	1	0	0
s288c.chr02	1539	332732	328920	S	1	1	0	0	1	1	0	0	0	1	0	1	0	1	1	0	0	1	1	0	1	1	0	0	1	1	1	0	1	0	1	0	1	0	0	1	0	1	0	1	1	0	1	0	1	1	0	0
s288c.chr02	1540	332947	329135	S	1	1	0	0	1	1	0	0	0	1	0	1	0	1	1	0	0	1	1	0	1	1	0	0	1	1	1	0	1	0	1	0	1	0	0	1	0	1	0	1	1	0	1	0	1	1	0	0
s288c.chr02	1541	333108	329296	S	1	1	0	0	1	1	0	0	0	1	0	1	0	1	1	0	0	1	1	0	1	1	0	0	1	1	1	0	1	0	1	0	1	0	0	1	0	1	0	1	1	0	1	0	1	1	0	0
s288c.chr02	1542	333464	329652	S	1	1	0	0	1	1	0	0	0	1	0	1	0	1	1	0	0	1	1	0	1	1	0	0	1	1	1	0	1	0	1	0	1	0	0	1	0	1	0	1	1	0	1	0	1	1	0	0
s288c.chr02	1543	335211	331398	S	1	1	0	0	1	1	0	0	0	1	0	1	0	1	1	0	0	1	1	0	1	1	0	0	1	1	1	0	1	0	1	0	1	0	0	1	0	1	0	1	1	0	1	0	1	1	0	0
s288c.chr02	1544	335257	331444	S	1	1	0	0	1	1	0	0	0	1	0	1	0	1	1	0	0	1	1	0	1	1	0	0	1	1	1	0	1	0	1	0	1	0	0	1	0	1	0	1	1	0	1	0	1	1	0	0
s288c.chr02	1545	335391	331578	S	1	1	0	0	1	1	0	0	0	1	0	1	0	1	1	0	0	1	1	0	1	1	0	0	1	1	1	0	1	0	1	0	1	0	0	1	0	1	0	1	1	0	1	0	1	1	0	0
s288c.chr02	1546	335638	331825	S	1	1	0	0	1	1	0	0	0	1	0	1	0	1	1	0	0	1	1	0	1	1	0	0	1	1	1	0	1	0	1	0	1	0	0	1	0	1	0	1	1	0	1	0	1	1	0	0
s288c.chr02	1547	336333	332520	S	1	1	0	0	1	1	0	0	0	1	0	1	0	1	1	0	0	1	1	0	1	1	0	0	0	1	1	0	1	0	1	0	1	0	0	1	0	1	0	1	1	0	1	0	1	1	0	0
s288c.chr02	1548	336351	332538	S	1	1	0	0	1	1	0	0	0	1	0	1	0	1	1	0	0	1	1	0	1	1	0	0	0	1	1	0	1	0	1	0	1	0	0	1	0	1	0	1	1	0	1	0	1	1	0	0
s288c.chr02	1549	336359	332546	S	1	1	0	0	1	1	0	0	0	1	0	1	0	1	1	0	0	1	1	0	1	1	0	0	0	1	1	0	1	0	1	0	1	0	0	1	0	1	0	1	1	0	1	0	1	1	0	0
s288c.chr02	1550	336441	332628	S	1	1	0	0	1	1	0	0	0	1	0	1	0	1	1	0	0	1	1	0	1	1	0	0	0	1	1	0	1	0	1	0	1	0	0	1	0	1	0	1	1	0	1	0	1	1	0	0
s288c.chr02	1551	336751	332938	S	1	1	0	0	1	1	0	0	0	1	0	1	0	1	1	0	0	1	1	0	1	1	0	0	0	1	1	0	1	0	1	0	1	0	0	1	0	1	0	1	1	0	1	0	1	1	0	0
s288c.chr02	1552	337046	333233	S	1	1	0	0	1	1	0	0	0	1	0	1	0	1	1	0	0	1	1	0	1	1	0	0	0	1	1	0	1	0	1	0	1	0	0	1	0	1	0	1	1	0	1	0	1	1	0	0
s288c.chr02	1553	337081	333268	S	1	1	0	0	1	1	0	0	0	1	0	1	0	1	1	0	0	1	1	0	1	1	0	0	0	1	1	0	1	0	1	0	1	0	0	1	0	1	0	1	1	0	1	0	1	1	0	0
s288c.chr02	1554	337132	333319	S	1	1	0	0	1	1	0	0	0	1	0	1	0	1	1	0	0	1	1	0	1	1	0	0	0	1	1	0	1	0	1	0	1	0	0	1	0	1	0	1	1	0	1	0	1	1	0	0
s288c.chr02	1555	337158	333345	S	1	1	0	0	1	1	0	0	0	1	0	1	0	1	1	0	0	1	1	0	1	1	0	0	0	1	1	0	1	0	1	0	1	0	0	1	0	1	0	1	1	0	1	0	1	1	0	0
s288c.chr02	1556	337193	333380	S	1	1	0	0	1	1	0	0	0	1	0	1	0	1	1	0	0	1	1	0	1	1	0	0	0	1	1	0	1	0	1	0	1	0	0	1	0	1	0	1	1	0	1	0	1	1	0	0
s288c.chr02	1557	338007	334194	S	1	1	0	0	1	1	0	0	0	1	0	1	0	1	1	0	0	1	1	0	1	1	0	0	0	1	1	0	1	0	1	0	1	0	0	1	0	1	0	1	1	0	1	0	1	1	0	0
s288c.chr02	1558	338192	334379	S	1	1	0	0	1	1	0	0	0	1	0	1	0	1	1	0	0	1	1	0	1	1	0	0	0	1	1	0	1	0	1	0	1	0	0	1	0	1	0	1	1	0	1	0	1	1	0	0
s288c.chr02	1559	338320	334507	S	1	1	0	0	1	1	0	0	0	1	0	1	0	1	1	0	0	1	1	0	1	1	0	0	0	1	1	0	1	0	1	0	1	0	0	1	0	1	0	1	1	0	1	0	1	1	0	0
s288c.chr02	1560	338818	335005	S	1	1	0	0	1	1	0	0	0	1	0	1	0	1	1	0	0	1	1	0	1	1	0	0	0	1	1	0	1	0	1	0	1	0	0	1	0	1	0	1	1	0	1	0	1	1	0	0
s288c.chr02	1561	338903	335090	S	1	1	0	0	1	1	0	0	0	1	0	1	0	1	1	0	0	1	1	0	1	1	0	0	0	1	1	0	1	0	1	0	1	0	0	1	0	1	0	1	1	0	1	0	1	1	0	0
s288c.chr02	1562	340901	337088	S	1	1	0	0	1	1	0	0	0	1	0	1	0	1	1	0	0	1	1	0	1	1	0	0	0	1	1	0	1	0	1	0	1	0	0	1	0	1	0	1	1	0	1	0	1	1	0	0
s288c.chr02	1563	341337	337524	S	1	1	0	0	1	1	0	0	0	1	0	1	0	1	1	0	0	1	1	0	1	1	0	0	0	1	1	0	1	0	1	0	1	0	0	1	0	1	0	1	1	0	1	0	1	1	0	0
s288c.chr02	1564	341597	337784	S	1	1	0	0	1	1	0	0	0	1	0	1	0	1	1	0	0	1	1	0	1	1	0	0	0	1	1	0	1	0	1	0	1	0	0	1	0	1	0	1	1	0	1	0	1	1	0	0
s288c.chr02	1565	342475	338662	S	1	1	0	0	1	1	0	0	0	1	0	1	0	1	1	0	0	1	1	0	1	1	0	0	0	1	1	0	1	0	1	0	1	0	0	1	0	1	0	1	1	0	1	0	1	1	0	0
s288c.chr02	1566	343011	339198	S	1	1	0	0	1	1	0	0	0	1	0	1	0	1	1	0	0	1	1	0	1	1	0	0	0	1	1	0	1	0	1	0	1	0	0	1	0	1	0	1	1	0	1	0	1	1	0	0
s288c.chr02	1567	343188	339375	S	1	1	0	0	1	1	0	0	0	1	0	1	0	1	1	0	0	1	1	0	1	1	0	0	0	1	1	0	1	0	1	0	1	0	0	1	0	1	0	1	1	0	1	0	1	1	0	0
s288c.chr02	1568	343550	339737	S	1	1	0	0	1	1	0	0	0	1	0	1	0	1	1	0	0	1	1	0	1	1	0	0	0	1	1	0	1	0	1	0	1	0	0	1	0	1	0	1	1	0	1	0	1	1	0	0
s288c.chr02	1569	343624	339811	S	1	1	0	0	1	1	0	0	0	1	0	1	0	1	1	0	0	1	1	0	1	1	0	0	0	1	1	0	1	0	1	0	1	0	0	1	0	1	0	1	1	0	1	0	1	1	0	0
s288c.chr02	1570	343713	339900	S	1	1	0	0	1	1	0	0	0	1	0	1	0	1	1	0	0	1	1	0	1	1	0	0	0	1	1	0	1	0	1	0	1	0	0	1	0	1	0	1	1	0	1	0	1	1	0	0
s288c.chr02	1571	343714	339901	S	1	1	0	0	1	1	0	0	0	1	0	1	0	1	1	0	0	1	1	0	1	1	0	0	0	1	1	0	1	0	1	0	1	0	0	1	0	1	0	1	1	0	1	0	1	1	0	0
s288c.chr02	1572	344090	340277	S	1	1	0	0	1	1	0	0	0	1	0	1	0	1	1	0	0	1	1	0	1	1	0	0	0	1	1	0	1	0	1	0	1	0	0	1	0	1	0	1	1	0	1	0	1	1	0	0
s288c.chr02	1573	344345	340532	S	1	1	0	0	1	1	0	0	0	1	0	1	0	1	1	0	0	1	1	0	1	1	0	0	0	1	1	0	1	0	1	0	1	0	0	1	0	1	0	1	1	0	1	0	1	1	0	0
s288c.chr02	1574	344360	340547	S	1	1	0	0	1	1	0	0	0	1	0	1	0	1	1	0	0	1	1	0	1	1	0	0	0	1	1	0	1	0	1	0	1	0	0	1	0	1	0	1	1	0	1	0	1	1	0	0
s288c.chr02	1575	344361	340548	S	1	1	0	0	1	1	0	0	0	1	0	1	0	1	1	0	0	1	1	0	1	1	0	0	0	1	1	0	1	0	1	0	1	0	0	1	0	1	0	1	1	0	1	0	1	1	0	0
s288c.chr02	1576	344568	340755	S	1	1	0	0	1	1	0	0	0	1	0	1	0	1	1	0	0	1	1	0	1	1	0	0	0	1	1	0	1	0	1	0	1	0	0	1	0	1	0	1	1	0	1	0	1	1	0	0
s288c.chr02	1577	344653	340840	S	1	1	0	0	1	1	0	0	0	1	0	1	0	1	1	0	0	1	1	0	1	1	0	0	0	1	1	0	1	0	1	0	1	0	0	1	0	1	0	1	1	0	1	0	1	1	0	0
s288c.chr02	1578	344654	340841	S	1	1	0	0	1	1	0	0	0	1	0	1	0	1	1	0	0	1	1	0	1	1	0	0	0	1	1	0	1	0	1	0	1	0	0	1	0	1	0	1	1	0	1	0	1	1	0	0
s288c.chr02	1579	344997	341184	S	1	1	0	0	1	1	0	0	0	1	0	1	0	1	1	0	0	1	1	0	1	1	0	0	0	1	1	0	1	0	1	0	1	0	0	1	0	1	0	1	1	0	1	0	1	1	0	0
s288c.chr02	1580	345044	341231	S	1	1	0	0	1	1	0	0	0	1	0	1	0	1	1	0	0	1	1	0	1	1	0	0	0	1	1	0	1	0	1	0	1	0	0	1	0	1	0	1	1	0	1	0	1	1	0	0
s288c.chr02	1581	345098	341285	S	1	1	0	0	1	1	0	0	0	1	0	1	0	1	1	0	0	1	1	0	1	1	0	0	0	1	1	0	1	0	1	0	1	0	0	1	0	1	0	1	1	0	1	0	1	1	0	0
s288c.chr02	1582	345202	341389	S	1	1	0	0	1	1	0	0	0	1	0	1	0	1	1	0	0	1	1	0	1	1	0	0	0	1	1	0	1	0	1	0	1	0	0	1	0	1	0	1	1	0	1	0	1	1	0	0
s288c.chr02	1583	345443	341630	S	1	1	0	0	1	1	0	0	0	1	0	1	0	1	1	0	0	1	1	0	1	1	0	0	0	1	1	0	1	0	1	0	1	0	0	1	0	1	0	1	1	0	1	0	1	1	0	0
s288c.chr02	1584	345784	341971	S	1	1	0	0	1	1	0	0	0	1	0	1	0	1	1	0	0	1	1	0	1	1	0	0	0	1	1	0	1	0	1	0	1	0	0	1	0	1	0	1	1	0	1	0	1	1	0	0
s288c.chr02	1585	345834	342021	S	1	1	0	0	1	1	0	0	0	1	0	1	0	1	1	0	0	1	1	0	1	1	0	0	0	1	1	0	1	0	1	0	1	0	0	1	0	1	0	1	1	0	1	0	1	1	0	0
s288c.chr02	1586	345836	342023	S	1	1	0	0	1	1	0	0	0	1	0	1	0	1	1	0	0	1	1	0	1	1	0	0	0	1	1	0	1	0	1	0	1	0	0	1	0	1	0	1	1	0	1	0	1	1	0	0
s288c.chr02	1587	345852	342039	S	1	1	0	0	1	1	0	0	0	1	0	1	0	1	1	0	0	1	1	0	1	1	0	0	0	1	1	0	1	0	1	0	1	0	0	1	0	1	0	1	1	0	1	0	1	1	0	0
s288c.chr02	1588	346051	342237.5	I	1	1	0	0	1	1	0	0	0	1	0	1	0	1	1	0	0	1	1	0	1	1	0	0	0	1	NA	0	1	0	1	0	1	0	0	0	0	1	0	1	1	0	1	0	NA	1	0	0
s288c.chr02	1589	346423	342609	S	1	1	0	0	1	1	0	0	0	1	0	1	0	1	1	0	0	1	1	0	1	1	0	0	0	1	1	0	1	0	1	0	1	0	0	1	0	1	0	1	1	0	1	0	1	1	0	0
s288c.chr02	1590	347058	343243	S	1	1	0	0	1	1	0	0	0	1	0	1	0	1	1	0	0	1	1	0	1	1	0	0	0	1	1	0	1	0	1	0	1	0	0	1	0	1	0	1	1	0	1	0	1	1	0	0
s288c.chr02	1591	347219	343404	S	1	1	0	0	1	1	0	0	0	1	0	1	0	1	1	0	0	1	1	0	1	1	0	0	0	1	1	0	1	0	1	0	1	0	0	1	0	1	0	1	1	0	1	0	1	1	0	0
s288c.chr02	1592	347231	343416	S	1	1	0	0	1	1	0	0	0	1	0	1	0	1	1	0	0	1	1	0	1	1	0	0	0	1	1	0	1	0	1	0	1	0	0	1	0	1	0	1	1	0	1	0	1	1	0	0
s288c.chr02	1593	347526	343711	S	1	1	0	0	1	1	0	0	0	1	0	1	0	1	1	0	0	1	1	0	1	1	0	0	0	1	1	0	1	0	1	0	1	0	0	1	0	1	0	1	1	0	1	0	1	1	0	0
s288c.chr02	1594	347658	343843	S	1	1	0	0	1	1	0	0	0	1	0	1	0	1	1	0	0	1	1	0	1	1	0	0	0	1	1	0	1	0	1	0	1	0	0	1	0	1	0	1	1	0	1	0	1	1	0	0
s288c.chr02	1595	347995	344180	S	1	1	0	0	1	1	0	0	0	1	0	1	0	1	1	0	0	1	1	0	1	1	0	0	0	1	1	0	1	0	1	0	1	0	0	1	0	1	0	1	1	0	1	0	1	1	0	0
s288c.chr02	1596	348007	344192	D	1	1	0	0	1	1	0	0	0	1	0	1	0	1	1	0	0	1	1	0	1	1	0	0	0	1	1	0	1	0	1	0	1	0	0	1	0	1	0	1	1	0	1	0	1	1	0	0
s288c.chr02	1597	348024	344209	S	1	1	0	0	1	1	0	0	0	1	0	1	0	1	1	0	0	1	1	0	1	1	0	0	0	1	1	0	1	0	1	0	1	0	0	1	0	1	0	1	1	0	1	0	1	1	0	0
s288c.chr02	1598	348038	344223	S	1	1	0	0	1	1	0	0	0	1	0	1	0	1	1	0	0	1	1	0	1	1	0	0	0	1	1	0	1	0	1	0	1	0	0	1	0	1	0	1	1	0	1	0	1	1	0	0
s288c.chr02	1599	348095	344280	S	1	1	0	0	1	1	0	0	0	1	0	1	0	1	1	0	0	1	1	0	1	1	0	0	0	1	1	0	1	0	1	0	1	0	0	1	0	1	0	1	1	0	1	0	1	1	0	0
s288c.chr02	1600	348318	344503	S	1	1	0	0	1	1	0	0	0	1	0	1	0	1	1	0	0	1	NA	0	1	1	0	0	0	1	1	0	1	0	1	0	1	0	0	1	0	1	0	1	1	0	1	0	1	1	0	0
s288c.chr02	1601	348321	344506	D	1	1	0	0	1	1	0	0	0	1	0	1	0	1	1	0	0	1	NA	0	1	1	0	0	0	1	1	0	1	0	1	0	1	0	0	1	0	1	0	1	1	0	1	0	1	1	0	0
s288c.chr02	1602	348481	344666	S	1	1	0	0	1	1	0	0	0	1	0	1	0	1	1	0	0	1	1	0	1	1	0	0	0	1	1	0	1	0	1	0	1	0	0	1	0	1	0	1	1	0	1	0	1	1	0	0
s288c.chr02	1603	348772	344957	S	1	1	0	0	1	1	0	0	0	1	0	1	0	1	1	0	0	1	1	0	1	1	0	0	0	1	1	0	1	0	1	0	1	0	0	1	0	1	0	1	1	0	1	0	1	1	0	0
s288c.chr02	1604	348859	345044	S	1	NA	0	0	1	NA	0	0	0	1	0	1	0	1	1	0	0	1	1	0	1	1	0	0	0	1	1	0	1	0	1	0	1	0	0	1	0	1	0	1	1	0	1	0	1	1	0	0
s288c.chr02	1605	348886	345071	S	1	1	0	0	1	1	0	0	0	1	0	1	0	1	1	0	0	1	1	0	1	1	0	0	0	1	1	0	1	0	1	0	1	0	0	1	0	1	0	1	1	0	1	0	1	1	0	0
s288c.chr02	1606	348985	345170	S	1	1	0	0	1	1	0	0	0	1	0	1	0	1	1	0	0	1	1	0	1	1	0	0	0	1	1	0	1	0	1	0	1	0	0	1	0	1	0	1	1	0	1	0	1	1	0	0
s288c.chr02	1607	349045	345230	S	1	1	0	0	1	1	0	0	0	1	0	1	0	1	1	0	0	1	1	0	1	1	0	0	0	1	1	0	1	0	1	0	1	0	0	1	0	1	0	1	1	0	1	0	1	1	0	0
s288c.chr02	1608	350176	346361	S	1	1	0	0	1	1	0	0	0	1	0	1	0	1	1	0	0	1	1	0	1	1	0	0	0	1	1	0	1	0	1	0	1	0	0	1	0	1	0	1	1	0	1	0	1	1	0	0
s288c.chr02	1609	350250	346435	S	1	1	0	0	1	1	0	0	0	1	0	1	0	1	1	0	0	1	1	0	1	1	0	0	0	1	1	0	1	0	1	0	1	0	0	1	0	1	0	1	1	0	1	0	1	1	0	0
s288c.chr02	1610	350372	346557	S	1	1	0	0	1	1	0	0	0	1	0	1	0	1	1	0	0	1	1	0	1	1	0	0	0	1	1	0	1	0	1	0	1	0	0	1	0	1	0	1	1	0	1	0	1	1	0	0
s288c.chr02	1611	350449	346634	S	1	1	0	0	1	1	0	0	0	1	0	1	0	1	1	0	0	1	1	0	1	1	0	0	0	1	1	0	1	0	1	0	1	0	0	1	0	1	0	1	1	0	1	0	1	1	0	0
s288c.chr02	1612	350554	346739	S	1	NA	0	0	1	1	0	0	0	1	0	1	0	1	1	0	0	1	1	0	1	1	0	0	0	1	1	0	1	0	1	0	1	0	0	1	0	1	0	1	1	0	1	0	1	1	0	0
s288c.chr02	1613	351325	347510	S	1	1	0	0	1	1	0	0	0	1	0	1	0	1	1	0	0	1	1	0	1	1	0	0	0	1	1	0	1	0	1	0	1	0	0	1	0	1	0	1	1	0	1	0	1	1	0	0
s288c.chr02	1614	351616	347801	S	1	1	0	0	1	1	0	0	0	1	0	1	0	1	1	0	0	1	1	0	1	1	0	0	0	1	1	0	1	0	1	0	1	0	0	1	0	1	0	1	1	0	1	0	1	1	0	0
s288c.chr02	1615	351934	348119	S	1	1	0	0	1	1	0	0	0	1	0	1	0	1	1	0	0	1	1	0	1	NA	0	0	0	1	1	0	1	0	1	0	1	0	0	1	0	1	0	1	1	0	1	0	1	1	0	0
s288c.chr02	1616	352258	348443	S	1	1	0	0	1	1	0	0	0	1	0	1	0	1	1	0	0	1	1	0	1	1	0	0	0	1	1	0	1	0	1	0	1	0	0	1	0	1	0	1	1	0	1	0	1	1	0	0
s288c.chr02	1617	352438	348623	S	1	1	0	0	1	1	0	0	0	1	0	1	0	1	1	0	0	1	1	0	1	1	0	0	0	1	1	0	1	0	1	0	1	0	0	1	0	1	0	1	1	0	1	0	1	1	0	0
s288c.chr02	1618	352606	348791	S	1	1	0	0	1	1	0	0	0	1	0	1	0	1	1	0	0	1	1	0	1	1	0	0	0	1	1	0	1	0	1	0	1	0	0	1	0	1	0	1	1	0	1	0	1	1	0	0
s288c.chr02	1619	352633	348818	S	1	1	0	0	1	1	0	0	0	1	0	1	0	1	1	0	0	1	1	0	1	1	0	0	0	1	1	0	1	0	1	0	1	0	0	1	0	1	0	1	1	0	1	0	1	1	0	0
s288c.chr02	1620	352636	348821	S	1	1	0	0	1	1	0	0	0	1	0	1	0	1	1	0	0	1	1	0	1	1	0	0	0	1	1	0	1	0	1	0	1	0	0	1	0	1	0	1	1	0	1	0	1	1	0	0
s288c.chr02	1621	352960	349145	S	1	1	0	0	1	1	0	0	0	1	0	1	0	1	1	0	0	1	1	0	1	1	0	0	0	1	1	0	1	0	1	0	1	0	0	1	0	1	0	1	1	0	1	0	1	1	0	0
s288c.chr02	1622	353228	349413	S	1	1	0	0	1	1	0	0	0	1	0	1	0	1	1	0	0	1	1	0	1	1	0	0	0	1	1	0	1	0	1	0	1	0	0	1	0	1	0	1	1	0	1	0	1	1	0	0
s288c.chr02	1623	353280	349465	S	1	1	0	0	1	1	0	0	0	1	0	1	0	1	1	0	0	1	1	0	1	1	0	0	0	1	1	0	1	0	1	0	1	0	0	1	0	1	0	1	1	0	1	0	1	1	0	0
s288c.chr02	1624	353319	349504	S	1	1	0	0	1	1	0	0	0	1	0	1	0	1	1	0	0	1	1	0	1	1	0	0	0	1	1	0	1	0	1	0	1	0	0	1	0	1	0	1	1	0	1	0	1	1	0	0
s288c.chr02	1625	353403	349588	S	1	1	0	0	1	1	0	0	0	1	0	1	0	1	1	0	0	1	1	0	1	1	0	0	0	1	1	0	1	0	1	0	1	0	0	1	0	1	0	1	1	0	1	0	1	1	0	0
s288c.chr02	1626	353435	349620	D	1	1	0	0	1	1	0	0	0	1	0	1	0	1	1	0	0	1	1	0	1	1	0	0	0	1	1	0	1	0	1	0	1	0	0	1	0	1	0	1	1	0	1	0	1	1	0	0
s288c.chr02	1627	353630	349815	S	1	1	0	0	1	1	0	0	0	1	0	1	0	1	1	0	0	1	1	0	1	1	0	0	0	1	1	0	1	0	1	0	1	0	0	1	0	1	0	1	1	0	1	0	1	1	0	0
s288c.chr02	1628	353631	349816	S	1	1	0	0	1	1	0	0	0	1	0	1	0	1	1	0	0	1	1	0	1	1	0	0	0	1	1	0	1	0	1	0	1	0	0	1	0	1	0	1	1	0	1	0	1	1	0	0
s288c.chr02	1629	353632	349817	S	1	1	0	0	1	1	0	0	0	1	0	1	0	1	1	0	0	1	1	0	1	1	0	0	0	1	1	0	1	0	1	0	1	0	0	1	0	1	0	1	1	0	1	0	1	1	0	0
s288c.chr02	1630	353633	349818	S	1	1	0	0	1	1	0	0	0	1	0	1	0	1	1	0	0	1	1	0	1	1	0	0	0	1	1	0	1	0	1	0	1	0	0	1	0	1	0	1	1	0	1	0	1	1	0	0
s288c.chr02	1631	353634	349818.5	I	1	1	0	0	1	1	0	0	0	1	0	1	0	1	1	0	0	1	1	0	1	1	0	0	0	1	1	0	1	0	1	0	1	0	0	1	0	1	0	1	1	0	1	0	1	1	0	0
s288c.chr02	1632	353803	349987	S	1	1	0	0	1	1	0	0	0	1	0	1	0	1	1	0	0	1	1	0	1	1	0	0	0	1	1	0	1	0	1	0	1	0	0	1	0	NA	0	1	1	0	1	0	1	1	0	0
s288c.chr02	1633	353844	350028	S	1	1	0	0	1	1	0	0	0	1	0	1	0	1	1	0	0	1	1	0	1	1	0	0	0	1	1	0	1	0	1	0	1	0	0	1	0	1	0	1	1	0	1	0	1	1	0	0
s288c.chr02	1634	353883	350067	D	1	1	0	0	1	1	0	0	0	1	0	1	0	1	1	0	0	1	1	0	1	1	0	0	0	1	1	0	1	0	1	0	1	0	0	1	0	1	0	1	1	0	1	0	1	1	0	0
s288c.chr02	1635	353895	350079	S	1	1	0	0	1	1	0	0	0	1	0	1	0	1	1	0	0	1	1	0	1	1	0	0	0	1	1	0	1	0	1	0	1	0	0	1	0	1	0	1	1	0	1	0	1	1	0	0
s288c.chr02	1636	354039	350223	S	1	1	0	0	1	1	0	0	0	1	0	1	0	1	1	0	0	1	1	0	1	1	0	0	0	1	1	0	1	0	1	0	1	0	0	1	0	1	0	1	1	0	1	0	1	1	0	0
s288c.chr02	1637	354040	350223.5	I	1	1	0	0	1	1	0	0	0	1	0	1	0	1	1	0	0	1	1	0	1	1	0	0	0	1	1	0	1	0	1	0	1	0	0	1	0	1	0	1	1	0	1	0	1	1	0	0
s288c.chr02	1638	354905	350244	S	1	1	0	0	1	1	0	0	0	1	0	1	0	1	1	0	0	1	1	0	1	1	0	0	0	1	1	0	1	0	1	0	1	0	0	1	0	1	0	1	1	0	1	0	1	1	0	0
s288c.chr02	1639	355035	350374	S	1	1	0	0	1	1	0	0	0	1	0	1	0	1	1	0	0	1	1	0	1	1	0	0	0	1	1	0	1	0	1	0	1	0	0	1	0	1	0	1	1	0	1	0	1	1	0	0
s288c.chr02	1640	355039	350377.5	I	1	1	0	0	1	1	0	0	0	1	0	1	0	1	1	0	0	1	1	0	1	1	0	0	0	1	1	0	1	0	1	0	1	0	0	1	0	1	0	1	1	0	1	0	1	1	0	0
s288c.chr02	1641	355111	350449	S	1	1	0	0	1	NA	0	0	0	1	0	1	0	1	1	NA	NA	1	1	0	1	1	0	0	NA	1	1	NA	1	NA	1	0	1	NA	NA	1	NA	1	NA	1	1	0	1	0	1	1	0	0
s288c.chr02	1642	355151	350489	S	1	1	0	0	1	1	0	0	0	1	0	1	0	1	1	0	0	1	1	0	1	1	0	0	0	1	1	0	1	0	1	0	1	0	0	1	0	1	0	1	1	0	1	0	1	1	0	0
s288c.chr02	1643	355217	350554.5	I	1	1	0	0	1	1	0	0	0	1	0	1	0	1	1	0	0	1	1	0	1	1	0	0	0	1	1	0	1	0	1	0	1	0	0	1	0	1	0	1	1	0	1	0	1	1	0	0
s288c.chr02	1644	355224	350561	S	1	1	0	0	1	1	0	0	0	1	0	1	0	1	1	0	0	1	1	0	1	1	0	0	0	1	1	0	1	0	1	0	1	0	0	1	0	1	0	1	1	0	1	0	1	1	0	0
s288c.chr02	1645	355241	350578	S	1	1	0	0	1	1	0	0	0	1	0	1	0	1	1	0	0	1	1	0	1	1	0	0	0	1	1	0	1	0	1	0	1	0	0	1	0	1	0	1	1	0	1	0	1	1	0	0
s288c.chr02	1646	355250	350587	S	1	1	0	0	1	1	0	0	0	1	0	1	0	1	1	0	0	1	1	0	1	1	0	0	0	1	1	0	1	0	1	0	1	0	0	1	0	1	0	1	1	0	1	0	1	1	0	0
s288c.chr02	1647	355318	350655	S	1	1	0	0	1	1	0	0	0	1	0	1	0	1	1	0	0	1	1	0	1	1	0	0	0	1	1	0	1	0	1	0	1	0	0	1	0	1	0	1	1	0	1	0	1	1	0	0
[truncated: 7,604,446 more chars]
